# Supplementary material for: Identification of herbal teas and their compounds eliciting antiviral activity against SARS-CoV-2 in vitro
Source: BMC Biol. 2022 Nov 30;20:264. doi: 10.1186/s12915-022-01468-z (PMC9708519; doi:10.1186/s12915-022-01468-z)
Supplement: Supplementary file 1 — Additional file 1. Individual data values. Excel table displaying individual data values of graphs with n <6 data points per condition. [file 12915_2022_1468_MOESM1_ESM.xlsx]

## Sheet: Fig1B+E
Fig1B
	SARS-COV-2
	dilution	coriander				dilution	perilla				dilution	sage
	10	1.22	0.88	0.83		10	0.04	0.05	0.02		10	0.1	0.1	0.08
	20	1.2	0.96	0.86		20	0.47	0.36	0.26		20	0.5	0.36	0.36
	30	1.09	0.92	0.92		30	0.76	0.74	0.66		30	0.69	0.75	0.71
	40	1.06	0.82	0.93		40	0.74	0.72	0.6		40	0.82	0.74	0.87
	HSV-1
	dilution	coriander				dilution	perilla				dilution	sage
	10	0.98	0.99	0.98		10	1.02	0.97	0.99		10	1.01	0.93	0.95
	20	1.05	0.96	0.93		20	0.98	1.01	1.03		20	1	0.92	0.99
	30	0.93	0.97	0.89		30	0.98	1	0.88		30	0.92	0.92	0.97
	40	1.04	0.99	0.94		40	1	1.01	1.04		40	1.04	1.01	0.9
Fig1E
	dilution	coriander				dilution	perilla				dilution	sage				dilution	Nabs
	10	0.89	0.68	0.82		10	0.05	0.06	0.05		10	0.18	0.13	0.11		10	0.6	0.64	0.76
	20	1.07	0.72	0.74		20	0.29	0.27	0.31		20	0.45	0.56	0.54		20	0.6	0.61	0.84
	30	0.9	0.79	0.8		30	0.58	0.64	0.51		30	0.66	0.69	0.65		30	0.64	0.84	0.92
	40	1.15	0.78	0.75		40	0.68	0.79	0.7		40	0.59	0.7	0.73		40	0.73	0.84	0.89

## Sheet: Fig2D
Fig2D
	Intracellular protein
	mock	w/o	1/10	1/20	1/30	1/40
	0.188	1.052	0.138	0.15	0.237	0.53
	0.199	0.948	0.116	0.181	0.361	0.433
	Ct
	mock	w/o	1/10	1/20	1/30	1/40
	nd	27.43	36	34.65	33.34	28.15
	nd	26.6	34.89	33.52	30.5	28.38
	% untreated
	mock	w/o	1/10	1/20	1/30	1/40
	nd	75.002	0.197	0.503079	1.24734	45.5335
	nd	133.33	0.426	1.10103	8.93121	38.8234

## Sheet: Fig3C-D
Fig3C
	IFN-a2						IFN-b						perilla						sage
	mock	w/o	100 U	10 U	1 U	0.1 U	mock	w/o	100 U	10 U	1 U	0.1 U	mock	w/o	1/10	1/20	1/30	1/40	mock	w/o	1/10	1/20	1/30	1/40
	0.209	1.117	0.996	0.809	0.959	0.871	0.183	0.979	0.245	0.533	0.662	0.822	0.077	0.908	0.157	0.394	0.708	0.649	0.117	1.08	0.498	0.75	0.783	0.738
	0.227	1.029	0.996	0.902	0.924	0.983	0.104	1.008	0.296	0.347	0.664	0.779	0.096	1.107	0.202	0.666	0.688	0.82	0.102	0.963	0.229	0.55	0.604	0.749
	0.176	0.853	0.983	0.944	0.911	0.856	0.106	1.013	0.217	0.437	0.654	0.824	0.121	0.985	0.23	0.37	0.766	0.773	0.119	0.957	0.167	0.68	0.608	0.629
Fig3D
	mock	w/o	IFN-b		perilla		sage
				Ruxo		Ruxo		Ruxo
	0.238	1.057	0.491	0.969	0.402	0.313	0.49	0.267
	0.243	0.999	0.523	1.003	0.407	0.294	0.486	0.355
	0.215	0.943	0.447	0.969	0.387	0.385	0.315	0.323

## Sheet: Fig4B+E+F
Fig4B
	mock	w/o	CA	P. aldehyde	both	CA	P. alcohol	both	P. aldehyde	P. alcohol	both
	0.38	0.975	0.502	0.701	0.427	0.651	0.79	0.409	0.752	0.955	0.562
	0.331	0.936	0.769	0.69	0.457	0.66	0.733	0.394	0.685	0.862	0.636
	0.374	1.089	0.663	0.718	0.378	0.816	0.868	0.507	0.715	0.824	0.691
Fig4E
	dilution	1 h mint				dilution	30 min mint
	10	0.03	0	0.02		10	0.23	0.2	0.23
	20	0.31	0.31	0.23		20	0.73	0.9	0.64
	30	0.71	0.64	0.64		30	0.93	0.83	0.97
	40	0.84	0.72	0.78		40	0.78	0.91	0.87
Fig4F
	dilution	mint tea bags
	10	0.37	0.42	0.37
	20	0.66	0.68	0.83
	30	0.66	0.79	0.98
	40	0.75	0.88	0.94

## Sheet: Fig5C-D
Fig5C
	Sulforaphane						Fraxetin
	mock	w/o	25	12.5	6.25	3.125	mock	w/o	800	400	200	100
	0.022	1.009	0.036	0.205	0.448	0.719	0.109	0.952	0.199	0.447	0.924	0.967
	0.049	1.009	0.071	0.148	0.41	0.555	0.068	0.96	0.27	0.586	0.972	1.061
	0.055	0.982	0.093	0.18	0.443	0.831	0.111	1.088	0.202	0.785	1.192	1.245
Fig5D
	mock	w/o	perilla
			1/10		1/20		1/40
			-	+	-	+	-	+
	0.18	0.95	0.218	0.184	0.283	0.27	0.904	0.343
	0.137	0.987	0.152	0.162	0.493	0.24	0.968	0.362
	0.158	1.063	0.133	0.236	0.279	0.298	0.932	0.441
	mock	w/o	sage
			1/10		1/20		1/40
			-	+	-	+	-	+
	0.082	1.005	0.132	0.106	0.297	0.174	0.946	0.283
	0.084	1.014	0.082	0.132	0.435	0.229	0.981	0.274
	0.087	0.981	0.082	0.175	0.291	0.232	0.95	0.285

## Sheet: Fig6A-C
Fig6A
	WT, Ct
	mock	w/o	1/10	1/20	1/30	1/40	mock	w/o	1/10	1/20	1/30	1/40	mock	w/o	1/10	1/20	1/30	1/40
	nd	25.17	25.42	25.11	25.78	24.51	nd	24.3	31.02	27.78	26.09	25.37	nd	24.89	29.33	27.27	27.32	26.73
	nd	24.82	25.41	26.27	26.69	25.57	nd	24.49	30.79	27.9	25.8	25.38	nd	25.48	30.47	28.5	25.53	24.87
	WT, % untreated
	mock	w/o	1/10	1/20	1/30	1/40	mock	w/o	1/10	1/20	1/30	1/40	mock	w/o	1/10	1/20	1/30	1/40
	nd	88.5768	74.4839	92.3382	58.0352	139.959	nd	106.806	1.01316	9.57224	30.8855	50.874	nd	122.689	5.65237	23.5696	22.7667	34.2696
	nd	112.896	75.0019	41.3225	30.8855	67.1286	nd	93.6272	1.18826	8.80825	37.7618	50.5226	nd	81.5072	2.56482	10.0481	78.7308	124.401
	Alpha, Ct
	mock	w/o	1/10	1/20	1/30	1/40	mock	w/o	1/10	1/20	1/30	1/40	mock	w/o	1/10	1/20	1/30	1/40
	nd	25.28	24.41	25.13	24.49	24.03	nd	26.03	30.76	28.44	26.03	27.19	nd	26.54	31.16	30.1	27.25	27.01
	nd	24.12	24.41	24.92	24.75	24.83	nd	25.65	30.09	28.47	27.26	25.43	nd	25.68	31.71	30.4	27.93	25.57
	Alpha, % untreated
	mock	w/o	1/10	1/20	1/30	1/40	mock	w/o	1/10	1/20	1/30	1/40	mock	w/o	1/10	1/20	1/30	1/40
	nd	66.8964	122.264	74.2262	115.669	159.107	nd	87.6606	3.30318	16.4939	87.6606	39.2292	nd	74.2262	3.01855	6.29347	45.376	53.5887
	nd	149.485	122.264	85.8565	96.5936	91.3832	nd	114.076	5.2556	16.1544	37.3712	132.869	nd	134.723	2.06173	5.11189	28.3221	145.397
	Beta, Ct
	mock	w/o	1/10	1/20	1/30	1/40	mock	w/o	1/10	1/20	1/30	1/40	mock	w/o	1/10	1/20	1/30	1/40
	nd	24.24	23.86	24.31	24.06	24.4	nd	24.23	30.56	27.34	24.6	23.22	nd	24.03	29.3	26.79	23.59	23.62
	nd	24.25	24.69	24.5	23.86	25.85	nd	22.85	28.78	27.74	24.21	23.39	nd	23.74	28.59	27.25	25.2	24.29
	Beta, % untreated
	mock	w/o	1/10	1/20	1/30	1/40	mock	w/o	1/10	1/20	1/30	1/40	mock	w/o	1/10	1/20	1/30	1/40
	nd	100.347	130.586	95.5945	113.682	89.8132	nd	61.9854	0.770494	7.17936	47.9632	124.833	nd	90.4379	2.34381	13.3508	122.689	120.164
	nd	99.654	73.4584	83.7987	130.586	32.8736	nd	161.328	2.64608	5.44094	62.8507	110.957	nd	110.573	3.83402	9.70586	40.1925	75.5236
Fig6B
	WT
	perilla						sage
	mock	w/o	1/10	1/20	1/30	1/40	mock	w/o	1/10	1/20	1/30	1/40
	0.072	1.018	0.06	0.092	0.143	0.21	0.085	1.085	0.029	0.078	0.221	0.662
	0.081	0.978	0.057	0.064	0.081	0.32	0.09	1.094	0.047	0.152	0.362	0.333
	0.072	1.003	0.047	0.074	0.151	0.57	0.089	0.821	0.045	0.108	0.438	0.658
	Delta
	perilla						sage
	mock	w/o	1/10	1/20	1/30	1/40	mock	w/o	1/10	1/20	1/30	1/40
	0.075	0.929	0.028	0.039	0.036	0.119	0.032	0.956	0.043	0.059	0.147	0.435
	0.062	1.021	0.044	0.034	0.085	0.289	0.068	1.028	0.038	0.056	0.171	0.408
	0.07	1.05	0.046	0.036	0.083	0.196	0.077	1.017	0.029	0.178	0.239	0.487
	AY.6
	perilla						sage
	mock	w/o	1/10	1/20	1/30	1/40	mock	w/o	1/10	1/20	1/30	1/40
	0.04	0.889	0.027	0.031	0.082	0.117	0.07	0.975	0.032	0.049	0.238	0.403
	0.066	1.023	0.046	0.029	0.088	0.234	0.073	1.01	0.036	0.125	0.295	0.594
	0.064	1.088	0.027	0.049	0.073	0.326	0.066	1.015	0.036	0.198	0.29	0.385
Fig6C
	Ct
	perilla						sage
	mock	w/o	1/10	1/20	1/30	1/40	mock	w/o	1/10	1/20	1/30	1/40
	nd	22.84	27.23	26.2	22.93	24.15	nd	22.88	27.37	25.27	23.81	23.25
	nd	22.38	27.24	27.52	23.87	23.58	nd	23.44	27.12	23.54	23.1	23.44
	nd	23.14	27.22	24.59	23.58	23.07	nd	22.36	26.75	23.66	23.54	22.49
	% untreated
	perilla						sage
	mock	w/o	1/10	1/20	1/30	1/40	mock	w/o	1/10	1/20	1/30	1/40
	nd	96.3707	4.59646	9.38608	90.5425	38.8683	nd	93.7355	4.17137	17.8831	49.1978	72.5309
	nd	132.562	4.56471	3.75945	47.1937	57.7009	nd	63.581	4.96063	59.3231	80.478	63.581
	nd	78.2773	4.62843	28.6512	57.7009	82.169	nd	134.412	6.41088	54.5884	59.3231	122.83

## Sheet: FigS1A-B
FigS1A
	mock	w/o	1/10	1/20	1/30	1/40	mock	w/o	1/10	1/20	1/30	1/40	mock	w/o	1/10	1/20	1/30	1/40
	0.095	1.161	1.193	1.182	1.108	1.086	0.084	1.032	0.128	0.63	0.872	0.851	0.054	1	0.23	0.656	0.813	0.914
	0.069	1.008	0.958	1.019	0.991	0.915	0.07	1.065	0.136	0.525	0.857	0.839	0.088	1.087	0.224	0.526	0.864	0.857
	0.076	1.044	0.918	0.943	0.986	0.997	0.075	0.99	0.078	0.422	0.788	0.744	0.104	1.056	0.195	0.528	0.829	0.95
FigS1B
	PFU	OD		Mean	SD
	2000	1.033	1.105	1.069	0.0509117
	1000	0.659	0.649	0.654	0.00707107
	500	0.394	0.436	0.415	0.0296985
	250	0.399	0.262	0.3305	0.0968736
	125	0.175	0.172	0.1735	0.00212132
	62.5	0.071	0.12	0.0955	0.0346482

## Sheet: FigS3A-F
FigS3A
	coriander					perilla					sage
	mock	w/o	1/5	1/10	1/20	mock	w/o	1/5	1/10	1/20	mock	w/o	1/5	1/10	1/20
	95.882	102.008	91.491	93.533	94.656	95.07	98.357	96.244	98.709	101.291	107.203	105.247	108.414	108.786	101.335
	97.005	105.99	97.311	100.579	102.314	97.653	102.23	96.596	100	98.474	97.516	99.007	101.335	101.149	90.345
	107.114	108.339	106.501	103.54	106.807	107.277	108.451	105.164	101.174	99.765	95.281	100.497	95.747	98.075	95.281
FigS3B
	1 h
	dilution	coriander				dilution	perilla				dilution	sage
	10	0.87	1.02	0.82		10	0.02	0	0		10	0.01	0.01	0.05
	20	0.97	0.92	0.8		20	0.13	0.13	0.12		20	0.54	0.44	0.39
	30	1.04	0.84	0.69		30	0.66	0.53	0.49		30	0.79	0.83	0.8
	40	0.88	0.93	0.91		40	0.74	0.82	0.63		40	0.96	0.85	0.82
	30 min
	dilution	coriander				dilution	perilla				dilution	sage
	10	1.03	1.03	0.88		10	0.11	0.15	0.17		10	0.31	0.25	0.36
	20	0.87	1.03	0.98		20	0.54	0.45	0.46		20	0.99	0.91	0.76
	30	0.87	0.95	0.82		30	0.78	0.67	0.8		30	1	0.99	1.14
	40	0.87	0.97	0.99		40	0.85	0.8	1.05		40	0.89	0.94	0.93
FigS3C
	red perilla
	dilution	fresh				dilution	dried
	10	0.07	0.09	0.07		10	0.45	0.55	0.43
	20	0.37	0.39	0.34		20	0.98	1.05	1.01
	30	0.73	0.76	0.89		30	0.97	1.14	1.07
	40	1.1	0.87	0.83		40	1	1.13	1.1
	green perilla
	dilution	fresh				dilution	dried
	10	0.18	0.15	0.11		10	0.67	0.75	0.76
	20	0.85	0.69	0.76		20	0.72	0.95	1.16
	30	1.09	1.02	0.86		30	1	0.99	1.17
	40	1.24	0.88	0.86		40	1.03	1.08	1.14
	sage
	dilution	fresh				dilution	dried
	10	0.09	0.08	0.1		10	0.24	0.26	0.2
	20	0.32	0.38	0.3		20	0.81	0.75	0.77
	30	0.57	0.68	0.57		30	1.01	1.01	1.03
	40	0.85	0.9	0.81		40	0.96	1.06	1
FigS3D
	red perilla										green perilla
	dilution	1x thawed				dilution	2x thawed				dilution	1x thawed				dilution	2x thawed
	10	0.06	0.03	0.04		10	0.03	0.04	0.04		10	0.06	0.04	0.05		10	0.07	0.05	0.04
	20	0.1	0.12	0.11		20	0.13	0.15	0.13		20	0.29	0.33	0.23		20	0.26	0.28	0.31
	30	0.56	0.53	0.53		30	0.5	0.42	0.5		30	0.78	0.77	0.54		30	0.8	0.71	0.8
	40	0.77	0.62	0.91		40	0.7	0.6	0.63		40	0.75	0.79	0.96		40	0.73	0.75	0.95
FigS3E
	red perilla										green perilla
	dilution	fresh				dilution	frozen				dilution	fresh				dilution	frozen
	10	0.06	0.04	0.03		10	0.03	0.02	0.03		10	0.06	0.04	0.05		10	0.03	0.05	0.06
	20	0.08	0.09	0.06		20	0.1	0.16	0.12		20	0.41	0.37	0.32		20	0.36	0.25	0.23
	30	0.35	0.29	0.35		30	0.57	0.56	0.64		30	1.15	0.88	0.85		30	0.76	0.7	0.88
	40	0.71	0.65	0.67		40	0.81	0.77	0.77		40	1.01	0.96	0.84		40	0.75	0.92	1.09
FigS3F
	sage
	dilution	over-night				dilution	10 min
	10	0.24	0.26	0.2		10	0.18	0.2	0.22
	20	0.81	0.75	0.77		20	0.79	0.73	0.65
	30	1.01	1.01	1.03		30	1.02	1.07	1.01
	40	0.96	1.06	1		40	1.05	1.16	1.14

## Sheet: FigS4C-E
FigS4C
	dilution	pre				dilution	post
	10	0.4	0.37	0.31		10	0.08	0	0.02
	20	1.08	0.81	0.98		20	0.3	0.33	0.27
	30	1.2	1.01	0.97		30	0.86	0.71	0.74
	40	1.13	0.92	1.05		40	0.96	0.91	0.84
FigS4D
	dilution	pre				dilution	post
	10	0.52	0.68	0.56		10	0.08	0.07	0.18
	20	0.93	0.96	1.01		20	0.56	0.58	0.65
	30	0.99	1.02	1.11		30	0.73	0.88	0.88
	40	1.02	1.1	1.19		40	0.78	0.84	0.99
FigS4E
	Ct
	mock	w/o	1/10	1/20	1/30	1/10	1/20	1/30
	nd	21.98	28.35	23.09	22.26	26.35	22.95	22.02
	nd	22.3	28.54	23.18	22.47	26.67	23.13	22.24
	% unteated
	mock	w/o	1/10	1/20	1/30	1/10	1/20	1/30
	nd	82.932	1.003	38.422	68.302	4.011	42.337	80.664
	nd	120.581	1.042	42.78	69.979	3.808	44.288	82.074

## Sheet: FigS5B
FigS5B
	coriander						perilla						sage
	mock	w/o	1/10	1/20	1/30	1/40	mock	w/o	1/10	1/20	1/30	1/40	mock	w/o	1/10	1/20	1/30	1/40
	0.165	0.957	0.819	0.873	0.88	0.902	0.137	1.024	0.174	0.219	0.531	1.008	0.118	0.981	0.283	0.43	0.778	0.97
	0.123	1.014	0.816	0.824	0.94	0.929	0.122	0.965	0.196	0.189	0.579	0.872	0.152	1.02	0.292	0.442	0.658	0.901
	0.114	1.03	0.923	0.963	0.944	1.045	0.124	1.012	0.241	0.295	0.633	0.725	0.253	0.998	0.249	0.432	0.474	0.781

[truncated: 4 more sheets: FigS8A-B, FigS9A-B, FigS10A-B, FigS14A-B]
