# Supplementary material for: Identification of herbal teas and their compounds eliciting antiviral activity against SARS-CoV-2 in vitro
Source: BMC Biol. 2022 Nov 30;20:264. doi: 10.1186/s12915-022-01468-z (PMC9708519; doi:10.1186/s12915-022-01468-z)
Supplement: Supplementary file 12 — Additional file 12. Microsoft Excel-based plotting option for relative abundances of all individual proteins detected by MS in Vero E6 samples by at least two unique peptides. [file 12915_2022_1468_MOESM12_ESM.xlsx]

## Sheet: Protein abundance plot
Gene name or UniProt Accession:	hmox1	Heme oxygenase (biliverdin-producing) OS=Chlorocebus sabaeus OX=60711 GN=HMOX1 PE=3 SV=1
2			hmox1, Cov		hmox1, Mock
Cov, No, 2	2.3938e+07		2.99609e+06		2.44993e+07	2.99794e+07	1.60478e+07	3.08917e+07	1.82716e+07		19	20	21	22	23
Cov, Pe, 2	2.38491e+07		1.62028e+06		2.77672e+07	2.7411e+07	2.24005e+07	2.22792e+07	1.93877e+07		24	25	26	27	28
Cov, Sa, 2	2.50704e+07		1.76846e+06		2.81825e+07	2.79337e+07	2.43296e+07	2.63528e+07	1.85534e+07		29	30	31	32	33
Mock, No, 2		2.73452e+07		2.77376e+06	3.32917e+07	3.39086e+07	2.68719e+07	2.25047e+07	2.01492e+07		34	35	36	37	38
Mock, Pe, 2		2.76741e+07		3.88299e+06	2.96554e+07	4.1981e+07	2.14852e+07	2.39731e+07	2.12755e+07		39	40	41	42	43
Mock, Sa, 2		2.41465e+07		1.58284e+06	2.88377e+07	2.48964e+07	2.57125e+07	2.11611e+07	2.01249e+07		44	45	46	47	48
Cov, No, 6	3.54918e+07		3.71448e+06		3.97471e+07	4.702e+07	2.79778e+07	2.72165e+07	3.54976e+07		49	50	51	52	53
Cov, Pe, 6	1.32416e+08		5.13498e+06		1.31239e+08	1.23831e+08	1.38346e+08	1.20019e+08	1.48646e+08		54	55	56	57	58
Cov, Sa, 6	1.69464e+08		1.19818e+07		1.77315e+08	2.01417e+08	1.29127e+08	1.60747e+08	1.78714e+08		59	60	61	62	63
Mock, No, 6		2.29318e+07		2.32034e+06	1.92241e+07	2.92237e+07	2.79517e+07	1.87865e+07	1.94732e+07		64	65	66	67	68
Mock, Pe, 6		3.66476e+07		3.61655e+06	4.52057e+07	4.5167e+07	3.16343e+07	2.7627e+07	3.36041e+07		69	70	71	72	73
Mock, Sa, 6		9.22669e+07		2.10091e+07	1.49063e+08	1.3788e+08	6.10094e+07	5.41409e+07	5.92415e+07		74	75	76	77	78
Cov, No, 20	2.35512e+07		2.11583e+06		2.11608e+07	2.01967e+07	2.63804e+07	1.95177e+07	3.05006e+07		79	80	81	82	83
Cov, Pe, 20	7.81572e+07		5.90651e+06		8.66018e+07	7.55103e+07	6.37829e+07	9.61571e+07	6.87336e+07		84	85	86	87	88
Cov, Sa, 20	9.78616e+07		6.3178e+06		1.1869e+08	1.06486e+08	8.72644e+07	8.83842e+07	8.8483e+07		89	90	91	92	93
Mock, No, 20		1.60943e+07		787404	1.7182e+07	1.48652e+07	1.72432e+07	1.36058e+07	1.75754e+07		94	95	96	97	98
Mock, Pe, 20		2.31671e+07		1.85266e+06	2.96646e+07	2.10715e+07	2.13129e+07	2.4664e+07	1.91224e+07		99	100	101	102	103
Mock, Sa, 20		2.81683e+07		673354	2.79625e+07	2.85798e+07	3.05151e+07	2.71052e+07	2.66788e+07		104	105	106	107	108

## Sheet: Data
Accession	Gene Symbol	Description	FASTA Title Lines	Exp. q-value: Combined	Marked as	Sum PEP Score	Coverage [%]	# Peptides	# PSMs	# Unique Peptides	# AAs	# Peptides (by Search Engine): A3 Sequest HT	Pfam IDs	Entrez Gene ID	Ensembl Gene ID	Gene Symbol	Gene ID	Abundances (Normalized): F88: Sample, 2, CoV No	Abundances (Normalized): F105: Sample, 2, CoV No	Abundances (Normalized): F110: Sample, 2, CoV No	Abundances (Normalized): F143: Sample, 2, CoV No	Abundances (Normalized): F145: Sample, 2, CoV No	Abundances (Normalized): F86: Sample, 2, CoV Pe	Abundances (Normalized): F103: Sample, 2, CoV Pe	Abundances (Normalized): F108: Sample, 2, CoV Pe	Abundances (Normalized): F134: Sample, 2, CoV Pe	Abundances (Normalized): F148: Sample, 2, CoV Pe	Abundances (Normalized): F89: Sample, 2, CoV Sa	Abundances (Normalized): F104: Sample, 2, CoV Sa	Abundances (Normalized): F112: Sample, 2, CoV Sa	Abundances (Normalized): F142: Sample, 2, CoV Sa	Abundances (Normalized): F144: Sample, 2, CoV Sa	Abundances (Normalized): F84: Sample, 2, Mock No	Abundances (Normalized): F107: Sample, 2, Mock No	Abundances (Normalized): F113: Sample, 2, Mock No	Abundances (Normalized): F133: Sample, 2, Mock No	Abundances (Normalized): F149: Sample, 2, Mock No	Abundances (Normalized): F85: Sample, 2, Mock Pe	Abundances (Normalized): F106: Sample, 2, Mock Pe	Abundances (Normalized): F109: Sample, 2, Mock Pe	Abundances (Normalized): F135: Sample, 2, Mock Pe	Abundances (Normalized): F146: Sample, 2, Mock Pe	Abundances (Normalized): F87: Sample, 2, Mock Sa	Abundances (Normalized): F102: Sample, 2, Mock Sa	Abundances (Normalized): F111: Sample, 2, Mock Sa	Abundances (Normalized): F132: Sample, 2, Mock Sa	Abundances (Normalized): F147: Sample, 2, Mock Sa	Abundances (Normalized): F73: Sample, 6, CoV No	Abundances (Normalized): F100: Sample, 6, CoV No
A0A0D9S0C0		Ig-like domain-containing protein OS=Chlorocebus sabaeus OX=60711 PE=3 SV=1	>tr|A0A0D9S0C0|A0A0D9S0C0_CHLSB Ig-like domain-containing protein OS=Chlorocebus sabaeus OX=60711 PE=3 SV=1	0		57.831	19	6	608	2	408	6	Pf00129, Pf06623, Pf07654					3.9983e+07	3.82776e+07	4.37539e+07	3.88915e+07	3.51289e+07	3.34655e+07	3.31081e+07	3.59411e+07	3.58477e+07	3.59836e+07	3.40147e+07	3.64369e+07	3.69519e+07	3.53342e+07	3.13745e+07	3.14466e+07	3.43467e+07	3.38326e+07	3.40738e+07	3.17961e+07	3.70557e+07	3.65711e+07	3.14923e+07	3.37176e+07	3.58118e+07	3.17513e+07	3.60622e+07	3.11293e+07	2.92445e+07	3.10287e+07	3.25001e+07	3.69053e+07
A0A0D9SDL8		Activated RNA polymerase II transcriptional coactivator p15 OS=Chlorocebus sabaeus OX=60711 PE=3 SV=1	>tr|A0A0D9SDL8|A0A0D9SDL8_CHLSB Activated RNA polymerase II transcriptional coactivator p15 OS=Chlorocebus sabaeus OX=60711 PE=3 SV=1	0		25.882	38	5	327	5	127	5	Pf02229					9.04561e+07	1.1559e+08	8.7183e+07	1.21117e+08	8.66696e+07	9.58099e+07	1.09173e+08	1.23375e+08	1.12509e+08	9.10119e+07	1.07199e+08	1.08599e+08	1.05302e+08	1.24354e+08	9.76741e+07	1.03513e+08	1.09849e+08	1.07381e+08	9.81454e+07	9.47509e+07	1.10862e+08	1.20885e+08	1.11875e+08	1.07838e+08	8.9288e+07	9.83731e+07	8.75303e+07	9.89517e+07	9.95064e+07	9.58973e+07	1.18262e+08	1.19291e+08
A0A0D9SB72		60S ribosomal protein L12 OS=Chlorocebus sabaeus OX=60711 PE=3 SV=1	>tr|A0A0D9SB72|A0A0D9SB72_CHLSB 60S ribosomal protein L12 OS=Chlorocebus sabaeus OX=60711 PE=3 SV=1	0		72.672	55	6	2318	6	165	6	Pf00298, Pf03946					4.87828e+08	6.15897e+08	6.5019e+08	6.09346e+08	6.16425e+08	4.92146e+08	6.47961e+08	6.49348e+08	6.6703e+08	6.21622e+08	4.88719e+08	5.3243e+08	5.4524e+08	6.49393e+08	6.27323e+08	5.07314e+08	5.29043e+08	5.01442e+08	5.18593e+08	5.29451e+08	5.2509e+08	5.76179e+08	5.32901e+08	5.51507e+08	5.66047e+08	5.01843e+08	5.58523e+08	5.54084e+08	5.63943e+08	5.2403e+08	6.20017e+08	6.90022e+08
A0A0D9QYS5		Rad60-SLD domain-containing protein OS=Chlorocebus sabaeus OX=60711 PE=4 SV=1	>tr|A0A0D9QYS5|A0A0D9QYS5_CHLSB Rad60-SLD domain-containing protein OS=Chlorocebus sabaeus OX=60711 PE=4 SV=1	0		31.01	18	3	541	2	148	3	Pf11976					2.88987e+07	2.85789e+07	3.65988e+07	2.6986e+07	1.52748e+07	2.98325e+07	1.93767e+07	2.69407e+07	1.42571e+07	1.94323e+07	2.93669e+07	2.83615e+07	2.21894e+07	2.25955e+07	1.43474e+07	3.53577e+07	2.97127e+07	3.32576e+07	3.28866e+07	1.57529e+07	2.90087e+07	3.28476e+07	2.52034e+07	1.50708e+07	1.47523e+07	2.28138e+07	2.30962e+07	3.10855e+07	3.35419e+07	1.9867e+07	2.17864e+07	2.9963e+07
A0A0D9RYD7	MYL12B	Uncharacterized protein OS=Chlorocebus sabaeus OX=60711 GN=MYL12B PE=4 SV=1	>tr|A0A0D9RYD7|A0A0D9RYD7_CHLSB Uncharacterized protein OS=Chlorocebus sabaeus OX=60711 GN=MYL12B PE=4 SV=1	0		113.029	62	8	3842	8	172	8	Pf08976, Pf13405	103222701	ENSCSAG00000017599	MYL12B	A0A0D9RYD7; csab:103222701	3.69075e+08	4.35741e+08	3.77442e+08	4.07632e+08	4.37518e+08	4.3093e+08	4.55657e+08	4.00885e+08	4.50707e+08	4.21224e+08	3.58603e+08	4.04966e+08	4.51972e+08	4.42391e+08	4.2328e+08	4.55983e+08	4.27408e+08	3.88262e+08	4.55524e+08	3.78163e+08	4.54946e+08	4.53574e+08	4.06763e+08	5.00928e+08	4.15545e+08	4.51427e+08	3.62007e+08	4.36124e+08	4.49847e+08	3.81884e+08	4.54052e+08	4.74737e+08
A0A0D9SDV5		Lipocln_cytosolic_FA-bd_dom domain-containing protein OS=Chlorocebus sabaeus OX=60711 PE=3 SV=1	>tr|A0A0D9SDV5|A0A0D9SDV5_CHLSB Lipocln_cytosolic_FA-bd_dom domain-containing protein OS=Chlorocebus sabaeus OX=60711 PE=3 SV=1	0		61.937	48	6	381	6	135	6	Pf00061					3.80541e+07	5.57368e+07	4.42486e+07	5.58658e+07	4.47521e+07	3.14769e+07	5.22778e+07	5.88866e+07	5.72474e+07	5.50567e+07	3.79656e+07	4.68064e+07	4.8311e+07	4.70837e+07	4.28646e+07	4.05693e+07	4.91481e+07	5.19151e+07	4.79377e+07	3.71351e+07	3.98285e+07	6.32709e+07	4.03088e+07	4.73479e+07	5.46481e+07	3.70665e+07	5.57393e+07	5.1687e+07	5.27707e+07	4.70896e+07	4.32432e+07	6.17076e+07
A0A0D9SDP4		Uncharacterized protein OS=Chlorocebus sabaeus OX=60711 PE=3 SV=1	>tr|A0A0D9SDP4|A0A0D9SDP4_CHLSB Uncharacterized protein OS=Chlorocebus sabaeus OX=60711 PE=3 SV=1	0		19.829	27	4	190	4	149	4	Pf00453					1.09938e+07	1.00478e+07	7.3578e+06	1.16419e+07	1.09829e+07	9.49943e+06	9.25685e+06	1.00417e+07	1.0574e+07	1.1923e+07	1.12806e+07	9.97404e+06	1.01468e+07	1.17799e+07	1.06671e+07	1.0404e+07	9.94045e+06	1.08676e+07	1.10934e+07	1.19475e+07	1.09177e+07	1.00068e+07	9.63897e+06	1.05076e+07	1.20448e+07	9.78977e+06	1.01243e+07	1.12511e+07	1.20648e+07	1.20574e+07	1.12449e+07	1.05691e+07
A0A0D9RPE9	HNRNPA3	Uncharacterized protein OS=Chlorocebus sabaeus OX=60711 GN=HNRNPA3 PE=4 SV=1	>tr|A0A0D9RPE9|A0A0D9RPE9_CHLSB Uncharacterized protein OS=Chlorocebus sabaeus OX=60711 GN=HNRNPA3 PE=4 SV=1	0		234.326	50	24	3919	5	378	24	Pf00076	103217391	ENSCSAG00000014399	HNRNPA3	A0A0D9RPE9; csab:103217391	1.27851e+08	9.73338e+07	4.08861e+07	1.00141e+08	8.77688e+07	9.34846e+07	8.81223e+07	9.25892e+07	8.82218e+07	8.83174e+07	1.06001e+08	1.05461e+08	1.3084e+08	1.01876e+08	8.29301e+07	1.07167e+08	1.03628e+08	9.88537e+07	9.0059e+07	9.2086e+07	1.11699e+08	1.06943e+08	9.23392e+07	9.08077e+07	9.55919e+07	1.02144e+08	8.51079e+07	1.01466e+08	9.531e+07	9.76639e+07	1.09463e+08	9.43923e+07
A0A0D9SB30		UBC core domain-containing protein OS=Chlorocebus sabaeus OX=60711 PE=3 SV=1	>tr|A0A0D9SB30|A0A0D9SB30_CHLSB UBC core domain-containing protein OS=Chlorocebus sabaeus OX=60711 PE=3 SV=1	0		46.524	70	9	118	9	179	9	Pf00179					1.38512e+07	1.96696e+07	5.94042e+06	2.15168e+07	2.01632e+07	1.64516e+07	1.75756e+07	2.01869e+07	2.2702e+07	2.08503e+07	1.76796e+07	2.00573e+07	1.29249e+07	2.35476e+07	2.01952e+07	2.06156e+07	2.06016e+07	1.59937e+07	1.24852e+07	2.283e+07	1.7999e+07	2.29146e+07	1.03252e+07	2.66183e+07	2.43401e+07	1.81035e+07	1.36737e+07	2.01518e+07	1.31973e+07	2.24955e+07	1.95694e+07	2.00465e+07
A0A0D9SB62		40S ribosomal protein S25 OS=Chlorocebus sabaeus OX=60711 PE=3 SV=1	>tr|A0A0D9SB62|A0A0D9SB62_CHLSB 40S ribosomal protein S25 OS=Chlorocebus sabaeus OX=60711 PE=3 SV=1	0		22.857	30	5	894	5	123	5	Pf03297					4.62032e+08	5.01558e+08	7.00096e+08	5.06361e+08	3.21926e+08	4.21326e+08	4.80665e+08	5.15157e+08	4.91064e+08	3.84665e+08	3.94747e+08	3.9648e+08	3.88191e+08	4.0191e+08	2.90022e+08	4.12713e+08	3.92166e+08	3.95666e+08	3.85631e+08	2.75291e+08	4.05485e+08	4.05552e+08	3.70043e+08	3.52491e+08	2.99281e+08	3.82429e+08	4.91566e+08	4.03477e+08	3.83878e+08	3.08809e+08	4.93542e+08	4.26143e+08
A0A0D9S494	LHX5	Uncharacterized protein OS=Chlorocebus sabaeus OX=60711 GN=LHX5 PE=4 SV=1	>tr|A0A0D9S494|A0A0D9S494_CHLSB Uncharacterized protein OS=Chlorocebus sabaeus OX=60711 GN=LHX5 PE=4 SV=1	0		16.843	9	3	59	3	402	3	Pf00046, Pf00412	103239173	ENSCSAG00000002361	LHX5	A0A0D9S494; csab:103239173	2.07856e+06	1.41657e+06	1.88379e+06	1.3509e+06	1.19125e+06	1.8143e+06	1.6867e+06	1.66933e+06	1.07663e+06	985499	2.17236e+06	1.852e+06	1.75725e+06	1.28017e+06	898043	1.93854e+06	1.52193e+06	1.98445e+06	1.98703e+06	1.73712e+06	1.92242e+06	2.1743e+06	1.85827e+06	1.30213e+06	1.7338e+06	2.30869e+06	1.87855e+06	1.63305e+06	1.96086e+06	1.36339e+06	1.16564e+06	932662
A0A0D9RQM4		UBC core domain-containing protein OS=Chlorocebus sabaeus OX=60711 PE=4 SV=1	>tr|A0A0D9RQM4|A0A0D9RQM4_CHLSB UBC core domain-containing protein OS=Chlorocebus sabaeus OX=60711 PE=4 SV=1	0		40.325	53	7	642	2	145	7	Pf00179					1.70439e+07	1.63453e+07	2.32207e+07	1.59437e+07	1.41921e+07	2.14689e+07	1.48688e+07	1.60469e+07	2.71157e+06	1.33909e+07	4.03744e+06	1.44229e+07	1.52779e+07	1.61967e+07	1.39592e+07	1.47689e+07	1.30111e+07	1.32937e+07	1.11778e+07	1.08592e+07	1.84001e+07	1.606e+07	1.65489e+07	1.53532e+07	1.39151e+07	1.89033e+07	1.88517e+07	1.53383e+07	1.63557e+07	1.3977e+07	1.78228e+07	1.56868e+07
A0A0D9SDL6		40S ribosomal protein S17 OS=Chlorocebus sabaeus OX=60711 PE=3 SV=1	>tr|A0A0D9SDL6|A0A0D9SDL6_CHLSB 40S ribosomal protein S17 OS=Chlorocebus sabaeus OX=60711 PE=3 SV=1	0		135.965	60	10	1858	10	135	10	Pf00833					1.91659e+08	2.79648e+08	2.29307e+08	2.53805e+08	2.2714e+08	2.12418e+08	2.6132e+08	2.32755e+08	2.38771e+08	2.28235e+08	1.93936e+08	2.03845e+08	2.10944e+08	2.36205e+08	2.32185e+08	2.45278e+08	2.15399e+08	2.39085e+08	2.17004e+08	1.97965e+08	2.28441e+08	2.52597e+08	2.25828e+08	2.17866e+08	2.09655e+08	2.28035e+08	1.7729e+08	2.43254e+08	2.21018e+08	2.01178e+08	2.47154e+08	2.69343e+08
A0A0D9S8S8	ACOT7	Uncharacterized protein OS=Chlorocebus sabaeus OX=60711 GN=ACOT7 PE=4 SV=1	>tr|A0A0D9S8S8|A0A0D9S8S8_CHLSB Uncharacterized protein OS=Chlorocebus sabaeus OX=60711 GN=ACOT7 PE=4 SV=1	0		73.698	35	10	467	10	370	10	Pf03061	103225695	ENSCSAG00000000739	ACOT7	A0A0D9S8S8; csab:103225695	2.15376e+07	2.67754e+07	9.00957e+06	3.23936e+07	3.06391e+07	2.21516e+07	2.24784e+07	3.04021e+07	3.04668e+07	3.07197e+07	2.51926e+07	2.6431e+07	2.54997e+07	3.14962e+07	3.26828e+07	2.63775e+07	3.82623e+07	2.9479e+07	3.48532e+07	3.92991e+07	2.17973e+07	2.42327e+07	1.63534e+07	2.53979e+07	2.47234e+07	2.79986e+07	1.81366e+07	2.45867e+07	2.97972e+07	2.56574e+07	3.58547e+07	3.14002e+07
A0A0D9R464		Ribosomal_L23eN domain-containing protein OS=Chlorocebus sabaeus OX=60711 PE=3 SV=1	>tr|A0A0D9R464|A0A0D9R464_CHLSB Ribosomal_L23eN domain-containing protein OS=Chlorocebus sabaeus OX=60711 PE=3 SV=1	0		102.266	44	10	2800	10	156	10	Pf00276, Pf03939					5.55565e+08	6.42894e+08	8.05293e+08	6.76587e+08	5.94064e+08	5.5128e+08	6.37192e+08	6.23346e+08	6.1757e+08	6.54907e+08	5.41546e+08	5.58878e+08	5.45958e+08	6.29785e+08	6.32497e+08	5.58885e+08	5.63449e+08	5.7542e+08	5.26388e+08	5.51141e+08	5.53098e+08	5.63968e+08	5.16284e+08	5.19025e+08	5.43537e+08	5.26041e+08	6.3784e+08	5.71079e+08	5.45629e+08	5.54828e+08	5.6072e+08	6.09862e+08
A0A0D9RIF7		Ribosomal_L19e domain-containing protein OS=Chlorocebus sabaeus OX=60711 PE=4 SV=1	>tr|A0A0D9RIF7|A0A0D9RIF7_CHLSB Ribosomal_L19e domain-containing protein OS=Chlorocebus sabaeus OX=60711 PE=4 SV=1	0		81.432	32	7	1767	7	165	7	Pf01280					2.12077e+08	2.27416e+08	2.24749e+08	2.6937e+08	2.29049e+08	2.11688e+08	2.21548e+08	2.32319e+08	2.29151e+08	2.33697e+08	2.2156e+08	2.09673e+08	2.06365e+08	2.41861e+08	2.185e+08	2.17128e+08	1.96426e+08	1.94201e+08	1.96558e+08	2.08268e+08	2.27642e+08	2.05202e+08	1.8909e+08	1.94201e+08	2.04704e+08	2.01528e+08	2.39465e+08	2.02586e+08	2.00537e+08	2.02975e+08	2.39247e+08	2.21165e+08
A0A0D9RT40	H2AZ2	Histone H2A OS=Chlorocebus sabaeus OX=60711 GN=H2AZ2 PE=3 SV=1	>tr|A0A0D9RT40|A0A0D9RT40_CHLSB Histone H2A OS=Chlorocebus sabaeus OX=60711 GN=H2AZ2 PE=3 SV=1	0		60.679	54	6	2911	3	128	6	Pf00125, Pf16211	103226127	ENSCSAG00000015697	H2AZ2	A0A0D9RT40	2.26294e+08	1.92813e+08	3.17608e+08	2.07381e+08	1.51165e+08	2.00735e+08	1.99384e+08	1.95433e+08	2.09971e+08	1.39558e+08	2.09197e+08	2.32874e+08	2.1244e+08	2.05599e+08	1.47632e+08	1.60664e+08	2.31529e+08	2.38386e+08	2.30148e+08	1.68628e+08	1.9923e+08	2.04118e+08	2.18251e+08	2.31946e+08	1.81706e+08	2.00386e+08	3.06198e+08	2.11805e+08	2.0748e+08	1.55635e+08	2.06036e+08	1.91435e+08
A0A0D9RN36		60S ribosomal protein L29 OS=Chlorocebus sabaeus OX=60711 PE=3 SV=1	>tr|A0A0D9RN36|A0A0D9RN36_CHLSB 60S ribosomal protein L29 OS=Chlorocebus sabaeus OX=60711 PE=3 SV=1	0		19.241	15	2	447	2	157	2	Pf01779					2.30923e+08	2.21288e+08	3.24078e+08	2.45259e+08	2.46027e+08	2.80333e+08	2.52114e+08	2.52529e+08	3.01283e+08	2.56679e+08	2.28124e+08	2.06335e+08	2.15903e+08	2.29062e+08	2.58983e+08	2.26979e+08	1.83706e+08	2.33495e+08	2.65104e+08	2.33335e+08	2.15782e+08	2.29076e+08	2.47216e+08	2.49158e+08	2.22612e+08	2.37028e+08	2.46714e+08	1.8823e+08	2.45117e+08	2.20452e+08	2.4589e+08	2.81818e+08
A0A0D9SA85	H2BC18	Histone H2B OS=Chlorocebus sabaeus OX=60711 GN=H2BC18 PE=3 SV=1	>tr|A0A0D9SA85|A0A0D9SA85_CHLSB Histone H2B OS=Chlorocebus sabaeus OX=60711 GN=H2BC18 PE=3 SV=1	0		70.951	48	7	17583	2	126	7	Pf00125	103247165	ENSCSAG00000000221	H2BC18	A0A0D9SA85	8.2052e+08	5.7078e+08	1.05176e+09	5.97312e+08	4.84305e+08	6.78636e+08	5.08852e+08	5.60447e+08	4.84421e+08	4.42155e+08	7.24673e+08	5.0771e+08	5.95665e+08	5.65888e+08	4.88834e+08	6.06086e+08	5.65394e+08	5.95087e+08	5.68459e+08	5.17657e+08	6.72063e+08	5.42541e+08	5.03383e+08	5.39556e+08	6.04827e+08	6.27985e+08	7.83255e+08	5.95062e+08	6.34767e+08	5.55914e+08	6.21757e+08	4.54899e+08
A0A0D9RER4		HMA domain-containing protein OS=Chlorocebus sabaeus OX=60711 PE=4 SV=1	>tr|A0A0D9RER4|A0A0D9RER4_CHLSB HMA domain-containing protein OS=Chlorocebus sabaeus OX=60711 PE=4 SV=1	0		22.231	40	3	140	3	68	3	Pf00403					6.97241e+06	8.62102e+06	1.40659e+07	8.12145e+06	4.54558e+06	1.11874e+07	1.4058e+07	1.9999e+07	9.76293e+06	1.11098e+07	6.27293e+06	6.09331e+06	1.00383e+07	1.14392e+07	8.48033e+06	6.28692e+06	1.06836e+07	9.25062e+06	8.47983e+06	1.00715e+07	6.5551e+06	1.38914e+07	1.06067e+07	1.56457e+07	1.2413e+07	9.02331e+06	1.29859e+07	9.21781e+06	1.23527e+07	7.98137e+06	7.75339e+06	1.16422e+07
A0A0D9S6I4	GSTM4	Glutathione transferase OS=Chlorocebus sabaeus OX=60711 GN=GSTM4 PE=3 SV=1	>tr|A0A0D9S6I4|A0A0D9S6I4_CHLSB Glutathione transferase OS=Chlorocebus sabaeus OX=60711 GN=GSTM4 PE=3 SV=1	0		7.921	14	2	3	2	218	2	Pf02798, Pf14497		ENSCSAG00000001553	GSTM4	A0A0D9S6I4	896312	492022	1.5882e+06	429811																		923751	753677		594279							768125
A0A0D9SDJ7		Protein S100 OS=Chlorocebus sabaeus OX=60711 PE=3 SV=1	>tr|A0A0D9SDJ7|A0A0D9SDJ7_CHLSB Protein S100 OS=Chlorocebus sabaeus OX=60711 PE=3 SV=1	0		37.699	37	5	854	5	105	5	Pf00036, Pf01023					2.55628e+08	2.41575e+08	4.00754e+08	2.12042e+08	1.41382e+08	2.72772e+08	3.00061e+08	1.87913e+08	2.03719e+08	1.32397e+08	2.22311e+08	1.43817e+08	1.89845e+08	2.23165e+08	1.49327e+08	1.97281e+08	1.93129e+08	1.94577e+08	2.18664e+08	1.2168e+08	2.27481e+08	1.65511e+08	2.33511e+08	1.92028e+08	1.36653e+08	2.40218e+08	3.91916e+08	1.77761e+08	2.04516e+08	1.15944e+08	3.2534e+08	2.00249e+08
A0A0D9S9T8		Small nuclear ribonucleoprotein G OS=Chlorocebus sabaeus OX=60711 PE=3 SV=1	>tr|A0A0D9S9T8|A0A0D9S9T8_CHLSB Small nuclear ribonucleoprotein G OS=Chlorocebus sabaeus OX=60711 PE=3 SV=1	0		18.607	26	3	164	3	76	3	Pf01423					3.68325e+07	6.00311e+07	4.26744e+07	6.52727e+07	3.90508e+07	4.54701e+07	5.7517e+07	5.71629e+07	6.22089e+07	4.59781e+07	3.76399e+07	5.07172e+07	5.58325e+07	6.49067e+07	4.45656e+07	5.97265e+07	6.182e+07	6.32711e+07	5.023e+07	4.44445e+07	5.12839e+07	6.5039e+07	4.57085e+07	6.56314e+07	5.13223e+07	3.72811e+07	5.18085e+07	6.05175e+07	5.65276e+07	3.96211e+07	5.56011e+07	6.86525e+07
A0A0D9SC49		IF rod domain-containing protein OS=Chlorocebus sabaeus OX=60711 PE=3 SV=1	>tr|A0A0D9SC49|A0A0D9SC49_CHLSB IF rod domain-containing protein OS=Chlorocebus sabaeus OX=60711 PE=3 SV=1	0		322.992	63	29	8440	5	430	29	Pf00038					7.63109e+07	1.14143e+08	1.16268e+08	9.95345e+07	1.42349e+08	1.29784e+08	1.13613e+08	1.23705e+08	8.16101e+07	1.58015e+08	1.13735e+08	1.23312e+08	1.21802e+08	1.05189e+08	1.60526e+08	1.47284e+08	1.26807e+08	1.06487e+08	1.31099e+08	1.55426e+08	1.38143e+08	1.33715e+08	1.30486e+08	1.04043e+08	1.53735e+08	1.1924e+08	5.67306e+07	1.26711e+08	1.20089e+08	1.61515e+08	1.17537e+08	1.24786e+08
A0A0D9S3T6		40S ribosomal protein S11 OS=Chlorocebus sabaeus OX=60711 PE=3 SV=1	>tr|A0A0D9S3T6|A0A0D9S3T6_CHLSB 40S ribosomal protein S11 OS=Chlorocebus sabaeus OX=60711 PE=3 SV=1	0		91.235	58	14	2540	14	158	14	Pf00366, Pf16205					9.57719e+08	1.07794e+09	1.21827e+09	1.11378e+09	1.04059e+09	9.04057e+08	1.02465e+09	1.10693e+09	1.08653e+09	1.03983e+09	9.47151e+08	9.44948e+08	9.58036e+08	1.1385e+09	1.06716e+09	9.64888e+08	9.52465e+08	1.02298e+09	9.3168e+08	9.55505e+08	9.6008e+08	1.02491e+09	8.60271e+08	9.65721e+08	9.83335e+08	9.34126e+08	9.6666e+08	9.46305e+08	9.27278e+08	9.42072e+08	1.00317e+09	1.11085e+09
A0A0D9REM0	SNRPB	Small nuclear ribonucleoprotein-associated protein OS=Chlorocebus sabaeus OX=60711 GN=SNRPB PE=3 SV=1	>tr|A0A0D9REM0|A0A0D9REM0_CHLSB Small nuclear ribonucleoprotein-associated protein OS=Chlorocebus sabaeus OX=60711 GN=SNRPB PE=3 SV=1	0		68.116	29	9	1141	9	231	9	Pf01423	103215680	ENSCSAG00000010840	SNRPB	A0A0D9REM0	9.84729e+07	9.82558e+07	9.44741e+07	1.02461e+08	9.40268e+07	9.16282e+07	9.99007e+07	9.75987e+07	8.13933e+07	9.2236e+07	8.35719e+07	1.07114e+08	9.87374e+07	1.01855e+08	9.2542e+07	8.1331e+07	1.07061e+08	1.13694e+08	9.2311e+07	1.10079e+08	9.01712e+07	9.43616e+07	9.27495e+07	8.89022e+07	9.14834e+07	7.85404e+07	1.01762e+08	1.0034e+08	8.36089e+07	9.78365e+07	9.41156e+07	9.63373e+07
A0A0D9RXA3		60S ribosomal protein L7a OS=Chlorocebus sabaeus OX=60711 PE=3 SV=1	>tr|A0A0D9RXA3|A0A0D9RXA3_CHLSB 60S ribosomal protein L7a OS=Chlorocebus sabaeus OX=60711 PE=3 SV=1	0		140.596	46	18	2470	7	267	18	Pf01248					3.55934e+08	4.21735e+08	3.84931e+08	4.59359e+08	4.62599e+08	3.79527e+08	4.99435e+08	4.97407e+08	4.73972e+08	4.56771e+08	3.91315e+08	4.15966e+08	4.25641e+08	4.56729e+08	4.6987e+08	3.75588e+08	4.06111e+08	3.85436e+08	4.25493e+08	3.95507e+08	3.88333e+08	4.21513e+08	4.57411e+08	4.08003e+08	3.98562e+08	4.41339e+08	4.09326e+08	4.09586e+08	3.98733e+08	3.98512e+08	4.29259e+08	4.88223e+08
A0A0D9SAT8		Cytochrome c oxidase assembly factor 3 OS=Chlorocebus sabaeus OX=60711 PE=3 SV=1	>tr|A0A0D9SAT8|A0A0D9SAT8_CHLSB Cytochrome c oxidase assembly factor 3 OS=Chlorocebus sabaeus OX=60711 PE=3 SV=1	0		18.479	36	5	251	5	106	5	Pf09813					3.26264e+07	4.35302e+07	4.48025e+07	4.70264e+07	3.41342e+07	4.21898e+07	4.0815e+07	3.91363e+07	4.03754e+07	3.95913e+07	2.76899e+07	3.65642e+07	3.6031e+07	4.35087e+07	3.52552e+07	4.86522e+07	3.91504e+07	4.47495e+07	4.05143e+07	3.21369e+07	4.26336e+07	4.58064e+07	3.13045e+07	4.22084e+07	3.60335e+07	3.72547e+07	3.80192e+07	3.76593e+07	3.90638e+07	3.38555e+07	3.43146e+07	4.1139e+07
Q1AL71	ATP8	ATP synthase protein 8 OS=Chlorocebus sabaeus OX=60711 GN=ATP8 PE=3 SV=1	>tr|Q1AL71|Q1AL71_CHLSB ATP synthase protein 8 OS=Chlorocebus sabaeus OX=60711 GN=ATP8 PE=3 SV=1	0		17.843	48	3	233	3	66	3	Pf00895	4097492		ATP8	csab:4097492; Q1AL71	1.88643e+07	1.54199e+07	2.08177e+07	1.78958e+07	1.27728e+07	2.19352e+07	1.55795e+07	1.83848e+07	1.87182e+07	1.34246e+07	1.98017e+07	1.71061e+07	1.90685e+07	1.81841e+07	1.33224e+07	2.15559e+07	1.68299e+07	2.12123e+07	2.27384e+07	1.76953e+07	2.12958e+07	1.82335e+07	1.86299e+07	2.14161e+07	2.01236e+07	1.78348e+07	2.62997e+07	2.05662e+07	2.46788e+07	1.76051e+07	2.58623e+07	1.6088e+07
P0DTC7	7a	ORF7a protein OS=Severe acute respiratory syndrome coronavirus 2 OX=2697049 GN=7a PE=1 SV=1	>sp|P0DTC7|NS7A_SARS2 ORF7a protein OS=Severe acute respiratory syndrome coronavirus 2 OX=2697049 GN=7a PE=1 SV=1	0	SARS-CoV-2	48.539	44	4	142	4	121	4	Pf08779	43740573			P0DTC7; vg:43740573						503251	416653		413900	304701	298528		433336		604859	790136	697720			663353			599568	495408	297092	458948			460540	400353	2.75108e+06	2.7517e+06
A0A4W3NN68	APOE	Apolipoprotein E OS=Chlorocebus sabaeus OX=60711 GN=APOE PE=3 SV=1	>tr|A0A4W3NN68|A0A4W3NN68_CHLSB Apolipoprotein E OS=Chlorocebus sabaeus OX=60711 GN=APOE PE=3 SV=1	0		56.007	32	9	430	9	317	9	Pf01442	103234841	ENSCSAG00000003246	APOE	A0A4W3NN68; csab:103234841	4.67051e+07	3.27384e+07	3.20845e+07	3.22183e+07	3.26424e+07	4.34123e+07	2.72094e+07	2.93264e+07	3.13369e+07	3.05482e+07	4.99554e+07	4.86827e+07	5.14118e+07	3.21088e+07	3.26623e+07	5.09207e+07	4.48526e+07	4.70375e+07	4.75997e+07	4.81518e+07	4.94966e+07	4.51396e+07	4.45367e+07	5.24072e+07	5.04188e+07	5.07969e+07	4.87243e+07	4.65632e+07	5.13713e+07	4.93382e+07	2.807e+07	2.05633e+07
A0A0D9SB46		Uncharacterized protein OS=Chlorocebus sabaeus OX=60711 PE=4 SV=1	>tr|A0A0D9SB46|A0A0D9SB46_CHLSB Uncharacterized protein OS=Chlorocebus sabaeus OX=60711 PE=4 SV=1	0		26.335	34	3	131	3	151	3						9.00334e+06	9.99976e+06	7.0549e+06	1.22311e+07	9.70262e+06	1.03814e+07	1.27091e+07	1.31024e+07	1.47439e+07	9.43161e+06	1.0726e+07	1.14999e+07	1.26405e+07	1.15756e+07	9.9877e+06	1.44844e+07	1.22491e+07	1.62337e+07	1.60622e+07	1.29196e+07	1.24499e+07	1.07629e+07	1.38519e+07	1.43556e+07	1.31296e+07	1.21416e+07	1.47531e+07	1.56651e+07	1.64387e+07	1.20008e+07	8.66147e+06	6.32051e+06
A0A0D9SBL4		S10_plectin domain-containing protein OS=Chlorocebus sabaeus OX=60711 PE=3 SV=1	>tr|A0A0D9SBL4|A0A0D9SBL4_CHLSB S10_plectin domain-containing protein OS=Chlorocebus sabaeus OX=60711 PE=3 SV=1	0		56.676	37	7	2880	7	165	7	Pf03501					2.57754e+08	3.3032e+08	3.88488e+08	3.05178e+08	3.14899e+08	2.75757e+08	3.24456e+08	3.09401e+08	3.71598e+08	3.43597e+08	2.65055e+08	2.57289e+08	3.19777e+08	3.28596e+08	3.60416e+08	2.90075e+08	2.8676e+08	2.72393e+08	2.69026e+08	2.91756e+08	2.7048e+08	2.89811e+08	2.50359e+08	3.03273e+08	3.0383e+08	2.36791e+08	2.63457e+08	2.84066e+08	2.94277e+08	2.92949e+08	3.07762e+08	3.35475e+08
A0A0D9S9R0		Prohibitin OS=Chlorocebus sabaeus OX=60711 PE=3 SV=1	>tr|A0A0D9S9R0|A0A0D9S9R0_CHLSB Prohibitin OS=Chlorocebus sabaeus OX=60711 PE=3 SV=1	0		152.538	82	16	3353	16	271	16	Pf01145					4.51266e+08	4.62094e+08	4.92878e+08	4.62749e+08	4.27834e+08	4.35338e+08	4.74216e+08	4.63861e+08	4.22424e+08	4.65209e+08	4.79683e+08	5.23056e+08	4.96444e+08	4.40183e+08	4.16938e+08	4.93683e+08	5.16201e+08	4.60797e+08	4.73792e+08	4.71482e+08	4.77562e+08	5.24608e+08	4.7793e+08	4.6646e+08	4.79401e+08	4.64901e+08	5.14567e+08	5.03164e+08	4.60998e+08	4.49019e+08	3.87703e+08	4.50193e+08
A0A0D9RVB2	DDX18	RNA helicase OS=Chlorocebus sabaeus OX=60711 GN=DDX18 PE=3 SV=1	>tr|A0A0D9RVB2|A0A0D9RVB2_CHLSB RNA helicase OS=Chlorocebus sabaeus OX=60711 GN=DDX18 PE=3 SV=1	0		95.693	31	18	597	18	672	18	Pf00270, Pf00271, Pf13959		ENSCSAG00000016508	DDX18	A0A0D9RVB2	4.9582e+07	5.27177e+07	5.28715e+07	5.95532e+07	6.30547e+07	5.12063e+07	5.10285e+07	5.14168e+07	5.61895e+07	6.17426e+07	4.95488e+07	4.7737e+07	5.35483e+07	6.0252e+07	6.05006e+07	5.08946e+07	4.47628e+07	5.46066e+07	5.4309e+07	5.2754e+07	5.23706e+07	4.90444e+07	4.88465e+07	4.89818e+07	5.25162e+07	5.0133e+07	5.2763e+07	4.59965e+07	5.5978e+07	5.66096e+07	5.51909e+07	5.24039e+07
A0A0D9SA87	H2BC21	Histone H2B OS=Chlorocebus sabaeus OX=60711 GN=H2BC21 PE=3 SV=1	>tr|A0A0D9SA87|A0A0D9SA87_CHLSB Histone H2B OS=Chlorocebus sabaeus OX=60711 GN=H2BC21 PE=3 SV=1	0		70.825	48	7	17539	2	126	7	Pf00125	103247167	ENSCSAG00000000219	H2BC21	A0A0D9SA87; csab:103247167	3.69413e+08	2.32005e+08	3.91966e+08	2.37035e+08	1.88114e+08	2.69568e+08	2.16883e+08	2.14904e+08	2.4336e+08	2.01689e+08	2.90196e+08	2.52775e+08	2.9173e+08	2.54368e+08	1.98219e+08	2.72045e+08	2.42043e+08	2.96363e+08	2.50996e+08	2.54169e+08	2.73621e+08	2.58369e+08	2.08338e+08	2.82159e+08	2.55944e+08	2.32634e+08	3.8939e+08	2.80195e+08	2.96301e+08	2.45687e+08	2.27672e+08	2.25729e+08
A0A0D9SB63		ATP synthase subunit OS=Chlorocebus sabaeus OX=60711 PE=3 SV=1	>tr|A0A0D9SB63|A0A0D9SB63_CHLSB ATP synthase subunit OS=Chlorocebus sabaeus OX=60711 PE=3 SV=1	0		44.804	48	5	534	5	103	5	Pf04718					6.88027e+07	8.10347e+07	4.86025e+07	9.15139e+07	5.32248e+07	6.73573e+07	7.35337e+07	7.67086e+07	7.88301e+07	5.57295e+07	6.62997e+07	7.36013e+07	8.1276e+07	8.65646e+07	5.46299e+07	8.22343e+07	8.05212e+07	8.58931e+07	7.78584e+07	5.65844e+07	8.01421e+07	9.08982e+07	6.26737e+07	8.53726e+07	6.09956e+07	6.7368e+07	8.9625e+07	8.1401e+07	8.85338e+07	5.54861e+07	8.0403e+07	7.72755e+07
A0A0D9S890	RPL11	60S ribosomal protein L11 OS=Chlorocebus sabaeus OX=60711 GN=RPL11 PE=3 SV=1	>tr|A0A0D9S890|A0A0D9S890_CHLSB 60S ribosomal protein L11 OS=Chlorocebus sabaeus OX=60711 GN=RPL11 PE=3 SV=1	0		66.557	49	9	1476	9	167	9	Pf00281, Pf00673		ENSCSAG00000000929	RPL11	A0A0D9S890	2.36817e+08	3.49379e+08	2.31952e+08	3.27536e+08	1.62623e+08	1.82991e+08	2.24896e+08	2.57259e+08	1.67931e+08	2.11139e+08	2.57536e+08	2.32311e+08	2.81581e+08	2.73382e+08	1.64394e+08	2.78323e+08	2.75154e+08	2.54286e+08	2.83764e+08	2.06895e+08	2.41813e+08	3.02459e+08	2.09573e+08	1.75756e+08	2.1534e+08	2.17749e+08	2.1353e+08	2.47014e+08	2.31323e+08	2.34724e+08	2.42316e+08	2.79153e+08
A0A0D9RFM7		40S ribosomal protein S2 OS=Chlorocebus sabaeus OX=60711 PE=3 SV=1	>tr|A0A0D9RFM7|A0A0D9RFM7_CHLSB 40S ribosomal protein S2 OS=Chlorocebus sabaeus OX=60711 PE=3 SV=1	0		157.703	57	19	3324	11	293	19	Pf00333, Pf03719					3.13431e+08	2.75253e+08	3.96721e+08	2.84647e+08	3.0474e+08	2.67108e+08	3.35572e+08	2.85479e+08	2.89969e+08	2.86906e+08	2.3667e+08	2.50991e+08	3.06104e+08	2.77621e+08	2.7253e+08	2.52727e+08	2.73515e+08	2.41142e+08	2.57655e+08	2.2503e+08	2.39932e+08	2.84813e+08	2.71722e+08	2.62625e+08	2.38582e+08	3.05242e+08	3.18242e+08	2.76258e+08	2.53351e+08	2.40305e+08	2.35875e+08	3.07598e+08
A0A0D9RRX3		Uncharacterized protein OS=Chlorocebus sabaeus OX=60711 PE=3 SV=1	>tr|A0A0D9RRX3|A0A0D9RRX3_CHLSB Uncharacterized protein OS=Chlorocebus sabaeus OX=60711 PE=3 SV=1	0		32.359	31	5	375	5	106	5	Pf00935					9.35239e+07	9.82499e+07	1.29691e+08	1.12253e+08	9.32473e+07	9.98865e+07	1.03756e+08	1.07704e+08	9.1015e+07	9.7914e+07	7.69796e+07	9.42383e+07	7.98678e+07	1.03314e+08	9.97524e+07	1.05568e+08	9.55833e+07	1.00651e+08	9.92523e+07	9.58242e+07	1.08439e+08	1.07185e+08	7.74351e+07	7.50691e+07	9.27228e+07	8.70302e+07	8.31883e+07	8.93033e+07	1.02232e+08	8.06033e+07	8.89615e+07	1.0751e+08
A0A0D9R1G1	TUBA1A	Tubulin alpha chain OS=Chlorocebus sabaeus OX=60711 GN=TUBA1A PE=3 SV=1	>tr|A0A0D9R1G1|A0A0D9R1G1_CHLSB Tubulin alpha chain OS=Chlorocebus sabaeus OX=60711 GN=TUBA1A PE=3 SV=1	0		426.456	80	28	25115	2	451	28	Pf00091, Pf03953	103238261	ENSCSAG00000006153	TUBA1A	A0A0D9R1G1; csab:103238261	1.05729e+08	7.30964e+07	1.50288e+08	7.37255e+07	7.95411e+07	1.04981e+08	9.45107e+07	9.45644e+07	5.74048e+07	6.77714e+07	9.87214e+07	8.15045e+07	7.93495e+07	6.33538e+07	6.88486e+07	8.51389e+07	7.9333e+07	7.57276e+07	9.24443e+07	6.35272e+07	1.04525e+08	6.85243e+07	1.07704e+08	5.00868e+07	7.08904e+07	1.06204e+08	1.22458e+08	8.23232e+07	9.22918e+07	6.72304e+07	1.06363e+08	6.2187e+07
P0DTC5	M	Membrane protein OS=Severe acute respiratory syndrome coronavirus 2 OX=2697049 GN=M PE=3 SV=1	>sp|P0DTC5|VME1_SARS2 Membrane protein OS=Severe acute respiratory syndrome coronavirus 2 OX=2697049 GN=M PE=3 SV=1	0	SARS-CoV-2	23.982	27	6	220	6	222	6	Pf01635	43740571			P0DTC5; vg:43740571	1.65668e+06	1.62424e+06	2.2813e+06	2.06014e+06	1.16162e+06	1.90991e+06	2.59278e+06	2.48577e+06	1.87692e+06	1.63046e+06	3.06928e+06	1.78774e+06	2.30732e+06	2.55696e+06	1.65619e+06	723811			882541	393372							871810		810192	476393	1.1177e+07	1.12785e+07
A0A0D9SC42		Uncharacterized protein OS=Chlorocebus sabaeus OX=60711 PE=4 SV=1	>tr|A0A0D9SC42|A0A0D9SC42_CHLSB Uncharacterized protein OS=Chlorocebus sabaeus OX=60711 PE=4 SV=1	0.001		6.61	23	3	17	3	100	3	Pf15679					1.11143e+06	5.01824e+06	5.24953e+06	4.87023e+06	986536							1.23663e+06	961348	953270	712979	4.22458e+06	1.23791e+06	3.98681e+06	3.68993e+06	4.45955e+06	980402	638131		1.21683e+06	550235		1.33784e+06	1.01251e+06	1.16896e+06	775039	3.00999e+06	3.24136e+06
A0A0D9SEF0		Ribosomal_L18e/L15P domain-containing protein OS=Chlorocebus sabaeus OX=60711 PE=3 SV=1	>tr|A0A0D9SEF0|A0A0D9SEF0_CHLSB Ribosomal_L18e/L15P domain-containing protein OS=Chlorocebus sabaeus OX=60711 PE=3 SV=1	0		64.2	43	8	1621	8	188	8	Pf17135					4.97629e+08	5.47117e+08	5.83864e+08	6.51488e+08	6.16504e+08	5.6978e+08	5.63823e+08	5.76677e+08	5.99247e+08	5.85442e+08	5.23701e+08	5.34406e+08	4.94237e+08	6.18586e+08	6.29358e+08	5.36667e+08	4.7375e+08	5.41653e+08	5.58085e+08	5.41521e+08	5.35742e+08	5.12989e+08	5.26239e+08	4.92302e+08	5.66586e+08	5.52312e+08	5.39374e+08	5.35442e+08	5.61317e+08	5.66969e+08	5.62854e+08	6.08118e+08
A0A0D9SCL7	H1-2	H15 domain-containing protein OS=Chlorocebus sabaeus OX=60711 GN=H1-2 PE=3 SV=1	>tr|A0A0D9SCL7|A0A0D9SCL7_CHLSB H15 domain-containing protein OS=Chlorocebus sabaeus OX=60711 GN=H1-2 PE=3 SV=1	0		92.122	19	9	2506	5	213	9	Pf00538	103222020	ENSCSAG00000019096	H1-2	A0A0D9SCL7; csab:103222020	3.0155e+09	2.41486e+09	3.3447e+09	2.48497e+09	2.27889e+09	3.14978e+09	2.28592e+09	2.40384e+09	2.41106e+09	2.4595e+09	2.9246e+09	2.79377e+09	2.64766e+09	2.34364e+09	2.46309e+09	2.78102e+09	2.6901e+09	2.81472e+09	2.97107e+09	2.94253e+09	2.98849e+09	2.8566e+09	2.99154e+09	2.78731e+09	2.87128e+09	3.26195e+09	3.18637e+09	2.60062e+09	2.72696e+09	2.79581e+09	2.1779e+09	2.23446e+09
A0A0D9S9Q0		Uncharacterized protein OS=Chlorocebus sabaeus OX=60711 PE=3 SV=1	>tr|A0A0D9S9Q0|A0A0D9S9Q0_CHLSB Uncharacterized protein OS=Chlorocebus sabaeus OX=60711 PE=3 SV=1	0		16.982	36	4	67	4	137	4	Pf00886					1.70159e+07	1.43271e+07	1.07256e+07	1.41004e+07	9.3205e+06	1.21048e+07	1.4304e+07	1.54795e+07	1.3229e+07	1.07183e+07	1.41514e+07	1.34797e+07	1.40517e+07	1.23699e+07	1.04663e+07	1.58879e+07	1.38994e+07	1.57815e+07	1.38015e+07	1.14776e+07	1.22463e+07	1.32241e+07	1.19856e+07	1.25623e+07	1.21178e+07	1.38603e+07	1.3815e+07	1.76963e+07	1.55304e+07	1.09015e+07	1.25852e+07	1.36908e+07
A0A0D9SB36		Uncharacterized protein OS=Chlorocebus sabaeus OX=60711 PE=3 SV=1	>tr|A0A0D9SB36|A0A0D9SB36_CHLSB Uncharacterized protein OS=Chlorocebus sabaeus OX=60711 PE=3 SV=1	0		45.623	52	2	1278	2	114	2	Pf00428					4.58912e+06	1.1056e+08	1.01545e+06	5.27738e+07	2.28724e+08	1.77212e+08	2.95031e+08	1.57798e+08	1.41199e+08	2.49634e+08	4.60286e+07	9.46646e+07	2.29159e+08	1.26804e+08	2.73634e+08	2.49015e+08	2.60508e+08	7.22108e+07	2.27953e+08	2.1159e+08	1.07232e+08	2.66284e+08	2.18591e+08	2.26097e+08	1.64424e+08	1.31895e+08	1.09837e+08	1.72962e+08	2.58636e+08	1.87193e+08	2.35907e+08	3.45557e+08
A0A0D9SDU9		ATP synthase F1 subunit epsilon OS=Chlorocebus sabaeus OX=60711 PE=3 SV=1	>tr|A0A0D9SDU9|A0A0D9SDU9_CHLSB ATP synthase F1 subunit epsilon OS=Chlorocebus sabaeus OX=60711 PE=3 SV=1	0		9.634	17	3	269	3	106	3	Pf04568					2.64633e+07	3.89481e+07	5.15712e+07	5.01381e+07	1.25339e+07	4.4226e+07	3.69104e+07	3.94604e+07	4.47105e+07	1.72353e+07	2.42851e+07	3.81358e+07	3.11666e+07	4.42308e+07	1.84017e+07	5.72815e+07	4.19558e+07	3.84755e+07	4.0052e+07	2.60001e+07	4.42283e+07	4.685e+07	2.81706e+07	4.05098e+07	2.3566e+07	2.69199e+07	5.20223e+07	3.88694e+07	4.59173e+07	2.21007e+07	4.53687e+07	3.79141e+07
A0A0D9SA02		Uncharacterized protein OS=Chlorocebus sabaeus OX=60711 PE=3 SV=1	>tr|A0A0D9SA02|A0A0D9SA02_CHLSB Uncharacterized protein OS=Chlorocebus sabaeus OX=60711 PE=3 SV=1	0		23.923	24	3	78	3	188	3	Pf01783					7.9472e+06	8.47657e+06	2.62906e+06	3.19107e+06	6.96844e+06	9.06577e+06	7.78361e+06	8.43166e+06	5.92175e+06	6.0807e+06	8.72278e+06	7.24805e+06	8.18973e+06	8.36209e+06	6.7625e+06	7.66608e+06	7.12195e+06	8.18885e+06	8.11132e+06	5.75403e+06	9.18943e+06	7.05449e+06	8.30911e+06	6.12783e+06	6.26692e+06	9.10347e+06	5.39323e+06	8.43046e+06	7.31354e+06	6.43854e+06	7.43463e+06	6.5377e+06
A0A0D9RBP4		Uncharacterized protein OS=Chlorocebus sabaeus OX=60711 PE=4 SV=1	>tr|A0A0D9RBP4|A0A0D9RBP4_CHLSB Uncharacterized protein OS=Chlorocebus sabaeus OX=60711 PE=4 SV=1	0		13.287	21	4	7	4	236	4	Pf13499					7.18966e+06	6.94679e+06	6.26908e+06	6.49711e+06	6.11791e+06	5.93166e+06	6.16977e+06	6.41623e+06	5.4007e+06	7.02051e+06	6.84732e+06	5.86911e+06	4.96551e+06	6.54013e+06	6.31259e+06	7.98163e+06	6.35283e+06	6.043e+06	4.76316e+06	5.92643e+06	6.19394e+06	8.04848e+06	6.21203e+06	4.85452e+06	6.87776e+06	5.90091e+06	7.10438e+06	5.43815e+06	4.92203e+06	6.4272e+06	5.66068e+06	7.73697e+06
A0A0D9SCS0		60S ribosomal protein L35a OS=Chlorocebus sabaeus OX=60711 PE=3 SV=1	>tr|A0A0D9SCS0|A0A0D9SCS0_CHLSB 60S ribosomal protein L35a OS=Chlorocebus sabaeus OX=60711 PE=3 SV=1	0		22.909	35	7	678	7	110	7	Pf01247					2.77403e+08	3.32697e+08	4.46898e+08	3.20306e+08	2.83543e+08	3.02515e+08	3.38115e+08	2.97917e+08	3.1206e+08	2.5188e+08	2.72205e+08	2.44506e+08	2.48819e+08	2.95585e+08	2.63132e+08	2.67586e+08	2.73237e+08	3.16317e+08	2.95228e+08	2.34928e+08	3.03933e+08	2.4161e+08	2.52094e+08	2.72364e+08	2.2814e+08	2.7162e+08	3.63331e+08	2.67582e+08	2.65683e+08	2.30928e+08	2.83391e+08	2.7377e+08
A0A0D9RTH6		Uncharacterized protein OS=Chlorocebus sabaeus OX=60711 PE=3 SV=1	>tr|A0A0D9RTH6|A0A0D9RTH6_CHLSB Uncharacterized protein OS=Chlorocebus sabaeus OX=60711 PE=3 SV=1	0		31.67	28	6	178	6	292	6	Pf01245					1.33287e+07	1.06255e+07	7.2312e+06	6.14923e+06	580335	1.04518e+07	9.15495e+06	1.62335e+06	7.39863e+06	1.01607e+07	8.38404e+06	8.9387e+06	1.34854e+07	6.57315e+06	8.12814e+06	1.57269e+07	1.80459e+07	1.55737e+07	1.17108e+07	1.44822e+07	8.9593e+06	5.05207e+06	1.25641e+07	1.80843e+07	1.15773e+07	1.09412e+07	6.90575e+06	8.98983e+06	1.2524e+07	9.67696e+06	1.44893e+07	1.22922e+07
A0A0D9R6Y5	RBFOX2	RNA binding protein fox-1 homolog 2 OS=Chlorocebus sabaeus OX=60711 GN=RBFOX2 PE=4 SV=1	>tr|A0A0D9R6Y5|A0A0D9R6Y5_CHLSB RNA binding protein fox-1 homolog 2 OS=Chlorocebus sabaeus OX=60711 GN=RBFOX2 PE=4 SV=1	0		26.392	24	7	73	7	366	7	Pf00076, Pf12414		ENSCSAG00000008110	RBFOX2	A0A0D9R6Y5	8.4675e+06	5.81717e+06	3.38839e+06	5.96433e+06	5.09716e+06	5.76545e+06	4.4771e+06	5.15506e+06	6.20283e+06	4.12832e+06	5.81113e+06	5.78212e+06	4.77735e+06	5.71163e+06	5.6953e+06	4.98613e+06	4.11293e+06	5.51598e+06	5.76055e+06	3.4053e+06	5.88472e+06	4.69287e+06	4.61931e+06	5.65133e+06	4.61606e+06	5.39084e+06	5.99618e+06	5.03414e+06	6.17017e+06	4.77666e+06	5.72817e+06	4.46208e+06
A0A0D9S3E8	RPL23	60S ribosomal protein L23 OS=Chlorocebus sabaeus OX=60711 GN=RPL23 PE=3 SV=1	>tr|A0A0D9S3E8|A0A0D9S3E8_CHLSB 60S ribosomal protein L23 OS=Chlorocebus sabaeus OX=60711 GN=RPL23 PE=3 SV=1	0		84.719	65	8	2594	8	140	8	Pf00238		ENSCSAG00000002658	RPL23	A0A0D9S3E8	2.28959e+08	4.25888e+08	3.7132e+08	4.74502e+08	3.87277e+08	3.37535e+08	4.26738e+08	4.50812e+08	4.74475e+08	3.85015e+08	3.18016e+08	3.6559e+08	3.64453e+08	4.63929e+08	4.15438e+08	3.6411e+08	3.66687e+08	3.68423e+08	3.65053e+08	3.52321e+08	3.46546e+08	4.23672e+08	3.44499e+08	4.13354e+08	3.50598e+08	3.27745e+08	2.36773e+08	3.63217e+08	4.00074e+08	3.34746e+08	5.06607e+08	4.90988e+08
A0A0D9RJ80	CSNK1G1	Non-specific serine/threonine protein kinase OS=Chlorocebus sabaeus OX=60711 GN=CSNK1G1 PE=3 SV=1	>tr|A0A0D9RJ80|A0A0D9RJ80_CHLSB Non-specific serine/threonine protein kinase OS=Chlorocebus sabaeus OX=60711 GN=CSNK1G1 PE=3 SV=1	0.001		6.448	5	2	7	2	459	2	Pf00069, Pf12605	103245497	ENSCSAG00000012487	CSNK1G1	A0A0D9RJ80	7.85452e+06	6.84682e+06		5.18609e+06	9.24689e+06	4.45407e+06	6.26109e+06	5.63796e+06	4.24029e+06	9.51452e+06	5.7669e+06	6.24632e+06	6.63262e+06	4.42741e+06	8.01228e+06	4.16706e+06	4.44196e+06	6.45698e+06	5.28636e+06	9.19114e+06	6.52818e+06	4.86726e+06	5.04559e+06	5.60579e+06	8.78739e+06	6.18333e+06	3.01604e+06	8.29019e+06	5.54303e+06	9.3939e+06	3.32715e+06	4.65846e+06
A0A0D9RP15		Uncharacterized protein OS=Chlorocebus sabaeus OX=60711 PE=4 SV=1	>tr|A0A0D9RP15|A0A0D9RP15_CHLSB Uncharacterized protein OS=Chlorocebus sabaeus OX=60711 PE=4 SV=1	0		9.534	17	3	19	3	380	3	Pf00240																				2.56692e+06	3.68712e+06	939218	615405	2.74756e+06
A0A0D9QW44	SNCA	Alpha-synuclein OS=Chlorocebus sabaeus OX=60711 GN=SNCA PE=3 SV=1	>tr|A0A0D9QW44|A0A0D9QW44_CHLSB Alpha-synuclein OS=Chlorocebus sabaeus OX=60711 GN=SNCA PE=3 SV=1	0		8.32	18	2	23	2	140	2	Pf01387	103235974	ENSCSAG00000004228	SNCA	A0A0D9QW44		1.70079e+06	2.43781e+06	1.16605e+06		3.2764e+06	1.62696e+06	1.35654e+06	1.69324e+06		1.93572e+06	3.05852e+06	2.61367e+06	2.18956e+06	727407		2.45271e+06	2.87386e+06	1.75565e+06		2.77538e+06	2.06882e+06	1.95578e+06	2.46883e+06		2.58127e+06	3.72106e+06	2.28861e+06	2.19506e+06
A0A0D9R3X2	PPHLN1	Periphilin 1 OS=Chlorocebus sabaeus OX=60711 GN=PPHLN1 PE=4 SV=1	>tr|A0A0D9R3X2|A0A0D9R3X2_CHLSB Periphilin 1 OS=Chlorocebus sabaeus OX=60711 GN=PPHLN1 PE=4 SV=1	0.003		4.42	3	2	44	2	458	2	Pf11488		ENSCSAG00000007070	PPHLN1	A0A0D9R3X2	2.64537e+06	3.25713e+06	4.12152e+06			2.29511e+06	3.10416e+06	2.84938e+06		2.72133e+06	2.56605e+06	3.20655e+06	2.60426e+06		3.10142e+06	3.28857e+06	3.12125e+06	2.85617e+06			2.4464e+06	3.46805e+06			3.04681e+06	2.93568e+06	3.12267e+06	3.24173e+06		3.38772e+06	2.49011e+06	2.82544e+06
A0A0D9S052	CYB5A	Cytochrome b5 type A OS=Chlorocebus sabaeus OX=60711 GN=CYB5A PE=3 SV=1	>tr|A0A0D9S052|A0A0D9S052_CHLSB Cytochrome b5 type A OS=Chlorocebus sabaeus OX=60711 GN=CYB5A PE=3 SV=1	0		53.586	49	5	391	5	134	5	Pf00173		ENSCSAG00000018225	CYB5A	A0A0D9S052	4.97693e+07	4.60412e+07	4.5061e+07	4.42881e+07	3.5577e+07	4.65325e+07	4.31022e+07	3.74383e+07	4.39733e+07	3.77765e+07	4.70295e+07	4.91442e+07	5.23343e+07	4.42156e+07	3.67814e+07	4.99818e+07	4.79216e+07	5.39392e+07	4.34477e+07	4.32614e+07	5.1606e+07	4.94954e+07	4.07682e+07	5.33918e+07	4.28466e+07	4.63049e+07	5.74878e+07	4.66638e+07	4.11733e+07	4.15049e+07	4.42787e+07	4.34999e+07
A0A0D9SDH4		60S ribosomal protein L6 OS=Chlorocebus sabaeus OX=60711 PE=3 SV=1	>tr|A0A0D9SDH4|A0A0D9SDH4_CHLSB 60S ribosomal protein L6 OS=Chlorocebus sabaeus OX=60711 PE=3 SV=1	0		72.284	34	9	1857	3	288	9	Pf01159, Pf03868					1.96127e+08	1.62077e+08	2.5547e+08	1.38611e+08	1.52344e+08	1.3874e+08	1.60997e+08	1.27909e+08	1.33539e+08	1.6718e+08	1.26941e+08	1.69964e+08	1.25199e+08	1.36813e+08	1.4876e+08	1.17279e+08	1.38736e+08	1.55628e+08	1.5012e+08	1.4112e+08	1.55649e+08	1.31378e+08	1.4609e+08	1.45551e+08	1.18401e+08	1.52698e+08	1.69435e+08	1.49112e+08	1.59136e+08	1.52522e+08	1.18052e+08	1.40658e+08
A0A0D9RXU1	SLC12A7	Uncharacterized protein OS=Chlorocebus sabaeus OX=60711 GN=SLC12A7 PE=3 SV=1	>tr|A0A0D9RXU1|A0A0D9RXU1_CHLSB Uncharacterized protein OS=Chlorocebus sabaeus OX=60711 GN=SLC12A7 PE=3 SV=1	0		32.116	10	8	93	8	1088	8	Pf00324, Pf03522		ENSCSAG00000017399	SLC12A7	A0A0D9RXU1	7.51776e+06	4.05696e+06	1.44993e+06	3.32132e+06	4.01389e+06	4.86611e+06	1.11434e+06	3.01349e+06	1.57158e+06	1.94776e+06	7.54249e+06	6.53083e+06	6.12262e+06	4.18584e+06	2.46411e+06	6.97771e+06	5.19161e+06	5.95933e+06	7.00122e+06	6.62485e+06	5.10101e+06	7.08719e+06	3.92432e+06	2.79347e+06	2.11594e+06	7.59699e+06	9.18058e+06	6.33499e+06	8.0145e+06	5.98819e+06	6.48482e+06	4.41598e+06
A0A0D9RED7	STK35	Serine/threonine kinase 35 OS=Chlorocebus sabaeus OX=60711 GN=STK35 PE=3 SV=1	>tr|A0A0D9RED7|A0A0D9RED7_CHLSB Serine/threonine kinase 35 OS=Chlorocebus sabaeus OX=60711 GN=STK35 PE=3 SV=1	0.001		6.097	5	2	18	2	401	2	Pf00069		ENSCSAG00000010755	STK35	A0A0D9RED7																					3.21619e+06		1.86594e+06	1.89377e+06	2.75091e+06						1.6164e+06	1.12926e+06
A0A0D9RJ62		RING-type domain-containing protein OS=Chlorocebus sabaeus OX=60711 PE=4 SV=1	>tr|A0A0D9RJ62|A0A0D9RJ62_CHLSB RING-type domain-containing protein OS=Chlorocebus sabaeus OX=60711 PE=4 SV=1	0		12.809	8	3	37	3	449	3	Pf13923, Pf16207					3.13503e+06	3.51273e+06	5.27115e+06	2.92418e+06	2.77444e+06	3.69054e+06	3.72039e+06	2.72777e+06	2.17119e+06	3.01389e+06	3.22081e+06	3.36916e+06	3.93786e+06	2.98587e+06	2.77333e+06	2.84537e+06	3.08909e+06	2.87947e+06	3.30892e+06	3.59935e+06	3.4658e+06	3.30908e+06	3.2511e+06	2.05732e+06	2.96583e+06	2.86661e+06	3.93132e+06	3.47589e+06	3.0174e+06	3.43271e+06	1.64219e+06	3.4328e+06
A0A0D9RX77		Phosducin domain-containing protein OS=Chlorocebus sabaeus OX=60711 PE=3 SV=1	>tr|A0A0D9RX77|A0A0D9RX77_CHLSB Phosducin domain-containing protein OS=Chlorocebus sabaeus OX=60711 PE=3 SV=1	0		58.339	56	9	209	9	239	9	Pf02114					1.33674e+07	1.47155e+07	1.42457e+07	1.41824e+07	1.35498e+07	1.22298e+07	1.61825e+07	1.56277e+07	1.56443e+07	1.80376e+07	1.18111e+07	1.28027e+07	1.37749e+07	1.7423e+07	1.68173e+07	1.29978e+07	1.23136e+07	1.30228e+07	1.39683e+07	1.4359e+07	1.23817e+07	1.58732e+07	1.27543e+07	1.26935e+07	1.43774e+07	9.78694e+06	1.51395e+07	9.57e+06	1.0827e+07	9.76898e+06	1.42488e+07	1.3679e+07
A0A0D9SC27	RAP2B	Ras-related protein Rap-2 OS=Chlorocebus sabaeus OX=60711 GN=RAP2B PE=3 SV=1	>tr|A0A0D9SC27|A0A0D9SC27_CHLSB Ras-related protein Rap-2 OS=Chlorocebus sabaeus OX=60711 GN=RAP2B PE=3 SV=1	0		20.769	32	4	101	4	183	4	Pf00071	103241449	ENSCSAG00000018898	RAP2B	A0A0D9SC27; csab:103241449	1.07646e+07	1.17091e+07	1.59788e+07	1.12005e+07	1.0515e+07	1.32011e+07	1.23105e+07	1.21337e+07	8.10376e+06	1.20605e+07	1.07827e+07	1.18829e+07	1.2674e+07	1.21644e+07	1.00683e+07	1.08278e+07	1.09271e+07	1.18006e+07	1.09193e+07	9.72416e+06	1.22044e+07	1.12957e+07	1.1756e+07	1.07756e+07	1.03398e+07	1.05809e+07	1.10588e+07	1.10173e+07	1.1847e+07	1.04587e+07	1.09766e+07	1.22929e+07
A0A0D9RS46	FAM210B	DUF1279 domain-containing protein OS=Chlorocebus sabaeus OX=60711 GN=FAM210B PE=3 SV=1	>tr|A0A0D9RS46|A0A0D9RS46_CHLSB DUF1279 domain-containing protein OS=Chlorocebus sabaeus OX=60711 GN=FAM210B PE=3 SV=1	0		8.767	17	2	13	2	192	2	Pf06916	103243919	ENSCSAG00000015346	FAM210B	A0A0D9RS46; csab:103243919
A0A0D9QZ21	ORMDL2	ORM1-like protein OS=Chlorocebus sabaeus OX=60711 GN=ORMDL2 PE=3 SV=1	>tr|A0A0D9QZ21|A0A0D9QZ21_CHLSB ORM1-like protein OS=Chlorocebus sabaeus OX=60711 GN=ORMDL2 PE=3 SV=1	0		8.949	22	3	36	2	153	3	Pf04061	103238488	ENSCSAG00000005295	ORMDL2	A0A0D9QZ21; csab:103238488						6.74699e+06	6.18116e+06	6.89003e+06									6.70156e+06	1.83238e+06	2.50633e+06	6.71689e+06	7.04997e+06	6.74757e+06			6.05452e+06						9.89215e+06	7.4094e+06
A0A0D9RGQ4		TRASH domain-containing protein OS=Chlorocebus sabaeus OX=60711 PE=3 SV=1	>tr|A0A0D9RGQ4|A0A0D9RGQ4_CHLSB TRASH domain-containing protein OS=Chlorocebus sabaeus OX=60711 PE=3 SV=1	0.001		6.667	12	2	75	2	163	2	Pf01246					1.81537e+06	5.097e+06	8.5864e+06	1.8826e+06	7.22922e+06	7.09352e+06	4.66034e+06	5.68443e+06	4.26378e+06	7.32867e+06	7.0691e+06	4.13744e+06	3.08893e+06	2.54154e+06	6.6391e+06	4.04849e+06	2.28272e+06	3.88353e+06	3.16269e+06	6.17314e+06	7.86192e+06	4.1868e+06	4.26551e+06	1.30609e+06	6.52332e+06	7.36716e+06	6.53957e+06	3.91044e+06	1.09237e+06	7.65425e+06	6.33358e+06	5.49378e+06
A0A0D9R1R4		TRASH domain-containing protein OS=Chlorocebus sabaeus OX=60711 PE=3 SV=1	>tr|A0A0D9R1R4|A0A0D9R1R4_CHLSB TRASH domain-containing protein OS=Chlorocebus sabaeus OX=60711 PE=3 SV=1	0		47.33	28	6	1628	6	177	6	Pf01246					2.36649e+08	2.26872e+08	2.85503e+08	2.24155e+08	2.46211e+08	1.86006e+08	2.05303e+08	2.39171e+08	2.32194e+08	2.27016e+08	2.03804e+08	1.93255e+08	2.04251e+08	2.43515e+08	2.40671e+08	1.8752e+08	1.78096e+08	2.2082e+08	1.82462e+08	2.01182e+08	2.1182e+08	1.97536e+08	1.93554e+08	1.95676e+08	2.13888e+08	1.77179e+08	2.24669e+08	2.22234e+08	2.03038e+08	2.03089e+08	2.50816e+08	2.3325e+08
A0A0D9RN97		Aldo_ket_red domain-containing protein OS=Chlorocebus sabaeus OX=60711 PE=3 SV=1	>tr|A0A0D9RN97|A0A0D9RN97_CHLSB Aldo_ket_red domain-containing protein OS=Chlorocebus sabaeus OX=60711 PE=3 SV=1	0		18.373	16	5	224	2	323	5	Pf00248					1.16908e+07	1.32955e+07	1.91908e+07	1.38138e+07	1.13966e+07	1.00369e+07	1.20529e+07	1.50026e+07	1.13527e+07	1.24709e+07	1.08108e+07	1.3142e+07	1.12803e+07	1.22583e+07	1.01e+07	1.10496e+07	1.26662e+07	1.08438e+07	1.06819e+07	1.06487e+07	1.15299e+07	1.38968e+07	1.00816e+07	1.08241e+07	1.12353e+07	1.19147e+07	1.52338e+07	1.20578e+07	1.0935e+07	1.10273e+07	1.10089e+07	1.42477e+07
A0A0D9RYW2	TSC22D1	TSC22 domain family member 1 OS=Chlorocebus sabaeus OX=60711 GN=TSC22D1 PE=3 SV=1	>tr|A0A0D9RYW2|A0A0D9RYW2_CHLSB TSC22 domain family member 1 OS=Chlorocebus sabaeus OX=60711 GN=TSC22D1 PE=3 SV=1	0.001		7.466	2	2	49	2	981	2	Pf01166		ENSCSAG00000017781	TSC22D1	A0A0D9RYW2	2.89785e+06	2.07776e+06	3.46037e+06	2.85356e+06	2.57513e+06						3.40233e+06	1.78054e+06		2.67433e+06	2.26049e+06	3.99014e+06	2.40846e+06	1.83826e+06	4.33623e+06	1.97822e+06	4.55425e+06	1.60704e+06	2.39384e+06	5.06504e+06		4.17213e+06	2.03028e+06	2.12488e+06	4.16331e+06	1.52641e+06	3.89156e+06	2.96207e+06
A0A0D9R4H6	TUBB2A	Tubulin beta chain OS=Chlorocebus sabaeus OX=60711 GN=TUBB2A PE=3 SV=1	>tr|A0A0D9R4H6|A0A0D9R4H6_CHLSB Tubulin beta chain OS=Chlorocebus sabaeus OX=60711 GN=TUBB2A PE=3 SV=1	0		401.041	82	29	25737	6	445	29	Pf00091, Pf03953	103222274	ENSCSAG00000007247	TUBB2A	A0A0D9R4H6; csab:103222274	2.18191e+07	2.46516e+07	1.90996e+07	2.20152e+07	2.88929e+07	2.41147e+07	2.40919e+07	2.07515e+07	2.68137e+07	2.70708e+07	1.97246e+07	2.45213e+07	2.84455e+07	2.6624e+07	2.69631e+07	2.25015e+07	2.49262e+07	2.4425e+07	2.65388e+07	2.72856e+07	2.33157e+07	2.0364e+07	2.50273e+07	2.45924e+07	2.57343e+07	2.40971e+07	1.97228e+07	2.60231e+07	2.73943e+07	2.74696e+07	2.36604e+07	2.05056e+07
A0A0D9R6D6	EPN2	ENTH domain-containing protein OS=Chlorocebus sabaeus OX=60711 GN=EPN2 PE=3 SV=1	>tr|A0A0D9R6D6|A0A0D9R6D6_CHLSB ENTH domain-containing protein OS=Chlorocebus sabaeus OX=60711 GN=EPN2 PE=3 SV=1	0.001		6.393	3	2	7	2	584	2	Pf01417	103242506	ENSCSAG00000007911	EPN2	A0A0D9R6D6						934626	1.3209e+06	515824	492633	1.46315e+06		821273	1.03553e+06	464987	1.67708e+06	694274	613329	344196			335089	1.34294e+06	1.46604e+06	1.24329e+06	815911						490567	889140
A0A0D9S0V0		Glycine cleavage system H protein OS=Chlorocebus sabaeus OX=60711 PE=3 SV=1	>tr|A0A0D9S0V0|A0A0D9S0V0_CHLSB Glycine cleavage system H protein OS=Chlorocebus sabaeus OX=60711 PE=3 SV=1	0		16.936	17	2	53	2	173	2	Pf01597					4.37551e+06	4.1165e+06	6.35864e+06	5.21771e+06	4.26472e+06	4.376e+06	4.04359e+06	4.03904e+06	5.30153e+06	3.39369e+06	3.15628e+06	3.88961e+06	4.44648e+06	4.66117e+06	4.11945e+06	6.05849e+06	4.72554e+06	4.43279e+06	5.51413e+06	4.22227e+06	5.25187e+06	5.56656e+06	4.77827e+06	5.85453e+06	5.28689e+06	4.21646e+06	6.60037e+06	4.77213e+06	6.25568e+06	4.70369e+06	5.84492e+06	4.40646e+06
A0A0D9R4X5	FGD4	FYVE, RhoGEF and PH domain containing 4 OS=Chlorocebus sabaeus OX=60711 GN=FGD4 PE=4 SV=1	>tr|A0A0D9R4X5|A0A0D9R4X5_CHLSB FYVE, RhoGEF and PH domain containing 4 OS=Chlorocebus sabaeus OX=60711 GN=FGD4 PE=4 SV=1	0.001		6.125	3	2	30	2	660	2	Pf00169, Pf00621		ENSCSAG00000007398	FGD4	A0A0D9R4X5	4.26288e+06	2.88985e+06		4.51106e+06	4.06116e+06	3.49135e+06	3.08488e+06	3.17033e+06	3.93862e+06	2.77598e+06	3.73899e+06	3.2705e+06	2.46158e+06	3.73202e+06	3.45093e+06	2.78107e+06	2.66405e+06	3.06446e+06	2.99824e+06	3.08542e+06	3.63639e+06	2.66965e+06	3.16754e+06	3.20139e+06	2.75334e+06	3.02463e+06	2.45375e+06	2.9209e+06	3.31178e+06	3.36722e+06	3.7631e+06	2.66823e+06
A0A0D9R4B8		Multifunctional methyltransferase subunit TRM112-like protein OS=Chlorocebus sabaeus OX=60711 PE=3 SV=1	>tr|A0A0D9R4B8|A0A0D9R4B8_CHLSB Multifunctional methyltransferase subunit TRM112-like protein OS=Chlorocebus sabaeus OX=60711 PE=3 SV=1	0		40.415	59	6	225	6	125	6	Pf03966					2.4116e+07	3.02039e+07	1.94421e+07	3.03443e+07	2.79262e+07	2.6285e+07	2.91115e+07	2.82778e+07	2.92222e+07	2.64692e+07	2.22401e+07	2.47476e+07	2.71951e+07	3.06224e+07	2.88769e+07	2.93217e+07	2.62411e+07	2.39161e+07	2.59894e+07	2.27693e+07	2.59359e+07	2.95752e+07	2.32541e+07	3.02901e+07	2.23943e+07	2.58045e+07	2.67709e+07	2.62086e+07	2.32866e+07	1.98537e+07	3.31578e+07	3.22427e+07
A0A0D9SAE6		Ribosomal_L18_c domain-containing protein OS=Chlorocebus sabaeus OX=60711 PE=3 SV=1	>tr|A0A0D9SAE6|A0A0D9SAE6_CHLSB Ribosomal_L18_c domain-containing protein OS=Chlorocebus sabaeus OX=60711 PE=3 SV=1	0		34.673	22	5	467	2	296	5	Pf14204, Pf17144					6.50186e+06	8.06517e+06	8.43292e+06	7.17568e+06	5.96426e+06	7.66023e+06	6.54838e+06	8.04713e+06	7.0271e+06	7.94175e+06	8.89899e+06	5.90982e+06	6.86526e+06	8.68565e+06	7.80429e+06	7.42014e+06	6.67061e+06	6.19807e+06	5.87823e+06	7.30702e+06	7.39636e+06	9.89927e+06	1.16547e+07	7.47752e+06	9.25145e+06	5.48399e+06	7.26747e+06	6.6036e+06	5.69106e+06	7.68462e+06	6.71585e+06	7.89782e+06
A0A0D9RUA5		L-lactate dehydrogenase OS=Chlorocebus sabaeus OX=60711 PE=3 SV=1	>tr|A0A0D9RUA5|A0A0D9RUA5_CHLSB L-lactate dehydrogenase OS=Chlorocebus sabaeus OX=60711 PE=3 SV=1	0		173.162	47	16	6915	3	343	16	Pf00056, Pf02866					1.97742e+08	1.81092e+08	2.98535e+08	2.00999e+08	2.17506e+08	1.68697e+08	1.751e+08	2.03902e+08	2.05182e+08	2.07008e+08	1.70568e+08	1.73525e+08	1.87745e+08	2.20872e+08	2.03914e+08	1.71564e+08	1.51879e+08	1.81661e+08	1.7484e+08	1.83354e+08	1.70495e+08	1.60038e+08	1.6434e+08	1.88261e+08	1.92387e+08	1.91251e+08	2.05987e+08	1.88134e+08	1.74579e+08	1.84763e+08	2.35884e+08	1.84048e+08
A0A0D9SDA4		RRM domain-containing protein OS=Chlorocebus sabaeus OX=60711 PE=4 SV=1	>tr|A0A0D9SDA4|A0A0D9SDA4_CHLSB RRM domain-containing protein OS=Chlorocebus sabaeus OX=60711 PE=4 SV=1	0		12.626	6	2	512	2	393	2	Pf00076, Pf08081					1.32791e+08	8.24262e+07	1.08784e+07	8.17141e+07	7.99705e+07	7.57866e+07	7.85039e+07	7.47935e+07	7.60283e+07	6.62721e+07	1.00079e+08	8.16414e+07	7.56966e+07	8.455e+07	7.49221e+07	8.02342e+07	6.91817e+07	8.41427e+07	6.93229e+07	6.88784e+07	9.50607e+07	6.55003e+07	7.88599e+07	6.4117e+07	6.66101e+07	8.127e+07	6.17413e+07	8.83784e+07	7.38028e+07	7.00532e+07	9.36694e+07	6.27958e+07
A0A0D9RJL7	KIF3B	Kinesin-like protein OS=Chlorocebus sabaeus OX=60711 GN=KIF3B PE=3 SV=1	>tr|A0A0D9RJL7|A0A0D9RJL7_CHLSB Kinesin-like protein OS=Chlorocebus sabaeus OX=60711 GN=KIF3B PE=3 SV=1	0		21.936	11	6	53	6	748	6	Pf00225	103248195	ENSCSAG00000012627	KIF3B	A0A0D9RJL7; csab:103248195	6.31088e+06	5.62916e+06	6.65944e+06	5.75331e+06	3.67653e+06	4.3514e+06	1.46508e+06	5.12546e+06	4.89565e+06	5.28896e+06	5.47647e+06	4.19367e+06		1.54134e+06	4.54353e+06	4.59922e+06	3.18981e+06	2.36463e+06	5.19153e+06	237030	3.65584e+06	4.75581e+06	197675	4.54859e+06	3.83737e+06	4.35223e+06	6.32568e+06		3.72332e+06	2.92283e+06	5.67977e+06	5.06041e+06
A0A0D9S787	MAGOH	Uncharacterized protein OS=Chlorocebus sabaeus OX=60711 GN=MAGOH PE=3 SV=1	>tr|A0A0D9S787|A0A0D9S787_CHLSB Uncharacterized protein OS=Chlorocebus sabaeus OX=60711 GN=MAGOH PE=3 SV=1	0		56.041	60	9	425	9	146	9	Pf02792	103224792	ENSCSAG00000001289	MAGOH	A0A0D9S787; csab:103224792	5.20183e+07	5.38947e+07	5.23383e+07	5.37144e+07	4.38842e+07	3.94654e+07	5.68222e+07	4.79828e+07	5.18763e+07	5.51639e+07	4.73809e+07	4.95299e+07	5.17368e+07	5.29599e+07	5.21215e+07	5.13824e+07	5.14856e+07	4.96772e+07	5.07009e+07	4.81053e+07	5.59084e+07	5.11768e+07	6.84047e+07	6.98019e+07	5.74993e+07	6.07801e+07	4.71146e+07	6.93321e+07	6.93554e+07	4.98179e+07	4.96565e+07	4.95019e+07
A0A0D9S4V6	CSNK1D	Protein kinase domain-containing protein OS=Chlorocebus sabaeus OX=60711 GN=CSNK1D PE=3 SV=1	>tr|A0A0D9S4V6|A0A0D9S4V6_CHLSB Protein kinase domain-containing protein OS=Chlorocebus sabaeus OX=60711 GN=CSNK1D PE=3 SV=1	0		37.599	18	7	126	7	409	7	Pf00069	103243763	ENSCSAG00000002142	CSNK1D	A0A0D9S4V6	6.78073e+06	3.67061e+06	9.43775e+06	7.2966e+06	6.9358e+06	6.90065e+06	3.49513e+06	7.61595e+06	4.16023e+06	6.13593e+06	6.25006e+06	1.00948e+07	5.65949e+06	7.4015e+06	7.39288e+06	1.06779e+07	8.88382e+06	5.51741e+06	1.01987e+07	5.80645e+06	7.02266e+06	6.66777e+06	3.12687e+06	3.22893e+06	5.29567e+06	1.10048e+07	7.38456e+06	6.66624e+06	1.13315e+07	5.89826e+06	9.25186e+06	7.96185e+06
A0A0D9RPZ5	EIF1AX	Eukaryotic translation initiation factor 4C OS=Chlorocebus sabaeus OX=60711 GN=EIF1AX PE=3 SV=1	>tr|A0A0D9RPZ5|A0A0D9RPZ5_CHLSB Eukaryotic translation initiation factor 4C OS=Chlorocebus sabaeus OX=60711 GN=EIF1AX PE=3 SV=1	0		46.473	64	7	291	7	144	7	Pf01176	103231689	ENSCSAG00000014562	EIF1AX	A0A0D9RPZ5; csab:103231689	3.16218e+07	3.71461e+07	3.85495e+07	4.21578e+07	3.22181e+07	3.68329e+07	4.02525e+07	4.05814e+07	4.1367e+07	3.80603e+07	3.65301e+07	3.51122e+07	3.80903e+07	4.34804e+07	3.73301e+07	4.15598e+07	3.37853e+07	4.03873e+07	3.40045e+07	3.88469e+07	3.81194e+07	3.90065e+07	2.90494e+07	3.67193e+07	3.57558e+07	3.57056e+07	3.57588e+07	4.00378e+07	3.77951e+07	3.52422e+07	4.34811e+07	4.3227e+07
A0A0D9SDY5		Uncharacterized protein OS=Chlorocebus sabaeus OX=60711 PE=3 SV=1	>tr|A0A0D9SDY5|A0A0D9SDY5_CHLSB Uncharacterized protein OS=Chlorocebus sabaeus OX=60711 PE=3 SV=1	0		35.28	51	4	570	4	128	4	Pf01776					1.9141e+08	1.93099e+08	2.73781e+08	1.98392e+08	1.85001e+08	1.76086e+08	1.93593e+08	1.96525e+08	2.01734e+08	1.7928e+08	1.78614e+08	1.6584e+08	1.69599e+08	1.98323e+08	1.79687e+08	1.66901e+08	1.8461e+08	1.72322e+08	1.79773e+08	1.6835e+08	1.82329e+08	1.74355e+08	1.48847e+08	1.76801e+08	1.60652e+08	1.9282e+08	2.22094e+08	1.77532e+08	1.74279e+08	1.6449e+08	2.0913e+08	2.01725e+08
A0A0D9RSE3		Ribosome biogenesis protein NSA2 homolog OS=Chlorocebus sabaeus OX=60711 PE=3 SV=1	>tr|A0A0D9RSE3|A0A0D9RSE3_CHLSB Ribosome biogenesis protein NSA2 homolog OS=Chlorocebus sabaeus OX=60711 PE=3 SV=1	0		33.779	29	7	256	7	259	7	Pf01201					1.67498e+07	1.61238e+07	1.73508e+07	2.05341e+07	1.90145e+07	2.06069e+07	2.30802e+07	2.37798e+07	2.22561e+07	1.84009e+07	1.52489e+07	1.57826e+07	1.38e+07	1.96974e+07	2.03334e+07	1.45333e+07	1.3732e+07	1.50192e+07	1.46892e+07	1.65105e+07	1.85181e+07	1.71702e+07	1.72662e+07	1.84037e+07	1.65343e+07	1.57424e+07	1.5795e+07	1.31823e+07	1.50979e+07	1.63338e+07	1.54562e+07	1.28694e+07
A0A0D9RKW2		Uncharacterized protein OS=Chlorocebus sabaeus OX=60711 PE=4 SV=1	>tr|A0A0D9RKW2|A0A0D9RKW2_CHLSB Uncharacterized protein OS=Chlorocebus sabaeus OX=60711 PE=4 SV=1	0		61.716	35	9	647	6	202	9	Pf00505, Pf09011					5.99985e+07	4.89559e+07	1.52082e+07	5.60041e+07	4.94887e+07	4.78737e+07	4.34783e+07	4.89472e+07	5.07628e+07	4.83237e+07	6.18656e+07	5.74888e+07	5.36175e+07	5.42335e+07	4.40032e+07	5.99888e+07	5.64902e+07	5.36133e+07	5.30146e+07	5.64394e+07	5.61848e+07	4.10374e+07	5.65836e+07	5.19709e+07	5.5606e+07	5.4574e+07	6.56623e+07	5.86577e+07	5.18649e+07	5.48131e+07	5.20009e+07	5.19087e+07
A0A0D9RV83	ARF1	Uncharacterized protein OS=Chlorocebus sabaeus OX=60711 GN=ARF1 PE=3 SV=1	>tr|A0A0D9RV83|A0A0D9RV83_CHLSB Uncharacterized protein OS=Chlorocebus sabaeus OX=60711 GN=ARF1 PE=3 SV=1	0		134.297	73	11	3973	6	181	11	Pf00025	103229966	ENSCSAG00000016460	ARF1	A0A0D9RV83	2.81119e+08	2.54846e+08	1.98312e+08	2.44982e+08	2.04943e+08	1.94726e+08	2.02602e+08	1.99357e+08	2.46344e+08	2.22014e+08	2.26491e+08	2.15221e+08	2.5928e+08	2.32303e+08	2.13072e+08	2.4999e+08	2.32775e+08	2.81968e+08	2.25112e+08	2.41087e+08	2.61903e+08	2.26276e+08	1.88659e+08	2.37331e+08	2.53867e+08	2.30139e+08	2.55602e+08	2.54741e+08	2.26616e+08	2.46676e+08	2.2304e+08	2.13466e+08
A0A0D9RBR0		Uncharacterized protein OS=Chlorocebus sabaeus OX=60711 PE=3 SV=1	>tr|A0A0D9RBR0|A0A0D9RBR0_CHLSB Uncharacterized protein OS=Chlorocebus sabaeus OX=60711 PE=3 SV=1	0		21.225	20	2	141	2	153	2	Pf00276					849176	7.43061e+06		6.34396e+06	6.93301e+06	6.47144e+06	7.16736e+06	7.6754e+06	7.68288e+06	7.58281e+06	5.28833e+06	8.59048e+06	7.26297e+06	8.07706e+06	7.6612e+06	8.36389e+06	7.49943e+06	6.08616e+06	6.28173e+06	7.73314e+06	7.02163e+06	8.42379e+06	7.57393e+06	6.77425e+06	6.89245e+06	6.02963e+06		6.9641e+06	5.97835e+06	6.66649e+06	5.9921e+06	6.53763e+06
A0A0D9S8E2		Ribosome assembly factor mrt4 OS=Chlorocebus sabaeus OX=60711 PE=3 SV=1	>tr|A0A0D9S8E2|A0A0D9S8E2_CHLSB Ribosome assembly factor mrt4 OS=Chlorocebus sabaeus OX=60711 PE=3 SV=1	0		49.587	34	8	346	8	239	8	Pf00466, Pf17777					4.09884e+07	4.31446e+07	3.93651e+07	4.2321e+07	4.19466e+07	3.50667e+07	3.70044e+07	4.09341e+07	4.15764e+07	4.1464e+07	3.42785e+07	3.39534e+07	3.28739e+07	4.19926e+07	4.32851e+07	3.92564e+07	3.24129e+07	3.59714e+07	3.13817e+07	3.63008e+07	3.69323e+07	3.46823e+07	2.96643e+07	3.13762e+07	3.60777e+07	3.53882e+07	2.98839e+07	3.50628e+07	2.9565e+07	3.70347e+07	4.15064e+07	3.9385e+07
A0A0D9SCZ5		Ubiquitin-like domain-containing protein OS=Chlorocebus sabaeus OX=60711 PE=4 SV=1	>tr|A0A0D9SCZ5|A0A0D9SCZ5_CHLSB Ubiquitin-like domain-containing protein OS=Chlorocebus sabaeus OX=60711 PE=4 SV=1	0		36.33	84	6	349	6	118	6	Pf00240					4.30055e+07	5.36671e+07	6.50275e+07	5.64934e+07	3.80466e+07	5.39444e+07	5.14326e+07	5.33415e+07	5.34941e+07	4.0563e+07	4.50213e+07	4.98941e+07	5.50882e+07	5.77946e+07	2.71824e+07	5.8432e+07	5.53807e+07	5.71723e+07	5.75784e+07	2.73814e+07	5.40665e+07	5.85399e+07	4.87754e+07	5.54698e+07	3.95353e+07	5.05214e+07	7.71323e+07	5.37449e+07	5.12611e+07	3.82471e+07	5.36817e+07	5.69433e+07
A0A0D9RKP3		UBC core domain-containing protein OS=Chlorocebus sabaeus OX=60711 PE=3 SV=1	>tr|A0A0D9RKP3|A0A0D9RKP3_CHLSB UBC core domain-containing protein OS=Chlorocebus sabaeus OX=60711 PE=3 SV=1	0		19.895	37	3	247	2	144	3	Pf00179					728565	397119	1.92136e+06	1.92166e+06	5.41444e+06	1.90874e+06	3.20093e+06	6.3108e+06	1.73273e+06	4.30566e+06	534546	764837	2.00049e+06	1.68863e+06	5.23839e+06		3.48865e+06	1.50273e+06	1.56462e+06	5.71302e+06	280710	743534	2.67792e+06	2.30072e+06	4.5643e+06	749251	1.75959e+06		2.42061e+06	5.09526e+06	4.33154e+06	2.14092e+06
A0A0D9R787		60S ribosomal protein L8 OS=Chlorocebus sabaeus OX=60711 PE=3 SV=1	>tr|A0A0D9R787|A0A0D9R787_CHLSB 60S ribosomal protein L8 OS=Chlorocebus sabaeus OX=60711 PE=3 SV=1	0		192.965	64	17	1985	17	257	17	Pf00181, Pf03947					6.69781e+08	7.17844e+08	9.10892e+08	7.4117e+08	7.2229e+08	7.19111e+08	7.61679e+08	7.24316e+08	7.45202e+08	7.40341e+08	6.31817e+08	6.41386e+08	6.35893e+08	7.17599e+08	7.80441e+08	6.38798e+08	6.39472e+08	6.33189e+08	6.44626e+08	6.29825e+08	6.454e+08	6.32239e+08	5.97262e+08	6.58962e+08	6.57636e+08	6.26115e+08	7.1175e+08	6.14799e+08	6.37352e+08	6.67064e+08	6.78019e+08	7.0159e+08
A0A0D9SAU5		IF rod domain-containing protein OS=Chlorocebus sabaeus OX=60711 PE=3 SV=1	>tr|A0A0D9SAU5|A0A0D9SAU5_CHLSB IF rod domain-containing protein OS=Chlorocebus sabaeus OX=60711 PE=3 SV=1	0		278.512	65	29	7162	6	430	29	Pf00038					2.95128e+08	2.32057e+08	2.97015e+08	2.61418e+08	2.73256e+08	2.89382e+08	2.37714e+08	2.32955e+08	2.75888e+08	2.26492e+08	2.96969e+08	2.28624e+08	2.42056e+08	2.7742e+08	2.70178e+08	2.334e+08	2.36961e+08	2.3787e+08	2.7303e+08	2.46768e+08	2.7324e+08	2.12762e+08	2.66922e+08	2.92297e+08	2.86139e+08	3.25187e+08	2.77304e+08	2.34082e+08	2.59104e+08	2.83582e+08	3.032e+08	1.8383e+08
P0DTD2	9b	ORF9b protein OS=Severe acute respiratory syndrome coronavirus 2 OX=2697049 GN=9b PE=1 SV=1	>sp|P0DTD2|ORF9B_SARS2 ORF9b protein OS=Severe acute respiratory syndrome coronavirus 2 OX=2697049 GN=9b PE=1 SV=1 >Finkeletal_novelORFs_st3_ORFN.iORF1	0	SARS-CoV-2;Putative ORFs	83.062	80	8	1064	8	97	8	Pf09399				P0DTD2																					110020	57471	403617								9.51161e+06	1.61708e+07
A0A0D9S219		Uncharacterized protein OS=Chlorocebus sabaeus OX=60711 PE=3 SV=1	>tr|A0A0D9S219|A0A0D9S219_CHLSB Uncharacterized protein OS=Chlorocebus sabaeus OX=60711 PE=3 SV=1	0.001		7.658	17	2	91	2	125	2	Pf02991					8.5878e+06	1.15207e+07	1.63591e+07	1.12596e+07	7.13113e+06	9.92788e+06	1.15614e+07	1.15358e+07	9.21908e+06	9.1816e+06	7.79905e+06	1.13965e+07	9.81675e+06	1.12928e+07	8.09243e+06	1.03324e+07	1.0187e+07	8.94083e+06	8.05425e+06	8.08689e+06	1.04614e+07	1.32033e+07	8.70161e+06	8.50846e+06	8.35875e+06	9.45898e+06	1.33287e+07	9.75624e+06	8.87928e+06	7.05862e+06	1.18446e+07	1.19486e+07
A0A0D9RYK7		Uncharacterized protein OS=Chlorocebus sabaeus OX=60711 PE=3 SV=1	>tr|A0A0D9RYK7|A0A0D9RYK7_CHLSB Uncharacterized protein OS=Chlorocebus sabaeus OX=60711 PE=3 SV=1	0		321.316	78	16	37535	2	223	16	Pf00022					1.48532e+07	2.59631e+06	2.19364e+07	5.31938e+06	759942	1.52323e+06	3.27964e+06	2.9711e+06	2.0363e+06	1.59674e+06	9.09629e+06	6.9824e+06	2.65118e+06	3.25707e+06	2.38464e+06	1.99913e+07	4.0738e+06	2.28938e+06	1.1499e+07	1.26461e+07	2.0438e+06	2.62871e+06	544042	3.28586e+06	9.69267e+06	603754	1.29051e+07	1.30221e+06	5.17891e+06	413388	1.59873e+06	651125
A0A0D9S2T7	KDELR1	ER lumen protein-retaining receptor OS=Chlorocebus sabaeus OX=60711 GN=KDELR1 PE=3 SV=1	>tr|A0A0D9S2T7|A0A0D9S2T7_CHLSB ER lumen protein-retaining receptor OS=Chlorocebus sabaeus OX=60711 GN=KDELR1 PE=3 SV=1	0		24.673	14	2	93	2	212	2	Pf00810	103234972	ENSCSAG00000002863	KDELR1	A0A0D9S2T7; csab:103234972	4.35301e+06	2.28317e+06	3.72039e+06	3.57865e+06	3.0325e+06	8.60004e+06	6.90466e+06	3.73372e+06	4.94169e+06	7.14645e+06	3.87268e+06	6.95744e+06	6.91509e+06	3.9934e+06	7.30571e+06	6.91551e+06	8.2808e+06	6.49525e+06	1.03257e+07	1.16901e+07	8.72821e+06	9.54472e+06	8.89619e+06	1.17723e+07	8.76225e+06	8.50129e+06	1.11151e+07	7.59435e+06	7.98266e+06	6.54036e+06	3.59281e+06	6.25867e+06
A0A0D9RE72	TF	Beta-1 metal-binding globulin OS=Chlorocebus sabaeus OX=60711 GN=TF PE=3 SV=1	>tr|A0A0D9RE72|A0A0D9RE72_CHLSB Beta-1 metal-binding globulin OS=Chlorocebus sabaeus OX=60711 GN=TF PE=3 SV=1	0		9.661	5	3	138	3	698	3	Pf00405	103241654	ENSCSAG00000010691	TF	A0A0D9RE72; csab:103241654	1.83136e+07	1.67714e+07	2.10917e+07	1.77261e+07	1.71508e+07	2.13355e+07	1.88682e+07	1.95569e+07	1.64951e+07	1.74725e+07	1.80758e+07	1.91104e+07	1.61928e+07	1.55427e+07	1.75181e+07	1.71326e+07	1.72815e+07	1.7607e+07	1.71001e+07	1.77212e+07	1.58303e+07	1.58948e+07	1.65649e+07	1.67936e+07	1.77011e+07	1.60166e+07	1.88897e+07	1.48191e+07	1.65726e+07	1.58789e+07	1.64974e+07	1.78638e+07
A0A0D9QUK5	GABARAPL2	Uncharacterized protein OS=Chlorocebus sabaeus OX=60711 GN=GABARAPL2 PE=3 SV=1	>tr|A0A0D9QUK5|A0A0D9QUK5_CHLSB Uncharacterized protein OS=Chlorocebus sabaeus OX=60711 GN=GABARAPL2 PE=3 SV=1	0.002		5.029	13	2	41	2	117	2	Pf02991	103233317	ENSCSAG00000003670	GABARAPL2	A0A0D9QUK5	6.92986e+06	7.56684e+06	1.07083e+07	6.92226e+06	6.50868e+06	1.08147e+07	9.00519e+06	1.03523e+07	9.28809e+06	1.0127e+07	7.89689e+06	9.98516e+06	1.1001e+07	1.07068e+07	8.74632e+06	7.71067e+06	9.17991e+06	9.51199e+06	9.124e+06	8.68579e+06	9.73861e+06	1.09053e+07	7.74422e+06	9.07919e+06	8.76969e+06	8.91884e+06	1.29757e+07	1.12819e+07	1.09073e+07	8.70945e+06	7.36532e+06	8.10322e+06
A0A0D9RGD7	RPL7L1	Uncharacterized protein OS=Chlorocebus sabaeus OX=60711 GN=RPL7L1 PE=3 SV=1	>tr|A0A0D9RGD7|A0A0D9RGD7_CHLSB Uncharacterized protein OS=Chlorocebus sabaeus OX=60711 GN=RPL7L1 PE=3 SV=1	0		46.701	34	7	341	7	255	7	Pf00327, Pf08079	103221489	ENSCSAG00000011487	RPL7L1	A0A0D9RGD7; csab:103221489	1.70376e+07	2.23905e+07	1.60487e+06	1.85907e+07	1.79878e+07	1.21128e+07	1.97093e+07	2.11017e+07	2.19551e+07	1.7495e+07	1.85136e+07	1.95161e+07	2.18389e+07	2.08438e+07	1.78145e+07	1.31713e+07	1.74925e+07	1.53177e+07	1.19838e+07	1.75659e+07	2.22082e+07	1.95244e+07	1.7607e+07	1.45765e+07	2.33699e+07	1.4691e+07	8.05069e+06	2.16148e+07	1.86207e+07	1.92177e+07	1.38974e+07	1.77801e+07
A0A0D9S8N2		TAR DNA-binding protein 43 OS=Chlorocebus sabaeus OX=60711 PE=4 SV=1	>tr|A0A0D9S8N2|A0A0D9S8N2_CHLSB TAR DNA-binding protein 43 OS=Chlorocebus sabaeus OX=60711 PE=4 SV=1	0		103.976	49	12	926	12	414	12	Pf00076, Pf18694					5.45938e+07	7.30206e+07	7.88437e+07	6.58202e+07	7.13876e+07	7.9978e+07	9.33875e+07	7.52015e+07	7.98063e+07	8.65185e+07	7.25879e+07	7.06284e+07	6.87985e+07	7.75142e+07	7.53395e+07	8.76923e+07	8.86869e+07	6.54781e+07	8.06896e+07	7.57886e+07	8.03137e+07	8.37357e+07	9.87086e+07	7.69684e+07	9.11794e+07	7.84765e+07	6.44138e+07	7.50188e+07	7.69408e+07	7.86802e+07	8.6025e+07	8.17838e+07
A0A0D9R896	CSNK2B	Casein kinase II subunit beta OS=Chlorocebus sabaeus OX=60711 GN=CSNK2B PE=3 SV=1	>tr|A0A0D9R896|A0A0D9R896_CHLSB Casein kinase II subunit beta OS=Chlorocebus sabaeus OX=60711 GN=CSNK2B PE=3 SV=1	0		51.291	38	6	620	6	215	6	Pf01214	103221761	ENSCSAG00000008597	CSNK2B	A0A0D9R896	6.67454e+07	7.14577e+07	4.87568e+07	7.93711e+07	8.38818e+07	6.03934e+07	6.91129e+07	7.27755e+07	7.07127e+07	8.36745e+07	6.48422e+07	6.89617e+07	6.41764e+07	8.36109e+07	7.92003e+07	7.66879e+07	7.10906e+07	7.50267e+07	6.62531e+07	7.66128e+07	6.99824e+07	6.99088e+07	5.92684e+07	6.95854e+07	7.3013e+07	6.1518e+07	5.40405e+07	6.69329e+07	6.24542e+07	7.10066e+07	7.47904e+07	8.30973e+07
A0A0D9RFF7		40S ribosomal protein S4 OS=Chlorocebus sabaeus OX=60711 PE=3 SV=1	>tr|A0A0D9RFF7|A0A0D9RFF7_CHLSB 40S ribosomal protein S4 OS=Chlorocebus sabaeus OX=60711 PE=3 SV=1	0		167.149	60	20	4189	4	263	20	Pf00467, Pf00900, Pf01479, Pf08071, Pf16121					2.35197e+08	2.50919e+08	2.78885e+08	2.60271e+08	2.4513e+08	2.09918e+08	2.36719e+08	2.67929e+08	2.57947e+08	2.63737e+08	2.16981e+08	2.23365e+08	2.07864e+08	2.68198e+08	2.61098e+08	2.34155e+08	2.17065e+08	2.30345e+08	1.9595e+08	2.23901e+08	2.23077e+08	2.5267e+08	2.02235e+08	2.19602e+08	2.40659e+08	2.14406e+08	2.3682e+08	2.06309e+08	2.03329e+08	2.31323e+08	2.63384e+08	2.52679e+08
A0A0D9SA92	H2AC21	Histone H2A OS=Chlorocebus sabaeus OX=60711 GN=H2AC21 PE=3 SV=1	>tr|A0A0D9SA92|A0A0D9SA92_CHLSB Histone H2A OS=Chlorocebus sabaeus OX=60711 GN=H2AC21 PE=3 SV=1	0		41.08	35	4	922	3	130	4	Pf00125, Pf16211	103247169	ENSCSAG00000000214	H2AC21	A0A0D9SA92; csab:103247169	9.94434e+07	8.87129e+07	1.44771e+08	5.19507e+07	4.87294e+07	2.72552e+07	6.23739e+07	4.94555e+07	4.7468e+07	6.18558e+07	6.50655e+07	9.25941e+07	5.64968e+07	4.85983e+07	5.41151e+07	5.14325e+07	6.68252e+07	1.26975e+08	8.29964e+07	6.64241e+07	8.39003e+07	6.64252e+07	7.031e+07	9.30821e+07	6.05652e+07	5.31139e+07	1.45477e+08	1.04838e+08	8.16085e+07	6.84505e+07	3.29607e+07	3.89594e+07
A0A0D9RWH5	EIF1B	SUI1 domain-containing protein OS=Chlorocebus sabaeus OX=60711 GN=EIF1B PE=3 SV=1	>tr|A0A0D9RWH5|A0A0D9RWH5_CHLSB SUI1 domain-containing protein OS=Chlorocebus sabaeus OX=60711 GN=EIF1B PE=3 SV=1	0		49.08	50	5	303	5	113	5	Pf01253	103227433	ENSCSAG00000016916	EIF1B	A0A0D9RWH5; csab:103227433	1.78767e+07	3.57506e+07	1.69201e+07	4.19798e+07	3.86516e+07	2.86605e+07	4.216e+07	3.79021e+07	3.76764e+07	3.86425e+07	2.72262e+07	2.91923e+07	2.85005e+07	4.7516e+07	3.74772e+07	3.161e+07	2.59093e+07	3.42384e+07	3.56825e+07	2.94278e+07	2.8181e+07	2.25321e+07	2.66307e+07	3.03786e+07	3.01424e+07	3.25084e+07	1.57974e+07	3.11198e+07	3.40796e+07	2.74032e+07	4.15177e+07	4.23042e+07
A0A0D9RJK8		Uncharacterized protein OS=Chlorocebus sabaeus OX=60711 PE=3 SV=1	>tr|A0A0D9RJK8|A0A0D9RJK8_CHLSB Uncharacterized protein OS=Chlorocebus sabaeus OX=60711 PE=3 SV=1	0		10.132	27	3	85	3	114	3	Pf02238					5.65517e+06	6.48064e+06	8.28537e+06	6.93618e+06	3.83634e+06	6.06686e+06	7.02005e+06	5.90011e+06	6.16258e+06		7.60179e+06	6.64445e+06	7.65293e+06	6.959e+06		6.9738e+06	6.86195e+06	8.90904e+06	6.0567e+06	5.74707e+06	6.20398e+06	7.46905e+06	7.46532e+06	6.24339e+06	5.48797e+06	5.96547e+06	1.03246e+07	7.97499e+06	6.3759e+06	4.92322e+06	5.6149e+06	6.06281e+06
A0A0D9SE11		Ferritin OS=Chlorocebus sabaeus OX=60711 PE=3 SV=1	>tr|A0A0D9SE11|A0A0D9SE11_CHLSB Ferritin OS=Chlorocebus sabaeus OX=60711 PE=3 SV=1	0		40.537	49	7	214	7	183	7	Pf00210					1.53413e+07	1.12474e+07	1.34435e+07	7.4487e+06	1.33094e+07	2.27761e+07	1.72883e+07	1.70545e+07	5.85382e+06	2.36397e+07	1.49773e+07	2.1876e+07	1.74925e+07	9.8844e+06	1.9682e+07	1.50717e+07	1.24774e+07	1.09676e+07	1.2408e+07	1.41068e+07	1.42035e+07	1.28141e+07	1.38795e+07	2.66618e+06	1.23636e+07	1.14895e+07	9.86039e+06	1.14985e+07	1.01914e+07	1.4784e+07	5.5198e+06	5.6398e+06
A0A0D9S9M0		Uncharacterized protein OS=Chlorocebus sabaeus OX=60711 PE=3 SV=1	>tr|A0A0D9S9M0|A0A0D9S9M0_CHLSB Uncharacterized protein OS=Chlorocebus sabaeus OX=60711 PE=3 SV=1	0		490.921	71	23	59308	3	375	23	Pf00022					4.01491e+09	3.83127e+09	1.60185e+09	4.18964e+09	4.9429e+09	4.87202e+09	4.47323e+09	3.77348e+09	4.08858e+09	4.27869e+09	4.51382e+09	3.99149e+09	3.83849e+09	4.41701e+09	4.45759e+09	3.94743e+09	4.12835e+09	3.58447e+09	3.94586e+09	4.00826e+09	3.62596e+09	4.10791e+09	4.6314e+09	4.37206e+09	3.87471e+09	4.38535e+09	3.33802e+09	3.65101e+09	4.00382e+09	3.95877e+09	5.04867e+09	4.34286e+09
A0A0D9RCK8	CREB1	Uncharacterized protein OS=Chlorocebus sabaeus OX=60711 GN=CREB1 PE=4 SV=1	>tr|A0A0D9RCK8|A0A0D9RCK8_CHLSB Uncharacterized protein OS=Chlorocebus sabaeus OX=60711 GN=CREB1 PE=4 SV=1	0		10.738	11	2	9	2	341	2	Pf00170, Pf02173	103217717	ENSCSAG00000010111	CREB1	A0A0D9RCK8; csab:103217717																															486248	2.48569e+06
A0A0D9R2H7		Lys-63-specific deubiquitinase OS=Chlorocebus sabaeus OX=60711 PE=3 SV=1	>tr|A0A0D9R2H7|A0A0D9R2H7_CHLSB Lys-63-specific deubiquitinase OS=Chlorocebus sabaeus OX=60711 PE=3 SV=1	0		13.69	14	3	74	3	320	3	Pf01398, Pf18110										2.63202e+06	2.80843e+06	2.21529e+06	1.30965e+06	2.42106e+06		2.00375e+06	2.68602e+06	556023	1.28968e+06	2.13591e+06	3.34795e+06		3.02966e+06	2.49015e+06		2.42417e+06	2.57249e+06	2.3553e+06	2.00852e+06	1.90076e+06		2.51898e+06	2.67334e+06	2.15397e+06
A0A0D9RC00	B4GALT1	Uncharacterized protein OS=Chlorocebus sabaeus OX=60711 GN=B4GALT1 PE=3 SV=1	>tr|A0A0D9RC00|A0A0D9RC00_CHLSB Uncharacterized protein OS=Chlorocebus sabaeus OX=60711 GN=B4GALT1 PE=3 SV=1	0.002		4.821	4	2	49	2	398	2	Pf02709, Pf13733	103219294	ENSCSAG00000009902	B4GALT1	A0A0D9RC00	3.75315e+06	2.8332e+06		2.87108e+06	2.18285e+06	1.96174e+06	2.4111e+06	2.59435e+06	2.60426e+06	2.32263e+06	3.26287e+06	3.23663e+06	3.0205e+06	2.76706e+06	2.89448e+06	3.49389e+06	2.9871e+06	3.5086e+06	2.99796e+06	3.1372e+06	3.7245e+06	2.31972e+06	2.76507e+06	2.75709e+06	3.5275e+06	2.62424e+06	2.89544e+06	3.51751e+06	2.1986e+06	2.8759e+06	2.64182e+06	2.14328e+06
A0A0D9S6R4		Ribosomal_L18_c domain-containing protein OS=Chlorocebus sabaeus OX=60711 PE=3 SV=1	>tr|A0A0D9S6R4|A0A0D9S6R4_CHLSB Ribosomal_L18_c domain-containing protein OS=Chlorocebus sabaeus OX=60711 PE=3 SV=1	0		162.73	64	14	2836	11	247	14	Pf14204, Pf17144					1.81773e+08	2.33385e+08	1.42302e+08	2.27782e+08	2.27099e+08	2.38848e+08	2.51325e+08	2.22597e+08	2.09957e+08	2.50978e+08	1.86027e+08	2.03898e+08	2.0903e+08	2.35906e+08	2.46076e+08	2.61092e+08	2.50081e+08	2.17452e+08	2.13694e+08	1.77729e+08	2.35339e+08	2.56929e+08	1.97193e+08	2.00375e+08	2.07492e+08	2.18963e+08	1.14061e+08	2.1957e+08	2.19874e+08	2.40977e+08	2.88119e+08	3.11994e+08
A0A0D9R0L4	EP300	Histone acetyltransferase OS=Chlorocebus sabaeus OX=60711 GN=EP300 PE=4 SV=1	>tr|A0A0D9R0L4|A0A0D9R0L4_CHLSB Histone acetyltransferase OS=Chlorocebus sabaeus OX=60711 GN=EP300 PE=4 SV=1	0		11.925	2	4	23	4	2416	4	Pf00439, Pf00569, Pf02135, Pf02172, Pf06001, Pf08214, Pf09030	103223371	ENSCSAG00000005846	EP300	A0A0D9R0L4; csab:103223371	2.0061e+06	1.69276e+06	3.28284e+06	1.88099e+06	1.24371e+06	1.749e+06	2.02322e+06	1.69671e+06	1.66088e+06	1.64018e+06	2.264e+06	2.28964e+06	1.59684e+06	1.90628e+06	1.56879e+06	1.31471e+06	1.65312e+06	1.99454e+06	1.74715e+06	1.95846e+06	2.18488e+06	1.83831e+06	1.81037e+06	1.44846e+06	2.14282e+06	1.60119e+06	2.5523e+06	1.95201e+06	2.04057e+06	1.40159e+06	2.23402e+06	2.05002e+06
A0A0D9RUB8	SUMF2	Sulfatase modifying factor 2 OS=Chlorocebus sabaeus OX=60711 GN=SUMF2 PE=3 SV=1	>tr|A0A0D9RUB8|A0A0D9RUB8_CHLSB Sulfatase modifying factor 2 OS=Chlorocebus sabaeus OX=60711 GN=SUMF2 PE=3 SV=1	0.002		4.949	6	2	7	2	333	2	Pf03781		ENSCSAG00000016136	SUMF2	A0A0D9RUB8	2.22142e+06	2.57388e+06	2.12624e+06		1.96731e+06	3.44012e+06	2.2258e+06		3.25578e+06	2.18389e+06	2.84226e+06	2.13306e+06		1.53391e+06	1.97545e+06	3.05769e+06	2.90487e+06	3.33259e+06	2.36559e+06		2.73925e+06	3.06606e+06	1.98093e+06	3.3656e+06	3.00453e+06	2.33729e+06	2.93666e+06		2.40861e+06	2.72084e+06	1.9329e+06
A0A0D9R800		Ig-like domain-containing protein OS=Chlorocebus sabaeus OX=60711 PE=3 SV=1	>tr|A0A0D9R800|A0A0D9R800_CHLSB Ig-like domain-containing protein OS=Chlorocebus sabaeus OX=60711 PE=3 SV=1	0		91.334	29	8	713	2	405	8	Pf00129, Pf06623, Pf07654																																				8.95299e+06
A0A0D9RYX1	OSBPL1A	Oxysterol-binding protein OS=Chlorocebus sabaeus OX=60711 GN=OSBPL1A PE=3 SV=1	>tr|A0A0D9RYX1|A0A0D9RYX1_CHLSB Oxysterol-binding protein OS=Chlorocebus sabaeus OX=60711 GN=OSBPL1A PE=3 SV=1	0.001		7.264	3	2	30	2	949	2	Pf01237, Pf12796, Pf13857	103222619	ENSCSAG00000017790	OSBPL1A	A0A0D9RYX1
A0A0D9RTS7	TRAPPC13	Trafficking protein particle complex subunit 13 OS=Chlorocebus sabaeus OX=60711 GN=TRAPPC13 PE=3 SV=1	>tr|A0A0D9RTS7|A0A0D9RTS7_CHLSB Trafficking protein particle complex subunit 13 OS=Chlorocebus sabaeus OX=60711 GN=TRAPPC13 PE=3 SV=1	0		11.29	9	2	8	2	417	2	Pf06159	103222390	ENSCSAG00000015937	TRAPPC13	A0A0D9RTS7		1.18894e+06		1.43795e+06	935629											1.66524e+06	1.03679e+06		1.73262e+06	444189
A0A0D9RLH9	SPCS1	Microsomal signal peptidase 12 kDa subunit OS=Chlorocebus sabaeus OX=60711 GN=SPCS1 PE=3 SV=1	>tr|A0A0D9RLH9|A0A0D9RLH9_CHLSB Microsomal signal peptidase 12 kDa subunit OS=Chlorocebus sabaeus OX=60711 GN=SPCS1 PE=3 SV=1	0		26.279	10	2	61	2	169	2	Pf06645	103227739	ENSCSAG00000013298	SPCS1	A0A0D9RLH9; csab:103227739	2.80658e+07	2.38473e+07	2.84259e+07	2.32236e+07	2.40762e+07	3.09256e+07	2.49596e+07	2.56953e+07	2.49216e+07	2.45744e+07	2.9635e+07	2.79831e+07	2.30967e+07	2.46306e+07	2.71005e+07	2.62364e+07	2.6217e+07	2.50216e+07	2.65844e+07	2.73765e+07	2.84087e+07	2.21709e+07	2.37514e+07	2.21453e+07	2.40524e+07	2.80995e+07	3.0885e+07	2.38644e+07	2.61139e+07	2.89643e+07	2.00298e+07	2.35297e+07
A0A0D9RPH9	MAN2C1	Alpha-mannosidase OS=Chlorocebus sabaeus OX=60711 GN=MAN2C1 PE=3 SV=1	>tr|A0A0D9RPH9|A0A0D9RPH9_CHLSB Alpha-mannosidase OS=Chlorocebus sabaeus OX=60711 GN=MAN2C1 PE=3 SV=1	0.003		4.555	2	2	71	2	1040	2	Pf01074, Pf07748, Pf09261, Pf17677	103245297	ENSCSAG00000014460	MAN2C1	A0A0D9RPH9; csab:103245297	7.92016e+07	7.38258e+07	1.06573e+08	8.0139e+07	1.24634e+08	8.86185e+07	7.1528e+07	9.96406e+07	8.89011e+07	1.21773e+08	7.11396e+07	8.65597e+07	7.78481e+07	8.57396e+07	1.26097e+08	6.66816e+07	7.52155e+07	9.75831e+07	8.48597e+07	1.11627e+08	7.4368e+07	8.30008e+07	7.52737e+07	7.98465e+07	1.34285e+08	6.7553e+07	1.05775e+08	9.29349e+07	9.13779e+07	1.39468e+08	1.05766e+08	9.49111e+07
A0A0D9R209	TAB1	TGF-beta activated kinase 1 (MAP3K7) binding protein 1 OS=Chlorocebus sabaeus OX=60711 GN=TAB1 PE=4 SV=1	>tr|A0A0D9R209|A0A0D9R209_CHLSB TGF-beta activated kinase 1 (MAP3K7) binding protein 1 OS=Chlorocebus sabaeus OX=60711 GN=TAB1 PE=4 SV=1	0.001		6.022	10	2	16	2	338	2	Pf00481		ENSCSAG00000006353	TAB1	A0A0D9R209	2.83846e+06	2.33822e+06		5.33948e+06	7.08422e+06	4.19536e+06	2.82211e+06	2.90591e+06	6.53346e+06	2.96479e+06	4.5597e+06	2.58968e+06	919073	5.16344e+06	4.54565e+06	3.5986e+06	2.1999e+06	1.97982e+06	3.19838e+06	4.49136e+06	3.87414e+06	2.05246e+06	3.81472e+06	4.05881e+06	3.24464e+06	4.61893e+06	1.11972e+06	1.35245e+06		4.1624e+06	6.15767e+06	1.34929e+06
A0A0D9RBZ0	ATG7	Ubiquitin-like modifier-activating enzyme ATG7 OS=Chlorocebus sabaeus OX=60711 GN=ATG7 PE=3 SV=1	>tr|A0A0D9RBZ0|A0A0D9RBZ0_CHLSB Ubiquitin-like modifier-activating enzyme ATG7 OS=Chlorocebus sabaeus OX=60711 GN=ATG7 PE=3 SV=1	0.003		4.404	2	2	9	2	703	2	Pf00899, Pf16420	103228012	ENSCSAG00000009887	ATG7	A0A0D9RBZ0											2.27102e+06	2.5989e+06	2.41727e+06	2.57281e+06												1.24991e+06	3.3455e+06	1.80126e+06	2.75957e+06	2.43251e+06	1.18319e+06	2.53238e+06
A0A0D9R4I2	PSMG4	Uncharacterized protein OS=Chlorocebus sabaeus OX=60711 GN=PSMG4 PE=4 SV=1	>tr|A0A0D9R4I2|A0A0D9R4I2_CHLSB Uncharacterized protein OS=Chlorocebus sabaeus OX=60711 GN=PSMG4 PE=4 SV=1	0		27.688	28	2	60	2	162	2	Pf16093	103222273	ENSCSAG00000007253	PSMG4	A0A0D9R4I2; csab:103222273	3.40134e+06	3.25266e+06	932252	3.90443e+06		4.69516e+06	5.07924e+06	5.27314e+06	4.06461e+06	1.42871e+06	4.79429e+06	3.87103e+06	5.70354e+06	3.08204e+06	1.41805e+06	3.77836e+06	4.23611e+06	4.51563e+06	4.90411e+06	1.99854e+06	5.02886e+06	4.5107e+06	4.85269e+06	4.57959e+06	1.02214e+06	4.44903e+06	1.42442e+06	5.41657e+06	5.12911e+06	1.62141e+06	6.64909e+06	5.33779e+06
A0A0D9QVG9		Galectin OS=Chlorocebus sabaeus OX=60711 PE=4 SV=1	>tr|A0A0D9QVG9|A0A0D9QVG9_CHLSB Galectin OS=Chlorocebus sabaeus OX=60711 PE=4 SV=1	0		25.803	55	5	84	5	110	5	Pf00337										720703	952227		873301			1.08924e+06	1.66074e+06		564274	1.98492e+06	398461	476646	1.37395e+06	1.56647e+06		1.11822e+06		1.79416e+06	1.08591e+06	671648		887477	1.88262e+06	1.64844e+06	1.03165e+06	843489
A0A0D9R6L3	ZNF280C	Uncharacterized protein OS=Chlorocebus sabaeus OX=60711 GN=ZNF280C PE=4 SV=1	>tr|A0A0D9R6L3|A0A0D9R6L3_CHLSB Uncharacterized protein OS=Chlorocebus sabaeus OX=60711 GN=ZNF280C PE=4 SV=1	0		10.673	5	3	5	3	662	3	Pf13836	103232550	ENSCSAG00000007990	ZNF280C	A0A0D9R6L3; csab:103232550	2.74866e+06	2.36819e+06	2.75264e+06	2.13884e+06	1.96855e+06	2.21832e+06	1.91648e+06	2.35253e+06	1.67434e+06	2.47141e+06						1.37373e+06	1.41157e+06	1.4349e+06	1.01816e+06	2.12511e+06	1.9812e+06	2.07434e+06	2.16994e+06	1.20941e+06	1.36131e+06	1.68335e+06	2.02577e+06	1.84557e+06	1.30252e+06	1.55271e+06	2.37836e+06	2.8527e+06
A0A0D9R582	PTTG1IP	PSI domain-containing protein OS=Chlorocebus sabaeus OX=60711 GN=PTTG1IP PE=4 SV=1	>tr|A0A0D9R582|A0A0D9R582_CHLSB PSI domain-containing protein OS=Chlorocebus sabaeus OX=60711 GN=PTTG1IP PE=4 SV=1	0		21.703	16	2	517	2	180	2		103220001	ENSCSAG00000007510	PTTG1IP	A0A0D9R582	3.57649e+06	2.72879e+07		3.83808e+07	3.40103e+07	3.27057e+07	2.87003e+07	2.96614e+07	4.46785e+07	3.29756e+07	3.16744e+07	3.60213e+07	3.46845e+07	3.8301e+07	3.70436e+07	3.69476e+07	3.70353e+07	3.76572e+07	3.59572e+07	4.34346e+07	3.55667e+07	4.24868e+07	3.23386e+07	5.19508e+07	4.73424e+07	3.02852e+07	1.65083e+06	4.34828e+07	3.75365e+07	4.43682e+07	3.54153e+07	3.59372e+07
A0A0D9RQR0	CYBRD1	Cytochrome b reductase 1 OS=Chlorocebus sabaeus OX=60711 GN=CYBRD1 PE=4 SV=1	>tr|A0A0D9RQR0|A0A0D9RQR0_CHLSB Cytochrome b reductase 1 OS=Chlorocebus sabaeus OX=60711 GN=CYBRD1 PE=4 SV=1	0		8.146	10	2	25	2	286	2	Pf03188	103217305	ENSCSAG00000014840	CYBRD1	A0A0D9RQR0; csab:103217305	3.59501e+06	1.66061e+06		2.52403e+06	2.82709e+06						3.33215e+06	3.44777e+06	3.69404e+06	2.52714e+06	2.94406e+06	3.29081e+06	3.19186e+06	3.67941e+06		3.7914e+06	3.55843e+06	2.85782e+06	2.9397e+06		3.50537e+06	3.49653e+06	3.79654e+06	3.11867e+06		3.61809e+06	2.28836e+06	1.61472e+06
A0A0D9S812	MED18	Mediator of RNA polymerase II transcription subunit 18 OS=Chlorocebus sabaeus OX=60711 GN=MED18 PE=3 SV=1	>tr|A0A0D9S812|A0A0D9S812_CHLSB Mediator of RNA polymerase II transcription subunit 18 OS=Chlorocebus sabaeus OX=60711 GN=MED18 PE=3 SV=1	0.002		5.166	12	2	2	2	208	2	Pf09637	103225264	ENSCSAG00000001010	MED18	A0A0D9S812; csab:103225264	647162	1.02769e+06		785705	753876	1.02351e+06	840612	979674		910990	1.41284e+06	675850	899418		709035											728523		1.11235e+06		844786
A0A0D9RF48	MIF	Uncharacterized protein OS=Chlorocebus sabaeus OX=60711 GN=MIF PE=3 SV=1	>tr|A0A0D9RF48|A0A0D9RF48_CHLSB Uncharacterized protein OS=Chlorocebus sabaeus OX=60711 GN=MIF PE=3 SV=1	0		13.812	26	2	1073	2	115	2	Pf01187	103223031	ENSCSAG00000011019	MIF	A0A0D9RF48; csab:103223031	1.58339e+08	1.78875e+08	2.30971e+08	1.84143e+08	1.47333e+08	1.43768e+08	1.6683e+08	2.58504e+08	1.71261e+08	1.68048e+08	1.095e+08	1.80938e+08	1.72396e+08	2.13944e+08	1.54819e+08	1.28694e+08	1.93974e+08	1.87419e+08	1.59165e+08	1.87293e+08	1.22687e+08	2.03555e+08	1.66102e+08	1.82283e+08	2.00061e+08	1.02783e+08	3.10714e+08	2.08208e+08	1.65428e+08	1.72778e+08	2.17198e+08	2.27563e+08
A0A0D9RB48	CTDSPL2	FCP1 homology domain-containing protein OS=Chlorocebus sabaeus OX=60711 GN=CTDSPL2 PE=4 SV=1	>tr|A0A0D9RB48|A0A0D9RB48_CHLSB FCP1 homology domain-containing protein OS=Chlorocebus sabaeus OX=60711 GN=CTDSPL2 PE=4 SV=1	0.001		6.609	4	2	5	2	466	2	Pf03031	103245718	ENSCSAG00000009580	CTDSPL2	A0A0D9RB48; csab:103245718	8.01635e+06	7.79198e+06	8.52521e+06	8.33909e+06	3.62261e+06	6.57054e+06	6.94587e+06	4.98406e+06	5.89372e+06	4.44032e+06	8.16495e+06	7.34131e+06	6.08568e+06	8.17197e+06	3.58725e+06	6.36115e+06	7.60137e+06	6.50811e+06	5.32337e+06	4.95163e+06	6.86334e+06	7.21976e+06	5.00718e+06	6.60693e+06	4.4347e+06	6.07273e+06	9.61581e+06	5.4036e+06	5.44629e+06	3.98937e+06	3.98857e+06	6.60149e+06
A0A0D9RW42	CHCHD5	Coiled-coil-helix-coiled-coil-helix domain containing 5 OS=Chlorocebus sabaeus OX=60711 GN=CHCHD5 PE=4 SV=1	>tr|A0A0D9RW42|A0A0D9RW42_CHLSB Coiled-coil-helix-coiled-coil-helix domain containing 5 OS=Chlorocebus sabaeus OX=60711 GN=CHCHD5 PE=4 SV=1	0		14.526	31	2	28	2	104	2	Pf06747, Pf16860		ENSCSAG00000016776	CHCHD5	A0A0D9RW42	3.03429e+06			3.44871e+06	1.92745e+06	3.51033e+06	1.75105e+06	1.64294e+06	3.38653e+06	2.12145e+06	3.76855e+06		2.74649e+06	3.01225e+06	2.13028e+06	3.63076e+06	1.62562e+06	2.67921e+06	3.72803e+06	3.07346e+06	3.72381e+06	2.40854e+06	2.66651e+06	4.36866e+06	3.3792e+06	3.15299e+06	3.82555e+06	2.2391e+06	4.04396e+06	2.58233e+06	2.07739e+06	2.26286e+06
A0A0D9RDW3	TADA3	ADA3 homolog OS=Chlorocebus sabaeus OX=60711 GN=TADA3 PE=3 SV=1	>tr|A0A0D9RDW3|A0A0D9RDW3_CHLSB ADA3 homolog OS=Chlorocebus sabaeus OX=60711 GN=TADA3 PE=3 SV=1	0.003		4.217	4	2	4	2	432	2	Pf10198	103227982	ENSCSAG00000010578	TADA3	A0A0D9RDW3; csab:103227982	9.26154e+06	7.72291e+06	1.0563e+07	8.91765e+06	1.01233e+07	9.64359e+06	8.47931e+06	8.1398e+06	8.70408e+06	9.56208e+06	9.77733e+06	8.51429e+06	8.58351e+06	9.12553e+06	9.55626e+06	9.15464e+06	7.94516e+06	9.32438e+06	6.9876e+06	9.53595e+06	9.65089e+06	8.78031e+06	7.96628e+06	9.62107e+06	1.00907e+07	9.45238e+06	9.51663e+06	8.3345e+06	5.97319e+06	1.05217e+07	7.93673e+06	7.26512e+06
A0A0D9R3X7	TIMMDC1	Uncharacterized protein OS=Chlorocebus sabaeus OX=60711 GN=TIMMDC1 PE=4 SV=1	>tr|A0A0D9R3X7|A0A0D9R3X7_CHLSB Uncharacterized protein OS=Chlorocebus sabaeus OX=60711 GN=TIMMDC1 PE=4 SV=1	0.002		5.206	6	2	3	2	285	2	Pf02466	103228229	ENSCSAG00000007036	TIMMDC1	A0A0D9R3X7; csab:103228229																730322		688941	909009	1.23608e+06											834202	3.78923e+06
A0A0D9RS89	SLC25A20	Uncharacterized protein OS=Chlorocebus sabaeus OX=60711 GN=SLC25A20 PE=3 SV=1	>tr|A0A0D9RS89|A0A0D9RS89_CHLSB Uncharacterized protein OS=Chlorocebus sabaeus OX=60711 GN=SLC25A20 PE=3 SV=1	0		8.635	10	2	22	2	301	2	Pf00153	103227604	ENSCSAG00000015383	SLC25A20	A0A0D9RS89; csab:103227604	1.43964e+06	1.09209e+06	1.95875e+06	1.23034e+06	1.50717e+06	2.11842e+06	1.25019e+06	1.28698e+06	830894	1.7384e+06	1.45296e+06	1.25436e+06	1.40614e+06	913759	1.20467e+06	1.7402e+06	1.71427e+06	1.76743e+06	1.39537e+06	1.92508e+06	1.9561e+06	1.3891e+06	1.62846e+06	1.65602e+06	1.53103e+06	1.99263e+06	1.44803e+06	1.86872e+06	1.3769e+06	1.8278e+06	1.14352e+06	976917
A0A0D9RG81	MOB4	Uncharacterized protein OS=Chlorocebus sabaeus OX=60711 GN=MOB4 PE=3 SV=1	>tr|A0A0D9RG81|A0A0D9RG81_CHLSB Uncharacterized protein OS=Chlorocebus sabaeus OX=60711 GN=MOB4 PE=3 SV=1	0		8.299	10	2	177	2	225	2	Pf03637	103217585	ENSCSAG00000011421	MOB4	A0A0D9RG81; csab:103217585	9.16488e+06	7.80338e+06	9.54746e+06	7.56336e+06	8.56483e+06	8.74613e+06	6.64201e+06	8.00308e+06	7.53829e+06	7.58044e+06	8.04963e+06	7.41187e+06	7.51849e+06	8.95698e+06	8.6847e+06	9.66888e+06	8.51786e+06	7.96751e+06	5.72389e+06	8.47574e+06	8.33043e+06	9.02089e+06	7.36684e+06	6.99202e+06	8.30087e+06	8.28012e+06	9.52873e+06	7.60962e+06	5.10089e+06	9.002e+06	9.00353e+06	7.60767e+06
A0A0D9RDI7		KOW domain-containing protein OS=Chlorocebus sabaeus OX=60711 PE=3 SV=1	>tr|A0A0D9RDI7|A0A0D9RDI7_CHLSB KOW domain-containing protein OS=Chlorocebus sabaeus OX=60711 PE=3 SV=1	0		73.168	41	10	1864	10	145	10	Pf00467, Pf16906					3.20478e+08	3.20734e+08	3.5781e+08	3.22349e+08	2.72554e+08	2.67471e+08	2.97028e+08	2.79427e+08	2.79324e+08	2.73678e+08	2.6422e+08	2.98951e+08	2.80218e+08	3.11779e+08	2.79182e+08	2.89286e+08	2.83604e+08	2.91238e+08	2.26023e+08	2.40048e+08	3.43513e+08	3.39935e+08	2.65747e+08	2.85493e+08	2.74319e+08	2.55537e+08	2.98845e+08	2.76588e+08	2.55565e+08	2.54271e+08	3.05215e+08	3.7626e+08
A0A0D9RPS3	COX7A2	Uncharacterized protein OS=Chlorocebus sabaeus OX=60711 GN=COX7A2 PE=3 SV=1	>tr|A0A0D9RPS3|A0A0D9RPS3_CHLSB Uncharacterized protein OS=Chlorocebus sabaeus OX=60711 GN=COX7A2 PE=3 SV=1	0		9.354	20	2	101	2	115	2	Pf02238	103243885	ENSCSAG00000014488	COX7A2	A0A0D9RPS3; csab:103243885	1.30634e+07	1.07311e+07	4.21917e+06	1.08211e+07	7.66233e+06	1.2479e+07	1.10684e+07	9.8893e+06	1.16631e+07	7.85744e+06	1.49807e+07	1.50726e+07	1.3615e+07	1.13657e+07	8.57349e+06	1.60813e+07	1.53692e+07	1.73482e+07	1.52835e+07	1.13353e+07	1.5425e+07	1.55666e+07	1.38296e+07	1.52721e+07	1.25585e+07	1.22338e+07	1.31814e+07	1.58045e+07	1.6676e+07	1.169e+07	1.2139e+07	1.17487e+07
A0A0D9RKL4	PRAF2	PRA1 family protein OS=Chlorocebus sabaeus OX=60711 GN=PRAF2 PE=3 SV=1	>tr|A0A0D9RKL4|A0A0D9RKL4_CHLSB PRA1 family protein OS=Chlorocebus sabaeus OX=60711 GN=PRAF2 PE=3 SV=1	0		9.071	12	2	79	2	178	2	Pf03208	103231958	ENSCSAG00000012978	PRAF2	A0A0D9RKL4; csab:103231958	1.63693e+07	7.01201e+06	1.2209e+07	7.82718e+06	6.54403e+06	1.16417e+07	9.01312e+06	8.15748e+06	5.08213e+06	6.18132e+06	1.21714e+07	9.99448e+06	8.89904e+06	8.72102e+06	6.86243e+06	1.33598e+07	8.99546e+06	1.10436e+07	5.47589e+06	8.2068e+06	1.26233e+07	1.00579e+07	1.00746e+07	5.12419e+06	7.29227e+06	1.20972e+07	1.50789e+07	1.00544e+07	1.3206e+06	7.03519e+06	9.06528e+06	8.90423e+06
A0A0D9R7X3	NUBP1	Nucleotide binding protein 1 OS=Chlorocebus sabaeus OX=60711 GN=NUBP1 PE=3 SV=1	>tr|A0A0D9R7X3|A0A0D9R7X3_CHLSB Nucleotide binding protein 1 OS=Chlorocebus sabaeus OX=60711 GN=NUBP1 PE=3 SV=1	0.001		7.134	10	2	63	2	271	2	Pf10609		ENSCSAG00000008455	NUBP1	A0A0D9R7X3	3.54978e+06	3.03237e+06	4.89514e+06	2.62048e+06	2.23622e+06	2.49971e+06	2.45809e+06	2.87442e+06	2.56188e+06	3.46933e+06	2.85188e+06	3.06723e+06	2.35276e+06	2.42585e+06	2.56125e+06	3.17031e+06	2.79962e+06	2.9565e+06	2.52099e+06	2.85165e+06	3.27119e+06	3.25785e+06	2.79508e+06	2.55804e+06	2.94492e+06	2.46145e+06	4.58093e+06	2.70045e+06	2.74736e+06	3.01439e+06	3.69977e+06	3.11753e+06
A0A0D9S1L1		Uncharacterized protein OS=Chlorocebus sabaeus OX=60711 PE=4 SV=1	>tr|A0A0D9S1L1|A0A0D9S1L1_CHLSB Uncharacterized protein OS=Chlorocebus sabaeus OX=60711 PE=4 SV=1	0		20.076	8	3	58	3	408	3	Pf07686, Pf08205					4.98191e+06	2.60723e+06	6.68584e+06	4.3492e+06	1.8329e+06	6.84316e+06	4.61027e+06	2.705e+06	3.98886e+06	1.86526e+06	2.88253e+06	2.98782e+06	2.33247e+06	1.86729e+06	2.13045e+06	3.02949e+06	2.46785e+06	2.48673e+06	2.589e+06	2.14411e+06	5.76471e+06	2.97091e+06	4.94572e+06	3.83855e+06	856807	2.149e+06	2.2362e+06	2.60939e+06	2.80618e+06	2.56816e+06	4.19261e+06	6.3209e+06
A0A0D9R7F5	LRRC20	Uncharacterized protein OS=Chlorocebus sabaeus OX=60711 GN=LRRC20 PE=4 SV=1	>tr|A0A0D9R7F5|A0A0D9R7F5_CHLSB Uncharacterized protein OS=Chlorocebus sabaeus OX=60711 GN=LRRC20 PE=4 SV=1	0		7.887	11	2	18	2	184	2	Pf00560, Pf13855	103216055	ENSCSAG00000008285	LRRC20	A0A0D9R7F5; csab:103216055	3.84714e+06	2.98496e+06	2.11708e+06	1.43228e+06	2.57282e+06	3.6147e+06	2.48324e+06	2.82519e+06	1.23504e+06	2.20763e+06	1.93772e+06	4.07936e+06	3.76068e+06	2.79448e+06	1.99342e+06	2.74926e+06	3.89187e+06	3.4256e+06	3.11456e+06	3.83385e+06	3.39167e+06	3.62131e+06	3.54212e+06	2.37966e+06	2.93824e+06	2.50484e+06	4.41839e+06	3.58625e+06	1.6682e+06	2.85564e+06
A0A0D9RB74	B2M	Beta-2-microglobulin OS=Chlorocebus sabaeus OX=60711 GN=B2M PE=3 SV=1	>tr|A0A0D9RB74|A0A0D9RB74_CHLSB Beta-2-microglobulin OS=Chlorocebus sabaeus OX=60711 GN=B2M PE=3 SV=1	0		21.421	41	3	322	3	119	3	Pf07654	103245714	ENSCSAG00000009613	B2M	A0A0D9RB74; csab:103245714	3.61383e+07	5.84474e+07	6.94438e+07	6.46807e+07	3.7336e+07	5.17229e+07	5.37778e+07	5.53359e+07	6.05559e+07	5.19755e+07	2.13434e+07	5.56437e+07	5.29614e+07	6.80409e+07	4.16923e+07	5.66827e+07	5.1818e+07	6.08776e+07	5.21892e+07	4.3574e+07	4.94491e+07	5.59873e+07	3.75419e+07	6.01042e+07	4.63121e+07	4.21115e+07	6.29217e+07	5.10145e+07	5.75312e+07	4.18033e+07	4.90918e+07	5.92474e+07
A0A0D9RHU6	ZNF706	4F5 domain-containing protein OS=Chlorocebus sabaeus OX=60711 GN=ZNF706 PE=4 SV=1	>tr|A0A0D9RHU6|A0A0D9RHU6_CHLSB 4F5 domain-containing protein OS=Chlorocebus sabaeus OX=60711 GN=ZNF706 PE=4 SV=1	0.001		6.464	30	2	86	2	76	2	Pf04419, Pf12874	103237225	ENSCSAG00000011997	ZNF706	A0A0D9RHU6; csab:103237225	4.57974e+06	5.20445e+06	1.18294e+07	4.55613e+06	4.90466e+06	4.8608e+06	4.94443e+06	1.06576e+07	5.6071e+06	4.99079e+06	1.94049e+06	4.58683e+06	4.07668e+06	6.04732e+06	4.82443e+06	2.86251e+06	3.44399e+06	5.68571e+06	3.51633e+06	5.38446e+06	3.24326e+06	4.15618e+06	3.43483e+06	4.61761e+06	4.85454e+06		8.50985e+06	5.11522e+06	3.50302e+06	4.32541e+06	7.10242e+06	5.15132e+06
A0A0D9RUR3	DAD1	Dolichyl-diphosphooligosaccharide--protein glycosyltransferase subunit DAD1 OS=Chlorocebus sabaeus OX=60711 GN=DAD1 PE=3 SV=1	>tr|A0A0D9RUR3|A0A0D9RUR3_CHLSB Dolichyl-diphosphooligosaccharide--protein glycosyltransferase subunit DAD1 OS=Chlorocebus sabaeus OX=60711 GN=DAD1 PE=3 SV=1	0		12.37	19	2	190	2	113	2	Pf02109	103231439	ENSCSAG00000016279	DAD1	A0A0D9RUR3; csab:103231439	6.45064e+06	4.5224e+06	3.9394e+06	5.8623e+06	4.9299e+06	8.0988e+06	1.95855e+06	1.00857e+07	9.6818e+06	5.1981e+06	6.97175e+06	4.64762e+06	5.22764e+06	5.8751e+06	5.48287e+06	1.17341e+07	8.99167e+06	1.03244e+07	7.00354e+06	9.22993e+06	6.6665e+06	5.76616e+06	5.1503e+06	5.85312e+06	5.35473e+06	1.08302e+07	1.34652e+07	6.6722e+06	8.30597e+06	4.98209e+06	6.24131e+06	7.03538e+06
A0A0D9R0G0	PTPMT1	TYR_PHOSPHATASE_2 domain-containing protein OS=Chlorocebus sabaeus OX=60711 GN=PTPMT1 PE=4 SV=1	>tr|A0A0D9R0G0|A0A0D9R0G0_CHLSB TYR_PHOSPHATASE_2 domain-containing protein OS=Chlorocebus sabaeus OX=60711 GN=PTPMT1 PE=4 SV=1	0.001		7.147	10	2	15	2	201	2	Pf00782	103236026	ENSCSAG00000005789	PTPMT1	A0A0D9R0G0; csab:103236026	1.6631e+06	1.77254e+06	2.14818e+06	1.00844e+06	1.28189e+06	3.94281e+06	1.97448e+06	1.70665e+06	1.80656e+06	3.17723e+06	3.27041e+06	2.29885e+06	3.4733e+06	1.48037e+06	3.14532e+06	4.66086e+06	4.63719e+06	2.11883e+06	2.04189e+06	3.89393e+06	2.36847e+06	3.66805e+06	4.07289e+06	3.02436e+06	2.55747e+06	3.6274e+06	2.11314e+06	2.16949e+06	2.19584e+06	2.95843e+06	3.49612e+06	1.98374e+06
A0A0D9RAG5		Aldo_ket_red domain-containing protein OS=Chlorocebus sabaeus OX=60711 PE=3 SV=1	>tr|A0A0D9RAG5|A0A0D9RAG5_CHLSB Aldo_ket_red domain-containing protein OS=Chlorocebus sabaeus OX=60711 PE=3 SV=1	0		58.081	37	9	541	2	314	9	Pf00248					3.16609e+06	3.24024e+06	2.32441e+06	3.04065e+06	555338	2.45499e+06	1.79326e+06	1.26398e+06	153267	1.66368e+06	1.67695e+06	2.57418e+06	2.15342e+06	1.89115e+06	448473	2.49653e+06	2.01943e+06	1.97102e+06	2.00064e+06	144429	2.08057e+06	2.05152e+06	1.81315e+06	620869	334299	2.5904e+06	2.23014e+06	3.32045e+06	3.51291e+06	1.92942e+06	2.77971e+06	2.40198e+06
A0A0D9SAV4	ITPRIP	Inositol 1,4,5-trisphosphate receptor-interacting protein OS=Chlorocebus sabaeus OX=60711 GN=ITPRIP PE=3 SV=1	>tr|A0A0D9SAV4|A0A0D9SAV4_CHLSB Inositol 1,4,5-trisphosphate receptor-interacting protein OS=Chlorocebus sabaeus OX=60711 GN=ITPRIP PE=3 SV=1	0.002		5.157	3	2	4	2	548	2	Pf03281		ENSCSAG00000018451	ITPRIP	A0A0D9SAV4	1.40372e+07	1.01387e+07	1.48157e+07	1.01737e+07	1.04264e+07	9.55509e+06	8.6993e+06	9.40536e+06	1.05731e+07	1.39192e+07	1.23901e+07	1.48152e+07	1.04396e+07	9.28713e+06	1.22558e+07	1.10875e+07	1.23958e+07	1.226e+07	1.11643e+07	1.47754e+07	1.16379e+07	1.35172e+07	8.8571e+06	1.04542e+07	1.46642e+07	1.42234e+07	1.473e+07	1.17207e+07	9.86437e+06	1.53778e+07	2.21562e+06	9.73803e+06
A0A0D9RD07	TNFRSF12A	Uncharacterized protein OS=Chlorocebus sabaeus OX=60711 GN=TNFRSF12A PE=4 SV=1	>tr|A0A0D9RD07|A0A0D9RD07_CHLSB Uncharacterized protein OS=Chlorocebus sabaeus OX=60711 GN=TNFRSF12A PE=4 SV=1	0.001		7.54	23	2	42	2	129	2	Pf12191	103227098	ENSCSAG00000010276	TNFRSF12A	A0A0D9RD07; csab:103227098	3.31873e+06	3.60605e+06	4.81283e+06	3.81332e+06	4.13819e+06	2.64182e+06	3.60387e+06	3.14129e+06	4.17726e+06	3.57931e+06	3.43909e+06	1.82109e+06	3.14427e+06	3.43322e+06	4.34475e+06	3.35719e+06	1.8477e+06	2.42099e+06	2.65885e+06	2.24356e+06	2.96939e+06	1.85167e+06	2.77481e+06	3.47931e+06	3.17678e+06	3.39801e+06	2.73154e+06	2.5534e+06	2.8225e+06	3.64192e+06	3.57329e+06	3.31405e+06
A0A0D9R0U2	CHMP2B	Uncharacterized protein OS=Chlorocebus sabaeus OX=60711 GN=CHMP2B PE=3 SV=1	>tr|A0A0D9R0U2|A0A0D9R0U2_CHLSB Uncharacterized protein OS=Chlorocebus sabaeus OX=60711 GN=CHMP2B PE=3 SV=1	0		10.735	12	2	76	2	213	2	Pf03357	103228544	ENSCSAG00000005923	CHMP2B	A0A0D9R0U2; csab:103228544	2.88478e+06	2.42916e+06	2.83548e+06	2.95598e+06	2.48913e+06	2.91496e+06	3.0168e+06	2.36741e+06	3.60249e+06	2.88918e+06	1.31162e+07	6.27781e+06	1.20597e+07	1.34972e+07	6.79085e+06	8.72982e+06	3.30062e+06	1.24185e+07	1.49318e+07	8.73139e+06	3.55011e+06	2.61366e+06	2.76144e+06	3.94472e+06	3.0682e+06	8.99256e+06	9.75059e+06	2.8814e+06	1.01538e+07	3.56896e+06	2.68239e+06	2.80934e+06
A0A0D9RPJ0	PIGT	Uncharacterized protein OS=Chlorocebus sabaeus OX=60711 GN=PIGT PE=4 SV=1	>tr|A0A0D9RPJ0|A0A0D9RPJ0_CHLSB Uncharacterized protein OS=Chlorocebus sabaeus OX=60711 GN=PIGT PE=4 SV=1	0.001		6.948	3	2	32	2	578	2	Pf04113	103245365	ENSCSAG00000014400	PIGT	A0A0D9RPJ0; csab:103245365	2.18689e+06	1.63353e+06	3.71936e+06	1.57771e+06	793963	1.79029e+06	1.86215e+06	2.57442e+06	1.51874e+06	1.61344e+06	1.94213e+06	2.79318e+06	2.43037e+06	1.18962e+06		1.68215e+06	2.8486e+06	2.13577e+06	2.10683e+06	1.40845e+06	1.5705e+06	3.06416e+06	2.56078e+06	1.58742e+06	2.09743e+06	2.22456e+06	3.32063e+06	2.59036e+06	1.66013e+06	1.73807e+06	1.17707e+06	2.3431e+06
A0A0D9R7W1	VSIR	Ig-like domain-containing protein OS=Chlorocebus sabaeus OX=60711 GN=VSIR PE=4 SV=1	>tr|A0A0D9R7W1|A0A0D9R7W1_CHLSB Ig-like domain-containing protein OS=Chlorocebus sabaeus OX=60711 GN=VSIR PE=4 SV=1	0.003		4.403	5	2	18	2	311	2	Pf07686	103216038	ENSCSAG00000008444	VSIR	A0A0D9R7W1; csab:103216038	1.54374e+06	1.52875e+06	2.05141e+06			1.57417e+06	1.18244e+06	1.34623e+06	1.08715e+06	1.88388e+06	1.51599e+06	1.38125e+06	438879		383225	1.82744e+06	1.43949e+06	1.30655e+06	330744		457032	2.13227e+06	457429	1.60095e+06	2.44292e+06	1.25806e+06		968293		368431	1.40023e+06
A0A0D9R911	EHMT2	Uncharacterized protein OS=Chlorocebus sabaeus OX=60711 GN=EHMT2 PE=4 SV=1	>tr|A0A0D9R911|A0A0D9R911_CHLSB Uncharacterized protein OS=Chlorocebus sabaeus OX=60711 GN=EHMT2 PE=4 SV=1	0		8.655	2	2	3	2	1197	2	Pf00856, Pf05033, Pf12796		ENSCSAG00000008851	EHMT2	A0A0D9R911																					752672	706467		692298	1.23954e+06
A0A0D9SBD7		Mitochondrial pyruvate carrier OS=Chlorocebus sabaeus OX=60711 PE=3 SV=1	>tr|A0A0D9SBD7|A0A0D9SBD7_CHLSB Mitochondrial pyruvate carrier OS=Chlorocebus sabaeus OX=60711 PE=3 SV=1	0		14.079	16	2	39	2	127	2	Pf03650					1.49512e+06	2.29239e+06	1.63176e+06	1.70579e+06	1.78046e+06	822791	648415	823132	1.00171e+06	1.07028e+06	2.16473e+06	1.47962e+06	1.69444e+06	628451	722703	1.89349e+06	982123	816045	1.25636e+06	1.29328e+06	1.31463e+06	1.81252e+06	809440	1.69453e+06	1.36423e+06	1.79316e+06	1.06681e+06	1.88636e+06	1.56503e+06	1.97543e+06	1.22421e+06
A0A0D9QXA1		ATP synthase subunit d, mitochondrial OS=Chlorocebus sabaeus OX=60711 PE=3 SV=1	>tr|A0A0D9QXA1|A0A0D9QXA1_CHLSB ATP synthase subunit d, mitochondrial OS=Chlorocebus sabaeus OX=60711 PE=3 SV=1	0		124.237	83	15	1622	15	161	15	Pf05873					2.00575e+08	2.02693e+08	2.1815e+08	2.01131e+08	1.89413e+08	2.19295e+08	2.01138e+08	1.93585e+08	1.97898e+08	1.8003e+08	2.07109e+08	1.91111e+08	2.18518e+08	1.98952e+08	1.71292e+08	2.34374e+08	2.08757e+08	2.16208e+08	2.04495e+08	1.92872e+08	2.16536e+08	2.18724e+08	2.05671e+08	2.24546e+08	2.03242e+08	2.25288e+08	2.11307e+08	2.10219e+08	2.26302e+08	1.91943e+08	2.03512e+08	1.8655e+08
A0A0D9SD82	HSPA1L	Heat shock protein family A (Hsp70) member 1 like OS=Chlorocebus sabaeus OX=60711 GN=HSPA1L PE=3 SV=1	>tr|A0A0D9SD82|A0A0D9SD82_CHLSB Heat shock protein family A (Hsp70) member 1 like OS=Chlorocebus sabaeus OX=60711 GN=HSPA1L PE=3 SV=1	0		157.734	32	16	3588	2	641	16	Pf00012		ENSCSAG00000019311	HSPA1L	A0A0D9SD82						6.14393e+06	2.82459e+06	2.48664e+06	3.52442e+06	1.85622e+06																	2.54154e+06	2.40955e+06	2.1937e+06
A0A0D9RVW4		40S ribosomal protein S12 OS=Chlorocebus sabaeus OX=60711 PE=3 SV=1	>tr|A0A0D9RVW4|A0A0D9RVW4_CHLSB 40S ribosomal protein S12 OS=Chlorocebus sabaeus OX=60711 PE=3 SV=1	0		89.018	69	9	1764	9	121	9	Pf01248					3.72404e+08	4.77228e+08	5.73781e+08	5.16212e+08	4.31273e+08	3.59046e+08	4.50549e+08	5.23705e+08	4.90707e+08	4.26212e+08	3.82192e+08	3.91137e+08	3.9262e+08	5.40427e+08	4.28651e+08	4.02224e+08	3.93437e+08	4.48988e+08	3.86151e+08	3.87634e+08	4.13248e+08	4.35584e+08	3.48279e+08	3.97461e+08	4.05647e+08	3.44468e+08	5.00205e+08	4.41463e+08	3.9226e+08	3.74337e+08	5.26243e+08	5.26451e+08
A0A0D9RAW2		HYPK_UBA domain-containing protein OS=Chlorocebus sabaeus OX=60711 PE=4 SV=1	>tr|A0A0D9RAW2|A0A0D9RAW2_CHLSB HYPK_UBA domain-containing protein OS=Chlorocebus sabaeus OX=60711 PE=4 SV=1	0		23.811	43	4	47	4	129	4	Pf19026					3.0434e+06	3.75935e+06		4.42806e+06	5.07771e+06	7.77861e+06	8.40943e+06	8.81408e+06	3.05757e+06	8.21158e+06	3.33398e+06	7.37375e+06	7.34098e+06	1.05215e+07	9.69049e+06	1.0206e+07	8.54325e+06	2.88168e+06	6.49404e+06	9.64163e+06	7.26969e+06	9.26351e+06	7.88945e+06	8.60697e+06	6.82422e+06	7.91729e+06	1.46511e+06	6.27014e+06	7.42105e+06	8.03799e+06	1.02271e+07	1.06422e+07
A0A0D9R7A9	ZFAND2B	Zinc finger AN1-type containing 2B OS=Chlorocebus sabaeus OX=60711 GN=ZFAND2B PE=4 SV=1	>tr|A0A0D9R7A9|A0A0D9R7A9_CHLSB Zinc finger AN1-type containing 2B OS=Chlorocebus sabaeus OX=60711 GN=ZFAND2B PE=4 SV=1	0		9.517	10	2	39	2	257	2	Pf01428, Pf02809		ENSCSAG00000008239	ZFAND2B	A0A0D9R7A9						1.38475e+06	1.45119e+06	1.06611e+06	537144	1.53425e+06											936298	1.47623e+06	1.9223e+06	866784	1.40126e+06	727816	653109	605981		1.34568e+06
A0A0D9RLF2	PHF14	Uncharacterized protein OS=Chlorocebus sabaeus OX=60711 GN=PHF14 PE=4 SV=1	>tr|A0A0D9RLF2|A0A0D9RLF2_CHLSB Uncharacterized protein OS=Chlorocebus sabaeus OX=60711 GN=PHF14 PE=4 SV=1	0.001		6.49	4	2	4	2	956	2	Pf00628, Pf13832		ENSCSAG00000013274	PHF14	A0A0D9RLF2	1.6881e+06	1.29945e+06		1.26799e+06	1.07831e+06	713102	1.43497e+06	1.35532e+06	1.26383e+06	1.71409e+06											1.12157e+06	1.83174e+06	1.14399e+06	903433	1.28713e+06						839576	1.31732e+06
A0A0D9R492	RABL3	RAB, member of RAS oncogene family like 3 OS=Chlorocebus sabaeus OX=60711 GN=RABL3 PE=4 SV=1	>tr|A0A0D9R492|A0A0D9R492_CHLSB RAB, member of RAS oncogene family like 3 OS=Chlorocebus sabaeus OX=60711 GN=RABL3 PE=4 SV=1	0.001		5.848	9	2	49	2	233	2	Pf08477		ENSCSAG00000007155	RABL3	A0A0D9R492	7.04536e+06	5.66234e+06	2.64643e+06	3.71963e+06	2.71387e+06	6.19054e+06		6.74548e+06		1.65935e+06		4.45441e+06	5.70929e+06	2.04206e+06	1.90064e+06						947646	3.19613e+06	8.72264e+06	1.28574e+07	3.66604e+06	8.08529e+06	959897	6.69098e+06	1.14798e+07	2.51587e+06	755112
A0A0D9RNS1	AHSG	Alpha-2-HS-glycoprotein OS=Chlorocebus sabaeus OX=60711 GN=AHSG PE=4 SV=1	>tr|A0A0D9RNS1|A0A0D9RNS1_CHLSB Alpha-2-HS-glycoprotein OS=Chlorocebus sabaeus OX=60711 GN=AHSG PE=4 SV=1	0		15.136	4	2	43	2	367	2	Pf00031	103221092	ENSCSAG00000014115	AHSG	A0A0D9RNS1; csab:103221092	2.1844e+06	2.48316e+06	2.88664e+06	4.78537e+06	2.89515e+06	1.84711e+06	2.39499e+06	1.32186e+06	4.89368e+06	2.39472e+06	2.86071e+06	937213	865833	4.89472e+06	3.32498e+06		619745	663517	1.27204e+06	1.82722e+06			541546	1.8864e+06	1.02406e+06	1.061e+06	1.58888e+06		755853	1.36088e+06	1.61723e+06
A0A0D9S680	NRAS	Uncharacterized protein OS=Chlorocebus sabaeus OX=60711 GN=NRAS PE=4 SV=1	>tr|A0A0D9S680|A0A0D9S680_CHLSB Uncharacterized protein OS=Chlorocebus sabaeus OX=60711 GN=NRAS PE=4 SV=1	0		32.097	52	7	204	4	189	7	Pf00071	103224167	ENSCSAG00000001656	NRAS	A0A0D9S680; csab:103224167	1.50882e+06	3.94361e+06	6.23698e+06	3.87476e+06	4.1457e+06		3.4118e+06		3.60095e+06	762207																	5.76932e+06	4.10067e+06	3.18332e+06		3.75956e+06	3.5892e+06
A0A0D9R1W8	NDUFB7	Complex I-B18 OS=Chlorocebus sabaeus OX=60711 GN=NDUFB7 PE=3 SV=1	>tr|A0A0D9R1W8|A0A0D9R1W8_CHLSB Complex I-B18 OS=Chlorocebus sabaeus OX=60711 GN=NDUFB7 PE=3 SV=1	0		8.581	16	2	12	2	137	2	Pf05676	103234046	ENSCSAG00000006318	NDUFB7	A0A0D9R1W8; csab:103234046	2.48907e+06	1.52472e+06	3.24136e+06	1.525e+06	1.27191e+06	2.52577e+06	1.74398e+06	2.04603e+06	1.26689e+06	1.54613e+06	2.52631e+06	2.64531e+06	2.8e+06	1.88358e+06		2.44049e+06	2.96609e+06	2.88476e+06	2.26283e+06	1.95381e+06	2.47279e+06	2.40314e+06	2.28569e+06	1.80682e+06		2.14218e+06	3.55041e+06	2.72607e+06	2.10942e+06	2.08077e+06	1.83082e+06	2.15558e+06
A0A0D9S120	RABAC1	PRA1 family protein OS=Chlorocebus sabaeus OX=60711 GN=RABAC1 PE=3 SV=1	>tr|A0A0D9S120|A0A0D9S120_CHLSB PRA1 family protein OS=Chlorocebus sabaeus OX=60711 GN=RABAC1 PE=3 SV=1	0		11.772	16	2	44	2	185	2	Pf03208	103234750	ENSCSAG00000003491	RABAC1	A0A0D9S120; csab:103234750	2.43781e+06	1.53442e+06	533189	1.86072e+06	2.36362e+06	1.43005e+06	1.07503e+06	1.60039e+06	1.97584e+06	1.31459e+06	1.73098e+06	2.12479e+06	958878	2.0601e+06	2.34215e+06	4.31718e+06	1.38136e+06	1.54451e+06	3.92735e+06	4.08663e+06	4.1844e+06	5.04808e+06	1.11279e+06	1.3984e+06	5.75845e+06	4.0839e+06	6.87732e+06	4.99738e+06	4.6642e+06	2.04961e+06	2.594e+06	4.70629e+06
A0A0D9S7A0		Pre-mRNA-splicing factor 38A OS=Chlorocebus sabaeus OX=60711 PE=3 SV=1	>tr|A0A0D9S7A0|A0A0D9S7A0_CHLSB Pre-mRNA-splicing factor 38A OS=Chlorocebus sabaeus OX=60711 PE=3 SV=1	0		8.217	12	2	98	2	171	2	Pf03371, Pf12871					3.85041e+06	3.5445e+06	6.26319e+06	4.58895e+06	4.34298e+06	4.03691e+06	3.11825e+06	3.70975e+06	3.90409e+06	4.19121e+06	3.01107e+06	4.02268e+06	3.04207e+06	3.90216e+06	4.31493e+06	2.14869e+06	3.54699e+06	3.57865e+06	2.85106e+06	5.09239e+06		3.85924e+06	3.1788e+06	2.64584e+06	4.8849e+06	2.23016e+06	4.18461e+06	3.66349e+06	3.05542e+06	4.96171e+06	3.35453e+06	4.54393e+06
A0A0D9RQT1	PPP3R1	Uncharacterized protein OS=Chlorocebus sabaeus OX=60711 GN=PPP3R1 PE=4 SV=1	>tr|A0A0D9RQT1|A0A0D9RQT1_CHLSB Uncharacterized protein OS=Chlorocebus sabaeus OX=60711 GN=PPP3R1 PE=4 SV=1	0		14.376	34	2	11	2	170	2	Pf13499	103220127	ENSCSAG00000014862	PPP3R1	A0A0D9RQT1							3.74738e+06		1.72334e+06	1.99273e+06																2.55096e+06			1.12135e+06	1.48975e+06
A0A0D9R1R1	CCNT1	Cyclin-T1 OS=Chlorocebus sabaeus OX=60711 GN=CCNT1 PE=3 SV=1	>tr|A0A0D9R1R1|A0A0D9R1R1_CHLSB Cyclin-T1 OS=Chlorocebus sabaeus OX=60711 GN=CCNT1 PE=3 SV=1	0		12.587	6	3	12	3	728	3	Pf00134	103238241	ENSCSAG00000006255	CCNT1	A0A0D9R1R1; csab:103238241							48666	76782.8	67636.6	53087																1.57253e+06	1.4794e+06	1.38309e+06	122295	91900.9
A0A0D9RZB7	POP7	Ribonuclease P protein subunit p20 OS=Chlorocebus sabaeus OX=60711 GN=POP7 PE=3 SV=1	>tr|A0A0D9RZB7|A0A0D9RZB7_CHLSB Ribonuclease P protein subunit p20 OS=Chlorocebus sabaeus OX=60711 GN=POP7 PE=3 SV=1	0		13.935	24	2	10	2	140	2	Pf12328	103246721	ENSCSAG00000017937	POP7	A0A0D9RZB7; csab:103246721		2.29699e+06		1.15306e+06	1.22643e+06	584772		1.75087e+06		2.36921e+06	1.09811e+06	2.17829e+06	566414		1.11145e+06		1.92702e+06		3.14231e+06	2.10661e+06		2.53327e+06	1.05082e+06		2.69223e+06							3.22709e+06
A0A0D9RKL2	C20orf27	Uncharacterized protein OS=Chlorocebus sabaeus OX=60711 GN=C20orf27 PE=3 SV=1	>tr|A0A0D9RKL2|A0A0D9RKL2_CHLSB Uncharacterized protein OS=Chlorocebus sabaeus OX=60711 GN=C20orf27 PE=3 SV=1	0.001		7.625	17	2	28	2	174	2	Pf15006	103247419	ENSCSAG00000012973	C20orf27	A0A0D9RKL2; csab:103247419	2.34427e+06	3.06633e+06	4.6245e+06	2.74527e+06	3.9987e+06	2.74251e+06	3.0151e+06	3.51503e+06		5.14673e+06	3.07502e+06	2.46151e+06	3.07589e+06	2.28509e+06	4.19474e+06	4.70308e+06	2.69326e+06	3.81472e+06	2.6167e+06	4.65859e+06	3.52375e+06	3.43232e+06	2.69565e+06	2.47256e+06	4.0346e+06	2.94234e+06	3.60979e+06	3.1455e+06	2.81045e+06	4.00915e+06	2.1876e+06	3.19059e+06
A0A0D9RZ13	ZKSCAN1	Zinc finger with KRAB and SCAN domains 1 OS=Chlorocebus sabaeus OX=60711 GN=ZKSCAN1 PE=4 SV=1	>tr|A0A0D9RZ13|A0A0D9RZ13_CHLSB Zinc finger with KRAB and SCAN domains 1 OS=Chlorocebus sabaeus OX=60711 GN=ZKSCAN1 PE=4 SV=1	0		9.012	6	2	6	2	563	2	Pf00096, Pf01352, Pf02023, Pf13465		ENSCSAG00000017829	ZKSCAN1	A0A0D9RZ13						1.47243e+06	1.60349e+06	1.56429e+06	2.16654e+06		968595	1.86781e+06	1.8557e+06	1.84719e+06	1.24601e+06	2.66394e+06	2.30588e+06	1.32873e+06		2.65071e+06	1.67177e+06	2.40853e+06	1.53811e+06	2.06195e+06		2.52936e+06		1.88983e+06	2.73358e+06	817831	1.24129e+06	2.35211e+06
A0A0D9RL63	OPTN	Optineurin OS=Chlorocebus sabaeus OX=60711 GN=OPTN PE=4 SV=1	>tr|A0A0D9RL63|A0A0D9RL63_CHLSB Optineurin OS=Chlorocebus sabaeus OX=60711 GN=OPTN PE=4 SV=1	0		9.095	5	2	7	2	577	2	Pf11577, Pf16516, Pf18414		ENSCSAG00000013210	OPTN	A0A0D9RL63							3.3499e+06	1.0087e+06		792075						794042	1.26772e+06		1.77064e+06	1.07481e+06
A0A0D9SAY1		Uncharacterized protein OS=Chlorocebus sabaeus OX=60711 PE=4 SV=1	>tr|A0A0D9SAY1|A0A0D9SAY1_CHLSB Uncharacterized protein OS=Chlorocebus sabaeus OX=60711 PE=4 SV=1	0		22.185	25	2	71	2	103	2	Pf10937										2.5071e+06			529569	1.496e+06	2.4263e+06	4.58246e+06	4.35929e+06	3.68186e+06		3.24939e+06		4.93135e+06	8.37073e+06	7.50123e+06	1.44054e+06	1.24458e+06	2.05612e+06	1.24659e+06	1.80376e+06	5.7708e+06	1.02865e+07	1.01877e+07	6.78408e+06	5.19777e+06	5.09248e+06	5.58785e+06
A0A0D9RJ93	MRPL18	Uncharacterized protein OS=Chlorocebus sabaeus OX=60711 GN=MRPL18 PE=4 SV=1	>tr|A0A0D9RJ93|A0A0D9RJ93_CHLSB Uncharacterized protein OS=Chlorocebus sabaeus OX=60711 GN=MRPL18 PE=4 SV=1	0		9.145	14	2	42	2	179	2	Pf00861	103240826	ENSCSAG00000012516	MRPL18	A0A0D9RJ93; csab:103240826	2.54566e+06	2.49041e+06	3.56347e+06	3.20505e+06	2.49826e+06	2.97008e+06	2.63366e+06	1.94174e+06	3.28449e+06	2.19651e+06	1.98784e+06	2.36432e+06	2.47864e+06	2.3241e+06	2.43773e+06	2.73725e+06	2.65112e+06	2.84974e+06	2.84672e+06	2.15311e+06	2.81331e+06	2.14366e+06	2.33534e+06	2.55357e+06	2.39523e+06	2.4375e+06	3.29096e+06	2.31206e+06	2.86484e+06	1.85509e+06	3.02623e+06	1.78918e+06
A0A0D9RDH8	UQCC1	Uncharacterized protein OS=Chlorocebus sabaeus OX=60711 GN=UQCC1 PE=3 SV=1	>tr|A0A0D9RDH8|A0A0D9RDH8_CHLSB Uncharacterized protein OS=Chlorocebus sabaeus OX=60711 GN=UQCC1 PE=3 SV=1	0.001		7.067	9	2	10	2	298	2	Pf03981	103216057	ENSCSAG00000010434	UQCC1	A0A0D9RDH8; csab:103216057	7.36149e+06	5.53054e+06		6.69094e+06	6.20471e+06	6.1748e+06	5.36404e+06	5.47799e+06	6.23297e+06	5.12762e+06	7.0995e+06	6.78763e+06	5.6801e+06	6.65267e+06	5.22377e+06	6.79339e+06	6.10372e+06	7.36177e+06	4.84838e+06	6.18544e+06	7.3244e+06	5.96388e+06	5.84562e+06	6.97282e+06	5.5054e+06	6.25555e+06	5.39794e+06	7.09005e+06	7.03903e+06	6.0713e+06	6.88292e+06	5.35381e+06
A0A0D9R854	HLCS	BPL/LPL catalytic domain-containing protein OS=Chlorocebus sabaeus OX=60711 GN=HLCS PE=3 SV=1	>tr|A0A0D9R854|A0A0D9R854_CHLSB BPL/LPL catalytic domain-containing protein OS=Chlorocebus sabaeus OX=60711 GN=HLCS PE=3 SV=1	0.002		5.456	2	2	17	2	726	2	Pf02237, Pf03099, Pf09825	103218635	ENSCSAG00000008541	HLCS	A0A0D9R854						1.31835e+06	1.16541e+06	707692		603229		844770	696508		588010											2.21833e+06	1.49272e+06	1.74616e+06	2.28502e+06	802524	485739	1.58476e+06
A0A0D9S7W5	ZBTB8OS	Protein archease OS=Chlorocebus sabaeus OX=60711 GN=ZBTB8OS PE=3 SV=1	>tr|A0A0D9S7W5|A0A0D9S7W5_CHLSB Protein archease OS=Chlorocebus sabaeus OX=60711 GN=ZBTB8OS PE=3 SV=1	0		8.76	12	2	25	2	179	2	Pf01951	103225181	ENSCSAG00000001059	ZBTB8OS	A0A0D9S7W5; csab:103225181	9.27764e+06	6.90669e+06		7.06359e+06	6.18532e+06	5.10037e+06	5.25698e+06	2.14389e+06	6.58218e+06	5.88963e+06	1.79836e+06	6.94362e+06	7.19837e+06	6.96528e+06	6.83019e+06	7.2022e+06	6.43393e+06	8.27207e+06	5.22085e+06	6.45871e+06	6.1e+06	6.57119e+06	1.16857e+06	6.54184e+06	6.78936e+06	5.40772e+06	2.97662e+06	6.32683e+06	5.72434e+06	5.69476e+06	4.87863e+06	6.0578e+06
A0A0D9RVA5	RAB2B	Uncharacterized protein OS=Chlorocebus sabaeus OX=60711 GN=RAB2B PE=4 SV=1	>tr|A0A0D9RVA5|A0A0D9RVA5_CHLSB Uncharacterized protein OS=Chlorocebus sabaeus OX=60711 GN=RAB2B PE=4 SV=1	0		67.817	50	9	577	2	216	9	Pf00071	103231391	ENSCSAG00000016480	RAB2B	A0A0D9RVA5; csab:103231391						1.7984e+06	973108		7.96215e+06	1.23317e+06						1.78852e+06	1.86517e+06	782774	1.29857e+06	1.12473e+06						1.97968e+06	935364	1.31005e+06	1.63482e+06	936021	942639	821606
A0A0D9RCQ4	SIGMAR1	Sigma 1-type opioid receptor OS=Chlorocebus sabaeus OX=60711 GN=SIGMAR1 PE=3 SV=1	>tr|A0A0D9RCQ4|A0A0D9RCQ4_CHLSB Sigma 1-type opioid receptor OS=Chlorocebus sabaeus OX=60711 GN=SIGMAR1 PE=3 SV=1	0.002		5.602	18	2	49	2	223	2	Pf04622	103219257	ENSCSAG00000010156	SIGMAR1	A0A0D9RCQ4	4.86471e+06	3.92526e+06	5.6856e+06	5.67113e+06	4.48891e+06	6.21326e+06		4.25055e+06	5.98951e+06	5.59407e+06	5.01907e+06	4.44754e+06	4.80538e+06	6.27256e+06	5.31396e+06	5.48994e+06	5.14268e+06	5.32458e+06		6.50641e+06	5.44737e+06	5.39265e+06	4.33444e+06	6.47351e+06	5.76083e+06	5.30234e+06	5.73906e+06	4.75201e+06	5.61383e+06	6.07085e+06	5.85493e+06	4.29387e+06
A0A0D9RLF9	AAGAB	Uncharacterized protein OS=Chlorocebus sabaeus OX=60711 GN=AAGAB PE=4 SV=1	>tr|A0A0D9RLF9|A0A0D9RLF9_CHLSB Uncharacterized protein OS=Chlorocebus sabaeus OX=60711 GN=AAGAB PE=4 SV=1	0		10.678	13	2	9	2	315	2	Pf10199		ENSCSAG00000013281	AAGAB	A0A0D9RLF9	847053		537394	1.17105e+06																			813595	1.04852e+06	817516
A0A0D9S9X9	ARMCX3	Arm_2 domain-containing protein OS=Chlorocebus sabaeus OX=60711 GN=ARMCX3 PE=3 SV=1	>tr|A0A0D9S9X9|A0A0D9S9X9_CHLSB Arm_2 domain-containing protein OS=Chlorocebus sabaeus OX=60711 GN=ARMCX3 PE=3 SV=1	0.001		7.176	6	2	22	2	379	2	Pf04826	103232369	ENSCSAG00000000329	ARMCX3	A0A0D9S9X9; csab:103232369	2.72456e+06	2.05992e+06	3.37788e+06	2.11835e+06	2.41882e+06	2.19649e+06	2.61202e+06	2.55888e+06	2.113e+06	2.19022e+06	2.17282e+06	2.29433e+06	1.85509e+06	2.40654e+06	2.30405e+06	2.34967e+06	1.782e+06	1.86732e+06	2.12872e+06	1.81736e+06	2.24364e+06	2.1929e+06	2.10711e+06	1.83939e+06	2.20193e+06	1.89771e+06	3.24684e+06	2.20175e+06	2.29863e+06	2.01592e+06	1.89349e+06	2.22549e+06
A0A0D9R5D9	SLC9A6	Sodium/hydrogen exchanger OS=Chlorocebus sabaeus OX=60711 GN=SLC9A6 PE=3 SV=1	>tr|A0A0D9R5D9|A0A0D9R5D9_CHLSB Sodium/hydrogen exchanger OS=Chlorocebus sabaeus OX=60711 GN=SLC9A6 PE=3 SV=1	0.001		7.658	3	2	7	2	702	2	Pf00999		ENSCSAG00000007621	SLC9A6	A0A0D9R5D9	2.5341e+06	1.24234e+06		1.22854e+06	1.11049e+06						1.9117e+06	2.307e+06	1.32261e+06	1.36676e+06	2.05079e+06	1.48899e+06	1.59641e+06	2.35642e+06	1.84966e+06	2.35177e+06	1.26766e+06	1.94617e+06	1.78485e+06	1.18439e+06	1.38483e+06	1.19159e+06	2.17619e+06	1.74388e+06	1.63252e+06	1.87712e+06	1.51528e+06	1.37093e+06
A0A0D9S801	SRSF4	Uncharacterized protein OS=Chlorocebus sabaeus OX=60711 GN=SRSF4 PE=3 SV=1	>tr|A0A0D9S801|A0A0D9S801_CHLSB Uncharacterized protein OS=Chlorocebus sabaeus OX=60711 GN=SRSF4 PE=3 SV=1	0		31.632	14	7	459	2	494	7	Pf00076	103225244	ENSCSAG00000001022	SRSF4	A0A0D9S801; csab:103225244	7.42917e+06	4.79433e+06		6.08506e+06	4.31413e+06	4.30616e+06	5.13611e+06	3.48547e+06	4.75928e+06	4.11121e+06	4.98332e+06	5.0496e+06	5.37113e+06	5.91041e+06	4.27606e+06	2.6359e+06	4.73539e+06	5.39945e+06	5.09852e+06	3.83918e+06	4.88534e+06	2.95839e+06	4.33031e+06	5.06102e+06	3.20985e+06	4.94095e+06	4.57585e+06	5.89678e+06	3.91553e+06	4.01173e+06
A0A0D9REQ5	DAPK3	Protein kinase domain-containing protein OS=Chlorocebus sabaeus OX=60711 GN=DAPK3 PE=3 SV=1	>tr|A0A0D9REQ5|A0A0D9REQ5_CHLSB Protein kinase domain-containing protein OS=Chlorocebus sabaeus OX=60711 GN=DAPK3 PE=3 SV=1	0		10.232	6	3	21	3	454	3	Pf00069	103233720	ENSCSAG00000010873	DAPK3	A0A0D9REQ5; csab:103233720	5.32101e+06	8.00331e+06	5.00902e+06	6.22856e+06	4.9761e+06	1.97465e+06	1.99571e+06	2.17882e+06	1.31023e+06	2.45271e+06	2.09762e+06	2.16329e+06	1.62138e+06	2.05958e+06	1.8631e+06	2.03132e+06	1.70448e+06	2.10752e+06	1.49681e+06	1.88933e+06	2.30328e+06	1.94141e+06	2.02564e+06	1.35681e+06	1.56211e+06	2.22557e+06	1.96144e+06	1.45641e+06	1.9109e+06	2.18652e+06	3.25516e+06	2.315e+06
A0A0D9S2C7	RWDD4	RWD domain containing 4 OS=Chlorocebus sabaeus OX=60711 GN=RWDD4 PE=4 SV=1	>tr|A0A0D9S2C7|A0A0D9S2C7_CHLSB RWD domain containing 4 OS=Chlorocebus sabaeus OX=60711 GN=RWDD4 PE=4 SV=1	0.002		5.177	10	2	3	2	184	2	Pf05773		ENSCSAG00000003024	RWDD4	A0A0D9S2C7	1.37254e+06	690353		947319	797391	642763		785858	685079	999183						1.1634e+06		881715	858656	715456	1.34965e+06	752153	681509	694446	768530	516435	1.17204e+06		647839	531889	1.35458e+06	914914
A0A0D9RVZ2	ASAH1	Uncharacterized protein OS=Chlorocebus sabaeus OX=60711 GN=ASAH1 PE=3 SV=1	>tr|A0A0D9RVZ2|A0A0D9RVZ2_CHLSB Uncharacterized protein OS=Chlorocebus sabaeus OX=60711 GN=ASAH1 PE=3 SV=1	0.001		6.862	5	2	18	2	395	2	Pf02275, Pf15508	103215400	ENSCSAG00000016724	ASAH1	A0A0D9RVZ2; csab:103215400	3.83019e+06	3.18202e+06	1.54449e+06	2.27509e+06	3.27966e+06	3.54233e+06	1.74737e+06	3.58083e+06	1.71487e+06	2.59319e+06	7.0704e+06	5.53038e+06	2.02606e+06	4.57461e+06	3.54069e+06	3.18389e+06	2.64844e+06	2.41816e+06	935292	3.85527e+06	4.36739e+06	3.84774e+06	3.01932e+06	2.28672e+06	3.22255e+06	9.39574e+06	5.3705e+06	5.86752e+06	2.62498e+06	6.85121e+06	2.52477e+06	3.28226e+06
A0A0D9RDV2		VPS9 domain-containing protein OS=Chlorocebus sabaeus OX=60711 PE=4 SV=1	>tr|A0A0D9RDV2|A0A0D9RDV2_CHLSB VPS9 domain-containing protein OS=Chlorocebus sabaeus OX=60711 PE=4 SV=1	0.002		5.258	3	2	8	2	881	2	Pf02204, Pf02493					9.323e+06	6.07308e+06	1.88734e+06	7.77193e+06	1.09397e+07	1.15322e+07	9.02251e+06	8.02711e+06	1.03452e+07	6.75446e+06	9.71089e+06	6.21385e+06	5.03995e+06	7.5722e+06	8.43795e+06	5.60226e+06	4.78244e+06	6.47629e+06	8.48795e+06	6.44303e+06	9.24655e+06	3.59905e+06	1.3494e+07	9.14569e+06	6.34487e+06	1.44093e+07	8.36201e+06	5.61362e+06	8.14969e+06	6.90178e+06	1.36123e+07	4.71095e+06
A0A0D9R3W7	POGLUT1	CAP10 domain-containing protein OS=Chlorocebus sabaeus OX=60711 GN=POGLUT1 PE=4 SV=1	>tr|A0A0D9R3W7|A0A0D9R3W7_CHLSB CAP10 domain-containing protein OS=Chlorocebus sabaeus OX=60711 GN=POGLUT1 PE=4 SV=1	0		9.239	7	2	30	2	392	2	Pf05686	103228230	ENSCSAG00000007031	POGLUT1	A0A0D9R3W7; csab:103228230	3.82235e+06	2.41464e+06	748443	2.44085e+06	2.7068e+06	2.69299e+06	2.46086e+06	3.08274e+06	2.66664e+06	2.56448e+06	8.67617e+06	1.045e+07	3.56737e+06	5.29863e+06	3.43956e+06	3.05364e+06	2.88335e+06	2.10929e+06	2.86584e+06	3.34671e+06	3.73094e+06	3.76026e+06	3.32561e+06		2.67813e+06	2.65222e+06		2.84071e+06	2.92147e+06	2.97558e+06	801367	4.35494e+06
A0A0D9SA22	RPSA	40S ribosomal protein SA OS=Chlorocebus sabaeus OX=60711 GN=RPSA PE=3 SV=1	>tr|A0A0D9SA22|A0A0D9SA22_CHLSB 40S ribosomal protein SA OS=Chlorocebus sabaeus OX=60711 GN=RPSA PE=3 SV=1	0		65.97	22	5	1518	2	295	5	Pf00318, Pf16122	103232697	ENSCSAG00000000286	RPSA	A0A0D9SA22; csab:103232697	1.54758e+08	1.97782e+08	2.26449e+07	2.09853e+08	1.97316e+08	1.49416e+08	1.93999e+08	2.02186e+08	1.859e+08	1.91183e+08	1.84487e+08	1.73649e+08	1.55149e+08	2.07521e+08	1.93737e+08	1.5108e+08	1.50434e+08	1.62852e+08	1.64552e+08	1.51764e+08	1.72176e+08	1.65921e+08	1.69636e+08	1.47753e+08	1.56406e+08	1.52459e+08	1.05137e+08	1.66335e+08	1.73587e+08	1.54042e+08	2.00368e+08	1.77715e+08
A0A0D9RS17	WDR41	Uncharacterized protein OS=Chlorocebus sabaeus OX=60711 GN=WDR41 PE=4 SV=1	>tr|A0A0D9RS17|A0A0D9RS17_CHLSB Uncharacterized protein OS=Chlorocebus sabaeus OX=60711 GN=WDR41 PE=4 SV=1	0.002		5.409	4	2	8	2	459	2	Pf00400	103223459	ENSCSAG00000015310	WDR41	A0A0D9RS17; csab:103223459	6.67625e+06	6.40969e+06	8.69717e+06	6.53342e+06	6.18381e+06	7.27938e+06	4.86704e+06	6.67304e+06	5.78894e+06	8.27614e+06	6.09185e+06	5.70414e+06	4.55079e+06	7.21915e+06	7.30781e+06	7.4074e+06	6.84685e+06	5.80632e+06	5.57888e+06	6.08068e+06	7.59132e+06	9.2893e+06	5.10277e+06	5.32981e+06	7.12561e+06	6.65198e+06	7.87543e+06	4.17273e+06	4.4069e+06	7.68212e+06	4.90312e+06	6.76205e+06
A0A0D9S9L5	RPP25L	Alba domain-containing protein OS=Chlorocebus sabaeus OX=60711 GN=RPP25L PE=4 SV=1	>tr|A0A0D9S9L5|A0A0D9S9L5_CHLSB Alba domain-containing protein OS=Chlorocebus sabaeus OX=60711 GN=RPP25L PE=4 SV=1	0.001		5.764	11	2	33	2	163	2	Pf01918	103219259	ENSCSAG00000000449	RPP25L	A0A0D9S9L5	1.39494e+06	133542	1.29055e+06	914312	1.42927e+06	2.31241e+06	3.69509e+06	2.97843e+06	2.9162e+06	1.88834e+06	3.97046e+06	3.89504e+06	3.09447e+06	2.45896e+06	2.37701e+06	1.83417e+06	1.56041e+06	1.60506e+06	1.84502e+06	1.50006e+06	1.49427e+06	1.64526e+06	2.84808e+06	3.11678e+06	2.11728e+06	3.31076e+06	3.46117e+06	2.05482e+06	2.27936e+06	3.14316e+06	3.0065e+06	2.11696e+06
A0A0D9QUS7	C4orf3	Chromosome 4 open reading frame 3 OS=Chlorocebus sabaeus OX=60711 GN=C4orf3 PE=4 SV=1	>tr|A0A0D9QUS7|A0A0D9QUS7_CHLSB Chromosome 4 open reading frame 3 OS=Chlorocebus sabaeus OX=60711 GN=C4orf3 PE=4 SV=1	0		12.492	8	2	58	2	199	2	Pf17696		ENSCSAG00000003745	C4orf3	A0A0D9QUS7	8.64783e+06	9.67143e+06	1.16971e+07	8.32657e+06	8.44315e+06	8.69103e+06	7.90692e+06	8.06037e+06	9.30369e+06	8.33667e+06	8.48001e+06	6.46607e+06	7.46306e+06	8.82877e+06	7.47898e+06	9.66811e+06	7.20967e+06	9.10704e+06	9.10237e+06	7.27105e+06	8.57073e+06	7.02376e+06	7.61398e+06	8.89374e+06	7.90696e+06	8.10148e+06	1.01753e+07	7.71392e+06	9.02472e+06	7.39791e+06	9.78949e+06	8.06377e+06
A0A0D9RAA2		Aldo_ket_red domain-containing protein OS=Chlorocebus sabaeus OX=60711 PE=3 SV=1	>tr|A0A0D9RAA2|A0A0D9RAA2_CHLSB Aldo_ket_red domain-containing protein OS=Chlorocebus sabaeus OX=60711 PE=3 SV=1	0		42.953	38	9	160	2	316	9	Pf00248					8.60269e+06	9.23883e+06	3.98976e+06	9.50354e+06	8.89053e+06	7.87983e+06	8.15717e+06	8.3522e+06	1.03533e+07	9.54663e+06	9.93233e+06	9.31093e+06	9.92008e+06	1.03302e+07	9.27345e+06	8.69074e+06	8.96874e+06	9.71252e+06	9.91595e+06	9.7173e+06	9.19021e+06	8.67229e+06	8.76192e+06	8.91733e+06	1.07256e+07	9.27249e+06	3.93819e+06	1.02092e+07	9.79896e+06	9.8532e+06	7.58232e+06	8.94063e+06
A0A0D9S8Z8	ISG15	Uncharacterized protein OS=Chlorocebus sabaeus OX=60711 GN=ISG15 PE=4 SV=1	>tr|A0A0D9S8Z8|A0A0D9S8Z8_CHLSB Uncharacterized protein OS=Chlorocebus sabaeus OX=60711 GN=ISG15 PE=4 SV=1	0		9.974	18	2	25	2	165	2	Pf00240	103225828	ENSCSAG00000000669	ISG15	A0A0D9S8Z8; csab:103225828	3.58848e+06	2.42814e+06	3.81898e+06	2.23562e+06	2.73779e+06	3.62144e+06	2.86945e+06	2.775e+06	2.89565e+06	1.87166e+06	3.58721e+06	2.59971e+06	2.49704e+06	2.37095e+06	1.58253e+06	3.1344e+06	2.78375e+06	2.6247e+06	3.48389e+06	2.97945e+06	3.07214e+06	2.61221e+06	3.17383e+06	2.52015e+06	2.29833e+06	3.32314e+06	3.11817e+06	2.46107e+06	3.23342e+06	2.69134e+06	2.74914e+06	2.00366e+06
A0A0D9RKP2	COX16	Cytochrome c oxidase assembly protein COX16 homolog, mitochondrial OS=Chlorocebus sabaeus OX=60711 GN=COX16 PE=3 SV=1	>tr|A0A0D9RKP2|A0A0D9RKP2_CHLSB Cytochrome c oxidase assembly protein COX16 homolog, mitochondrial OS=Chlorocebus sabaeus OX=60711 GN=COX16 PE=3 SV=1	0		13.493	22	2	45	2	106	2	Pf14138	103229262	ENSCSAG00000013011	COX16	A0A0D9RKP2; csab:103229262	7.96621e+06	8.62207e+06	1.10776e+07	9.0006e+06	6.92163e+06	8.16296e+06	8.68696e+06	9.10731e+06	9.8996e+06	7.18668e+06	7.43088e+06	7.40917e+06	7.94827e+06	9.3836e+06	7.57665e+06	8.61668e+06	8.05278e+06	7.80767e+06	1.68989e+07	6.07222e+06	8.40878e+06	6.71196e+06	6.41552e+06	8.68569e+06	7.0985e+06	7.19437e+06	1.02204e+07	7.39537e+06	9.42134e+06	5.93827e+06	8.03202e+06	8.34428e+06
A0A0D9RIT4	YIPF5	Uncharacterized protein OS=Chlorocebus sabaeus OX=60711 GN=YIPF5 PE=4 SV=1	>tr|A0A0D9RIT4|A0A0D9RIT4_CHLSB Uncharacterized protein OS=Chlorocebus sabaeus OX=60711 GN=YIPF5 PE=4 SV=1	0		12.445	8	2	140	2	257	2		103244727	ENSCSAG00000012338	YIPF5	A0A0D9RIT4; csab:103244727	5.95683e+06	6.14387e+06	6.74424e+06	4.57921e+06	3.98323e+06	6.59554e+06	5.01292e+06	4.95251e+06	6.21935e+06	4.90949e+06	1.08613e+07	5.5344e+06	7.6888e+06	6.79918e+06	8.55593e+06	5.24947e+06	5.923e+06	6.73525e+06	6.63816e+06	5.99847e+06	5.09201e+06	5.26226e+06	5.60893e+06	5.52134e+06	5.12028e+06	7.13122e+06	7.11242e+06	7.34348e+06	5.71959e+06	5.44213e+06	3.66805e+06	5.79188e+06
A0A0D9RM47	MCFD2	Uncharacterized protein OS=Chlorocebus sabaeus OX=60711 GN=MCFD2 PE=4 SV=1	>tr|A0A0D9RM47|A0A0D9RM47_CHLSB Uncharacterized protein OS=Chlorocebus sabaeus OX=60711 GN=MCFD2 PE=4 SV=1	0		19.307	28	2	96	2	146	2	Pf13499	103220327	ENSCSAG00000013524	MCFD2	A0A0D9RM47	1.18526e+07	5.99091e+06	1.44337e+07	7.8821e+06	1.49441e+07	1.20545e+07	7.65196e+06	5.55198e+06	7.01501e+06	1.14899e+07	1.16155e+07	9.98152e+06	8.43199e+06	7.83762e+06	1.27488e+07	7.7781e+06	6.94353e+06	5.45393e+06	1.24291e+07	1.27523e+07	1.44549e+07	4.6669e+06	1.1352e+07	5.50953e+06	1.09114e+07	1.67818e+07	1.25017e+07	7.84731e+06	1.20179e+07	1.16373e+07	1.02061e+07	4.14145e+06
A0A0D9RLB7	ITIH3	Inter-alpha-trypsin inhibitor heavy chain 3 OS=Chlorocebus sabaeus OX=60711 GN=ITIH3 PE=3 SV=1	>tr|A0A0D9RLB7|A0A0D9RLB7_CHLSB Inter-alpha-trypsin inhibitor heavy chain 3 OS=Chlorocebus sabaeus OX=60711 GN=ITIH3 PE=3 SV=1	0		11.446	2	2	37	2	888	2	Pf00092, Pf06668, Pf08487		ENSCSAG00000013238	ITIH3	A0A0D9RLB7	861163	790770	855423	889568	636244	685929	653838	566593	399101	748275	689168	818726	715039	614373	453238	908922	914520	984736	719817	737139	501706	800408	490610	482247	551444	568630	552452	401763	450002	703963	809885	975930
A0A0D9R4M9	CDYL	Chromo domain-containing protein OS=Chlorocebus sabaeus OX=60711 GN=CDYL PE=4 SV=1	>tr|A0A0D9R4M9|A0A0D9R4M9_CHLSB Chromo domain-containing protein OS=Chlorocebus sabaeus OX=60711 GN=CDYL PE=4 SV=1	0.002		5.424	5	2	12	2	544	2	Pf00378, Pf00385	103222250	ENSCSAG00000007301	CDYL	A0A0D9R4M9; csab:103222250	3.11241e+06	3.74485e+06	2.44685e+06	4.54948e+06	2.88086e+06	3.11326e+06	3.75439e+06	1.88948e+06	3.77968e+06	2.06297e+06	3.1789e+06	3.19121e+06	3.1504e+06	3.90917e+06	2.42316e+06	2.8937e+06	3.42295e+06	2.18136e+06	1.61064e+06	2.16421e+06	3.31092e+06	3.34718e+06	1.77892e+06	3.85899e+06	1.8722e+06	2.88052e+06	3.79484e+06		1.55368e+06	1.62171e+06	2.31442e+06	3.71678e+06
A0A0D9S334	FTL	Ferritin OS=Chlorocebus sabaeus OX=60711 GN=FTL PE=3 SV=1	>tr|A0A0D9S334|A0A0D9S334_CHLSB Ferritin OS=Chlorocebus sabaeus OX=60711 GN=FTL PE=3 SV=1	0		10.532	13	2	100	2	175	2	Pf00210	103235006	ENSCSAG00000002775	FTL	A0A0D9S334; csab:103235006	1.04185e+07	9.95573e+06	8.24214e+06	9.79115e+06	1.96025e+07	2.41489e+07	1.36643e+07	1.27963e+07	1.41699e+07	2.03564e+07	1.68792e+07	1.89106e+07	1.99589e+07	1.2565e+07	2.17474e+07	1.6922e+07	1.45563e+07	1.59943e+07	1.60628e+07	2.97592e+07	1.43812e+07	1.52422e+07	1.42497e+07	1.64578e+07	2.86953e+07	1.44062e+07	9.73154e+06	1.41046e+07	1.58197e+07	2.80691e+07	9.38252e+06	9.75927e+06
A0A0D9RTD7	HUS1	Checkpoint protein OS=Chlorocebus sabaeus OX=60711 GN=HUS1 PE=3 SV=1	>tr|A0A0D9RTD7|A0A0D9RTD7_CHLSB Checkpoint protein OS=Chlorocebus sabaeus OX=60711 GN=HUS1 PE=3 SV=1	0		9.711	13	2	13	2	280	2	Pf04005	103226096	ENSCSAG00000015798	HUS1	A0A0D9RTD7; csab:103226096						1.23966e+06		2.40264e+06		359668						399150	421009			614875	2.05822e+06	1.22377e+06	1.12965e+06		2.09532e+06						855387
A0A0D9RZR4	MRPS21	Uncharacterized protein OS=Chlorocebus sabaeus OX=60711 GN=MRPS21 PE=3 SV=1	>tr|A0A0D9RZR4|A0A0D9RZR4_CHLSB Uncharacterized protein OS=Chlorocebus sabaeus OX=60711 GN=MRPS21 PE=3 SV=1	0		12.249	31	2	18	2	87	2	Pf01165	103247190	ENSCSAG00000018085	MRPS21	A0A0D9RZR4; csab:103247190						523148	2.68987e+06	2.11897e+06	1.2502e+06	1.72488e+06	1.11163e+06	1.15217e+06	2.07886e+06	1.59777e+06	1.49202e+06	1.73066e+06	2.73779e+06	1.36869e+06	2.04782e+06	2.3612e+06	953711	708811		985871	561756			1.86616e+06	1.89369e+06	1.59832e+06	1.77537e+06	1.99491e+06
A0A0D9QVR9	APOH	Apolipoprotein H OS=Chlorocebus sabaeus OX=60711 GN=APOH PE=4 SV=1	>tr|A0A0D9QVR9|A0A0D9QVR9_CHLSB Apolipoprotein H OS=Chlorocebus sabaeus OX=60711 GN=APOH PE=4 SV=1	0.001		6.521	11	2	29	2	266	2	Pf00084, Pf09014		ENSCSAG00000004104	APOH	A0A0D9QVR9	3.10479e+06	2.85581e+06	2.90351e+06	2.98642e+06	2.74869e+06	2.3874e+06	3.02646e+06	2.80406e+06	1.96519e+06	2.19993e+06	2.30625e+06	1.75279e+06		2.52027e+06	2.33859e+06	2.13074e+06	2.43616e+06		2.29659e+06	2.43003e+06	2.88416e+06	2.82395e+06	2.10439e+06	1.46368e+06	2.82997e+06	1.88702e+06	1.48599e+06	1.9316e+06	1.72785e+06	1.95985e+06	2.81878e+06	2.06926e+06
A0A0D9SC26		60S ribosomal protein L17 OS=Chlorocebus sabaeus OX=60711 PE=3 SV=1	>tr|A0A0D9SC26|A0A0D9SC26_CHLSB 60S ribosomal protein L17 OS=Chlorocebus sabaeus OX=60711 PE=3 SV=1	0		122.166	47	9	2539	9	184	9	Pf00237					3.40937e+08	5.3028e+08	4.39757e+08	4.94132e+08	5.17485e+08	3.97883e+08	5.10696e+08	5.25458e+08	5.59645e+08	5.61394e+08	3.82415e+08	4.25026e+08	4.91071e+08	5.01497e+08	5.78945e+08	4.43475e+08	4.58193e+08	4.31784e+08	4.4712e+08	4.77573e+08	4.05005e+08	4.63289e+08	4.83966e+08	4.935e+08	4.9055e+08	4.01276e+08	3.43615e+08	4.62643e+08	4.47108e+08	4.84796e+08	4.29281e+08	5.13079e+08
A0A0D9R289		Uncharacterized protein OS=Chlorocebus sabaeus OX=60711 PE=4 SV=1	>tr|A0A0D9R289|A0A0D9R289_CHLSB Uncharacterized protein OS=Chlorocebus sabaeus OX=60711 PE=4 SV=1	0.001		7.61	6	2	22	2	490	2	Pf18750, Pf18782					3.34264e+06	2.99923e+06		2.25178e+06	2.15983e+06	2.11095e+06	2.59379e+06	2.29201e+06	2.40386e+06	1.69062e+06	2.74118e+06	2.49646e+06	2.37972e+06	1.41819e+06	2.23932e+06		1.6841e+06	2.96641e+06	2.11135e+06	1.24428e+06		2.23851e+06	1.54445e+06	2.45408e+06	2.03506e+06	2.26489e+06	2.57441e+06	2.2135e+06	2.93351e+06	1.81556e+06	1.8958e+06	2.07782e+06
A0A0D9RP46	RMND1	DUF155 domain-containing protein OS=Chlorocebus sabaeus OX=60711 GN=RMND1 PE=3 SV=1	>tr|A0A0D9RP46|A0A0D9RP46_CHLSB DUF155 domain-containing protein OS=Chlorocebus sabaeus OX=60711 GN=RMND1 PE=3 SV=1	0.002		5.492	4	2	5	2	449	2	Pf02582	103240730	ENSCSAG00000014250	RMND1	A0A0D9RP46; csab:103240730	1.5784e+06	1.00396e+06	623554	860496	1.27538e+06						975236	922271	978937	956366	1.65828e+06	1.14671e+06	1.14224e+06	648042	426156	1.04598e+06	1.12206e+06	1.57582e+06		711615	1.0992e+06	1.20666e+06	586979		519882	1.19756e+06		1.42434e+06
A0A0D9S4K5	ETS1	Uncharacterized protein OS=Chlorocebus sabaeus OX=60711 GN=ETS1 PE=3 SV=1	>tr|A0A0D9S4K5|A0A0D9S4K5_CHLSB Uncharacterized protein OS=Chlorocebus sabaeus OX=60711 GN=ETS1 PE=3 SV=1	0		8.54	7	2	12	2	441	2	Pf00178, Pf02198, Pf19525	103248809	ENSCSAG00000002243	ETS1	A0A0D9S4K5	1.44747e+06	1.39716e+06		1.47933e+06	1.5326e+06	1.12014e+06	1.71084e+06	2.07376e+06	1.53932e+06	1.14625e+06	1.27397e+06	1.53493e+06	1.00177e+06	1.00022e+06	1.50576e+06	1.10457e+06	1.1439e+06	1.59146e+06	1.15311e+06	1.47895e+06						995961	916086	1.28432e+06	1.11256e+06	1.3365e+06	1.37844e+06	1.63694e+06
A0A0D9S9E6		Uncharacterized protein OS=Chlorocebus sabaeus OX=60711 PE=4 SV=1	>tr|A0A0D9S9E6|A0A0D9S9E6_CHLSB Uncharacterized protein OS=Chlorocebus sabaeus OX=60711 PE=4 SV=1	0		8.064	8	2	17	2	356	2						2.91316e+06	2.02808e+06	5.86596e+06	2.27167e+06	2.13647e+06	2.11012e+06	1.49129e+06	1.55687e+06	1.8424e+06	1.19549e+06	1.93327e+06	2.41545e+06	1.40869e+06	1.97318e+06	1.5337e+06	2.38426e+06	1.96965e+06	2.26483e+06	1.9982e+06	1.5782e+06	1.85132e+06	1.97645e+06	1.60181e+06	2.11157e+06	1.98059e+06	2.46957e+06	2.81237e+06	2.03439e+06	2.10772e+06	1.66388e+06	1.89546e+06	1.68106e+06
A0A0D9R481	MFF	Mitochondrial fission factor OS=Chlorocebus sabaeus OX=60711 GN=MFF PE=3 SV=1	>tr|A0A0D9R481|A0A0D9R481_CHLSB Mitochondrial fission factor OS=Chlorocebus sabaeus OX=60711 GN=MFF PE=3 SV=1	0		13.605	14	2	8	2	327	2	Pf05644	103217987	ENSCSAG00000007146	MFF	A0A0D9R481																720710	998593		814889		1.30959e+06	2.73373e+06	1.03232e+06	1.19232e+06		335065		885733	929246	877936
A0A0D9QVH5	LIPT2	Putative lipoyltransferase 2, mitochondrial OS=Chlorocebus sabaeus OX=60711 GN=LIPT2 PE=3 SV=1	>tr|A0A0D9QVH5|A0A0D9QVH5_CHLSB Putative lipoyltransferase 2, mitochondrial OS=Chlorocebus sabaeus OX=60711 GN=LIPT2 PE=3 SV=1	0.001		6.186	19	2	2	2	231	2		103248031	ENSCSAG00000004004	LIPT2	A0A0D9QVH5; csab:103248031
A0A0D9S997		Protein MIS12 homolog OS=Chlorocebus sabaeus OX=60711 PE=3 SV=1	>tr|A0A0D9S997|A0A0D9S997_CHLSB Protein MIS12 homolog OS=Chlorocebus sabaeus OX=60711 PE=3 SV=1	0		14.58	25	4	14	4	205	4	Pf05859					7.54927e+06	5.38478e+06	6.56792e+06	6.5223e+06	6.0987e+06	7.28288e+06	5.87535e+06	6.14141e+06	5.72107e+06	5.25464e+06	8.40944e+06	8.04308e+06	6.18635e+06	5.7019e+06	6.91777e+06	7.76669e+06	7.17175e+06	7.85416e+06	6.86136e+06	6.29207e+06	7.05558e+06	6.66105e+06	7.81746e+06	5.66828e+06	6.68203e+06	6.80396e+06	8.56067e+06	7.50133e+06	6.38635e+06	6.63633e+06
A0A0D9SDI7		Uncharacterized protein OS=Chlorocebus sabaeus OX=60711 PE=4 SV=1	>tr|A0A0D9SDI7|A0A0D9SDI7_CHLSB Uncharacterized protein OS=Chlorocebus sabaeus OX=60711 PE=4 SV=1	0		8.557	24	2	12	2	88	2	Pf17719					1.08715e+07	8.56135e+06	4.29851e+06	8.28463e+06	8.75089e+06	8.35916e+06	8.77922e+06	9.28159e+06	9.55626e+06	8.77474e+06	9.77467e+06	8.46958e+06	7.56005e+06	9.7822e+06	8.11259e+06	8.97586e+06	7.76572e+06	7.91203e+06	7.96139e+06	7.34168e+06	1.01007e+07	8.36954e+06	9.13591e+06	7.25033e+06	8.02095e+06	8.20207e+06	1.11803e+07	8.14893e+06	8.10672e+06	7.34587e+06	8.95218e+06	8.6622e+06
A0A0D9R7U3		Ig-like domain-containing protein OS=Chlorocebus sabaeus OX=60711 PE=3 SV=1	>tr|A0A0D9R7U3|A0A0D9R7U3_CHLSB Ig-like domain-containing protein OS=Chlorocebus sabaeus OX=60711 PE=3 SV=1	0		85.333	31	8	689	3	391	8	Pf00129, Pf07654					4.62611e+06	4.36455e+06		4.61327e+06	3.90545e+06	4.23313e+06	4.56415e+06	3.33037e+06	4.07241e+06	2.7611e+06	5.936e+06	4.49671e+06	5.18244e+06	4.45834e+06	3.42303e+06	4.49926e+06	3.55748e+06	3.9004e+06		4.33858e+06	5.06766e+06	3.39596e+06	5.04827e+06	4.19776e+06	3.82056e+06	4.74346e+06	972884	5.21886e+06	1.34259e+06	3.89689e+06	5.65156e+06	2.25023e+06
A0A0D9RX86	GOLPH3	Uncharacterized protein OS=Chlorocebus sabaeus OX=60711 GN=GOLPH3 PE=3 SV=1	>tr|A0A0D9RX86|A0A0D9RX86_CHLSB Uncharacterized protein OS=Chlorocebus sabaeus OX=60711 GN=GOLPH3 PE=3 SV=1	0		16.912	14	3	80	2	298	3	Pf05719	103215092	ENSCSAG00000017189	GOLPH3	A0A0D9RX86; csab:103215092	5.52089e+06	3.72677e+06	1.0955e+06	4.45014e+06	5.73162e+06	3.98621e+06	3.857e+06	3.94559e+06	3.89191e+06	4.12527e+06	5.02423e+06	4.617e+06	3.67438e+06	4.80531e+06	4.56119e+06	4.77748e+06	3.71771e+06	4.05306e+06	4.53405e+06	4.33428e+06	4.10662e+06	4.91291e+06	4.75432e+06	4.05198e+06	4.82972e+06	3.76668e+06	5.92588e+06	4.16381e+06	4.14533e+06	4.44227e+06	4.12399e+06	3.50102e+06
A0A0D9RDB8	MTCH1	Uncharacterized protein OS=Chlorocebus sabaeus OX=60711 GN=MTCH1 PE=3 SV=1	>tr|A0A0D9RDB8|A0A0D9RDB8_CHLSB Uncharacterized protein OS=Chlorocebus sabaeus OX=60711 GN=MTCH1 PE=3 SV=1	0.001		7.257	5	2	3	2	389	2	Pf00153	103221576	ENSCSAG00000010374	MTCH1	A0A0D9RDB8; csab:103221576	4.58402e+06	3.5208e+06	4.93774e+06	3.86837e+06	4.00123e+06	4.07251e+06	4.11407e+06	4.19941e+06	4.49203e+06	4.2598e+06	4.26225e+06	4.38826e+06	3.66441e+06	4.25071e+06	4.44901e+06	4.29252e+06	4.60687e+06	4.25349e+06	3.73684e+06	4.14996e+06	4.61577e+06	3.81062e+06	4.38406e+06	4.00938e+06	4.64258e+06	4.62166e+06	4.91491e+06	4.07162e+06	3.63586e+06	4.83466e+06	4.43273e+06	4.24436e+06
A0A0D9RJ09	SLC25A40	Uncharacterized protein OS=Chlorocebus sabaeus OX=60711 GN=SLC25A40 PE=3 SV=1	>tr|A0A0D9RJ09|A0A0D9RJ09_CHLSB Uncharacterized protein OS=Chlorocebus sabaeus OX=60711 GN=SLC25A40 PE=3 SV=1	0.001		6.473	7	2	2	2	338	2	Pf00153	103226601	ENSCSAG00000012410	SLC25A40	A0A0D9RJ09; csab:103226601	1.01726e+06	1.13798e+06		1.50436e+06		610984	1.47228e+06		850134		1.99614e+06	961585	2.28917e+06			922826	1.25004e+06	1.85635e+06	1.23381e+06			797494	1.79038e+06	1.54171e+06	536116	908006			1.00464e+06	630929	977389	1.47733e+06
A0A0D9RNI2		Ig-like domain-containing protein OS=Chlorocebus sabaeus OX=60711 PE=4 SV=1	>tr|A0A0D9RNI2|A0A0D9RNI2_CHLSB Ig-like domain-containing protein OS=Chlorocebus sabaeus OX=60711 PE=4 SV=1	0		16.396	14	2	132	2	170	2	Pf08205					2.0725e+07	1.41448e+07	1.87299e+07	1.61081e+07	1.76617e+07	1.8855e+07	1.51147e+07	1.39635e+07	1.56347e+07	1.54484e+07	1.92343e+07	1.91624e+07	1.70858e+07	1.51392e+07	1.50227e+07	1.87059e+07	1.54589e+07	1.71459e+07	1.71488e+07	1.73598e+07	1.8148e+07	1.52776e+07	1.79551e+07	1.68856e+07	1.66344e+07	1.76421e+07	2.2375e+07	1.68458e+07	1.57285e+07	1.66858e+07	1.93216e+07	1.33391e+07
A0A0D9R6R1	MYH11	Uncharacterized protein OS=Chlorocebus sabaeus OX=60711 GN=MYH11 PE=3 SV=1	>tr|A0A0D9R6R1|A0A0D9R6R1_CHLSB Uncharacterized protein OS=Chlorocebus sabaeus OX=60711 GN=MYH11 PE=3 SV=1	0		166.266	12	24	3217	2	1953	24	Pf00063, Pf01576, Pf02736		ENSCSAG00000008043	MYH11	A0A0D9R6R1
A0A0D9S5C0	DHX37	Uncharacterized protein OS=Chlorocebus sabaeus OX=60711 GN=DHX37 PE=4 SV=1	>tr|A0A0D9S5C0|A0A0D9S5C0_CHLSB Uncharacterized protein OS=Chlorocebus sabaeus OX=60711 GN=DHX37 PE=4 SV=1	0.001		6.83	2	2	3	2	1150	2	Pf00270, Pf00271, Pf04408, Pf07717	103239355	ENSCSAG00000001977	DHX37	A0A0D9S5C0; csab:103239355	4.05526e+06	3.381e+06	5.64464e+06	3.42426e+06	3.13936e+06	3.59511e+06	3.09559e+06	4.35125e+06	3.84362e+06	3.52588e+06	2.88703e+06	3.38845e+06	3.24102e+06	3.12186e+06	3.1917e+06						3.0723e+06	4.04352e+06	3.56485e+06	2.7922e+06	3.41078e+06	3.37641e+06	4.44556e+06	3.62727e+06	3.77862e+06	3.31585e+06	3.19065e+06	4.2484e+06
A0A0D9RI96	NDUFS7	Complex I-20kD OS=Chlorocebus sabaeus OX=60711 GN=NDUFS7 PE=3 SV=1	>tr|A0A0D9RI96|A0A0D9RI96_CHLSB Complex I-20kD OS=Chlorocebus sabaeus OX=60711 GN=NDUFS7 PE=3 SV=1	0		9.778	11	2	81	2	213	2	Pf01058	103233605	ENSCSAG00000012149	NDUFS7	A0A0D9RI96	5.64326e+06	3.38248e+06	5.10347e+06	4.44018e+06	3.51608e+06	4.15509e+06	3.21e+06	3.15521e+06	3.54894e+06	3.50019e+06	4.70283e+06	3.50711e+06	4.7799e+06	3.94745e+06	3.32571e+06	4.39253e+06	4.59385e+06	4.50815e+06	4.42536e+06	4.1395e+06	4.93529e+06	4.6716e+06	4.39674e+06	4.24835e+06	3.89953e+06	5.24714e+06	5.75673e+06	4.37327e+06	4.60577e+06	3.76198e+06	4.90147e+06	3.85293e+06
A0A0D9RVJ2		ACB domain-containing protein OS=Chlorocebus sabaeus OX=60711 PE=4 SV=1	>tr|A0A0D9RVJ2|A0A0D9RVJ2_CHLSB ACB domain-containing protein OS=Chlorocebus sabaeus OX=60711 PE=4 SV=1	0		57.492	35	4	868	4	126	4	Pf00887					7.44337e+07	7.93882e+07	5.28309e+07	8.82829e+07	5.11676e+07	7.94496e+07	7.49398e+07	7.08219e+07	8.46417e+07	5.1179e+07	7.87756e+07	7.39454e+07	9.2308e+07	8.64488e+07	5.41224e+07	1.28969e+08	9.64147e+07	1.08233e+08	1.09699e+08	7.14741e+07	1.17752e+08	9.09248e+07	7.96113e+07	1.10463e+08	7.36137e+07	8.07057e+07	1.09017e+08	1.04898e+08	1.18765e+08	6.72647e+07	1.08178e+08	7.74952e+07
A0A0D9S3G4	CISD3	Uncharacterized protein OS=Chlorocebus sabaeus OX=60711 GN=CISD3 PE=4 SV=1	>tr|A0A0D9S3G4|A0A0D9S3G4_CHLSB Uncharacterized protein OS=Chlorocebus sabaeus OX=60711 GN=CISD3 PE=4 SV=1	0.003		4.142	12	2	8	2	127	2	Pf09360	103243562	ENSCSAG00000002644	CISD3	A0A0D9S3G4
A0A0D9RQG6		Uncharacterized protein OS=Chlorocebus sabaeus OX=60711 PE=4 SV=1	>tr|A0A0D9RQG6|A0A0D9RQG6_CHLSB Uncharacterized protein OS=Chlorocebus sabaeus OX=60711 PE=4 SV=1	0		39.486	32	4	412	2	140	4	Pf00764					2.1201e+07	1.61897e+07	2.00817e+07	1.25328e+07	2.38213e+07	2.57043e+07	2.67934e+07	1.93818e+07	2.53279e+07	2.18257e+07	2.16529e+07	1.3354e+07	2.45493e+07	1.31566e+07	2.01456e+07	1.26317e+07	1.71547e+07	1.35054e+07	2.27285e+07	2.00075e+07	1.69852e+07	1.12805e+07	2.65174e+07	1.97413e+07	1.75201e+07	2.70164e+07	1.44867e+07	1.64241e+07	2.30309e+07	1.95197e+07	2.61896e+07	1.49286e+07
A0A0D9R306	TTC9C	Uncharacterized protein OS=Chlorocebus sabaeus OX=60711 GN=TTC9C PE=4 SV=1	>tr|A0A0D9R306|A0A0D9R306_CHLSB Uncharacterized protein OS=Chlorocebus sabaeus OX=60711 GN=TTC9C PE=4 SV=1	0		15.848	17	2	23	2	171	2	Pf14559	103233905	ENSCSAG00000006708	TTC9C	A0A0D9R306; csab:103233905	1.73998e+07	1.453e+07	3.54237e+06	1.48857e+07	1.69818e+07	1.24858e+07	1.2913e+07	1.35628e+07	1.12901e+07	1.68916e+07	1.34989e+07	1.38523e+07	1.2749e+07	1.13904e+07	1.57181e+07	1.3825e+07	1.28831e+07	1.05136e+07	9.74491e+06	1.40755e+07	1.45993e+07	1.14802e+07	1.33395e+07	1.16255e+07	1.41236e+07	1.33918e+07	1.15519e+07	1.47745e+07	9.05972e+06	1.66824e+07	1.30594e+07	8.92784e+06
A0A0D9QXT6	MOB1B	Uncharacterized protein OS=Chlorocebus sabaeus OX=60711 GN=MOB1B PE=3 SV=1	>tr|A0A0D9QXT6|A0A0D9QXT6_CHLSB Uncharacterized protein OS=Chlorocebus sabaeus OX=60711 GN=MOB1B PE=3 SV=1	0		49.988	25	6	548	6	221	6	Pf03637	103235761	ENSCSAG00000004851	MOB1B	A0A0D9QXT6	7.02193e+07	7.85629e+07	7.46546e+07	7.81582e+07	6.89273e+07	6.00523e+07	6.61614e+07	7.27064e+07	7.27695e+07	7.57509e+07	6.68125e+07	7.32154e+07	7.10029e+07	7.55429e+07	7.1957e+07	7.4612e+07	6.69839e+07	7.52572e+07	6.08876e+07	7.02082e+07	7.19007e+07	7.43652e+07	5.81472e+07	6.98066e+07	7.09337e+07	6.31063e+07	7.23365e+07	6.90941e+07	6.60226e+07	6.95693e+07	6.95951e+07	6.9e+07
A0A0D9RGY5	EOGT	Uncharacterized protein OS=Chlorocebus sabaeus OX=60711 GN=EOGT PE=3 SV=1	>tr|A0A0D9RGY5|A0A0D9RGY5_CHLSB Uncharacterized protein OS=Chlorocebus sabaeus OX=60711 GN=EOGT PE=3 SV=1	0		10.909	4	2	7	2	527	2	Pf04577	103227871	ENSCSAG00000011678	EOGT	A0A0D9RGY5; csab:103227871	715204	639690	5.30265e+06	1.89386e+06	1.5849e+06	702652	2.12825e+06	2.40154e+06	1.5395e+06	1.65242e+06	808271	491217	743806	744064	309493	619879	774882	727695	779580	743677	2.21589e+06	2.17251e+06	1.6299e+06	1.13693e+06	2.30201e+06	1.77905e+06	1.53471e+06	2.31306e+06	1.80792e+06	1.95922e+06	5.12844e+06	5.63719e+06
A0A0D9R7Y5	COPS3	COP9 signalosome subunit 3 OS=Chlorocebus sabaeus OX=60711 GN=COPS3 PE=4 SV=1	>tr|A0A0D9R7Y5|A0A0D9R7Y5_CHLSB COP9 signalosome subunit 3 OS=Chlorocebus sabaeus OX=60711 GN=COPS3 PE=4 SV=1	0		16.879	11	2	18	2	329	2			ENSCSAG00000008469	COPS3	A0A0D9R7Y5						2.053e+06	3.368e+06	3.25149e+06	1.38648e+06	4.94975e+06						467393	2.66443e+06	1.52411e+06	1.61523e+06	4.92501e+06						1.43739e+06		3.45621e+06		4.54291e+06	1.35997e+06	2.16538e+06
A0A0D9RHT3	THOC7	THO complex subunit 7 homolog OS=Chlorocebus sabaeus OX=60711 GN=THOC7 PE=3 SV=1	>tr|A0A0D9RHT3|A0A0D9RHT3_CHLSB THO complex subunit 7 homolog OS=Chlorocebus sabaeus OX=60711 GN=THOC7 PE=3 SV=1	0		8.132	11	2	8	2	204	2	Pf05615	103227841	ENSCSAG00000011986	THOC7	A0A0D9RHT3		2.76291e+06	1.00018e+06	3.84964e+06	4.09803e+06		2.52891e+06	3.81183e+06	2.78452e+06		3.74352e+06			3.4669e+06	4.11432e+06																5.11351e+06	3.11453e+06
Q1AL70	ATP6	ATP synthase subunit a OS=Chlorocebus sabaeus OX=60711 GN=ATP6 PE=3 SV=1	>tr|Q1AL70|Q1AL70_CHLSB ATP synthase subunit a OS=Chlorocebus sabaeus OX=60711 GN=ATP6 PE=3 SV=1	0.003		4.444	8	2	241	2	226	2	Pf00119	4097493	ENSCSAG00000000022	ATP6	csab:4097493; Q1AL70	1.75804e+07	1.0622e+07	8.60146e+06	9.68511e+06	7.97311e+06	8.92609e+06	9.28626e+06	9.47372e+06	9.97954e+06	8.55766e+06	1.3223e+07	1.51264e+07	1.34683e+07	8.64888e+06	7.61428e+06	1.14233e+07	1.36475e+07	1.42805e+07	1.22332e+07	1.24973e+07	1.44273e+07	1.11192e+07	1.2963e+07	1.22105e+07	1.16945e+07	1.04102e+07	1.95672e+07	1.50997e+07	1.4461e+07	1.15375e+07	6.529e+06	8.79544e+06
A0A0D9R0J1	ZC3H7B	Zinc finger CCCH-type containing 7B OS=Chlorocebus sabaeus OX=60711 GN=ZC3H7B PE=4 SV=1	>tr|A0A0D9R0J1|A0A0D9R0J1_CHLSB Zinc finger CCCH-type containing 7B OS=Chlorocebus sabaeus OX=60711 GN=ZC3H7B PE=4 SV=1	0.002		5.183	3	2	12	2	959	2	Pf00642, Pf13181		ENSCSAG00000005824	ZC3H7B	A0A0D9R0J1						929741	721426	733431	573150	799076			712854	358465	734753	874268	891917	891263	667709	703859
A0A0D9SBL0		60S ribosomal protein L6 OS=Chlorocebus sabaeus OX=60711 PE=3 SV=1	>tr|A0A0D9SBL0|A0A0D9SBL0_CHLSB 60S ribosomal protein L6 OS=Chlorocebus sabaeus OX=60711 PE=3 SV=1	0		99.64	26	12	1764	7	288	12	Pf01159, Pf03868					2.12285e+08	2.03469e+08	2.29996e+08	2.4374e+08	2.06517e+08	2.36427e+08	1.93595e+08	2.33637e+08	2.26426e+08	2.15356e+08	1.96042e+08	1.94917e+08	1.79792e+08	2.16639e+08	1.98934e+08	2.14744e+08	1.82843e+08	2.07592e+08	1.95054e+08	1.99193e+08	2.08918e+08	1.90452e+08	1.77381e+08	1.89031e+08	2.00906e+08	1.88263e+08	1.81714e+08	1.74328e+08	1.82615e+08	1.85027e+08	1.95997e+08	2.09192e+08
A0A0D9R6P7	RAB11B	Uncharacterized protein OS=Chlorocebus sabaeus OX=60711 GN=RAB11B PE=4 SV=1	>tr|A0A0D9R6P7|A0A0D9R6P7_CHLSB Uncharacterized protein OS=Chlorocebus sabaeus OX=60711 GN=RAB11B PE=4 SV=1	0		81.294	56	11	1097	11	218	11	Pf00071	103233840	ENSCSAG00000008024	RAB11B	A0A0D9R6P7; csab:103233840	1.7996e+08	1.86946e+08	1.62784e+08	1.91431e+08	1.70844e+08	1.74176e+08	1.78498e+08	1.69507e+08	1.88627e+08	1.66145e+08	1.99853e+08	1.87469e+08	2.00103e+08	1.87436e+08	1.70128e+08	1.76747e+08	1.79225e+08	1.91773e+08	1.96185e+08	1.7785e+08	1.90896e+08	1.82199e+08	1.84359e+08	2.03066e+08	1.79773e+08	1.88601e+08	1.68948e+08	1.92523e+08	2.03277e+08	1.74755e+08	1.79604e+08	1.63005e+08
A0A0D9RCQ8	C12orf57	Protein C10 OS=Chlorocebus sabaeus OX=60711 GN=C12orf57 PE=3 SV=1	>tr|A0A0D9RCQ8|A0A0D9RCQ8_CHLSB Protein C10 OS=Chlorocebus sabaeus OX=60711 GN=C12orf57 PE=3 SV=1	0		11.533	22	2	84	2	126	2	Pf14974	103218490	ENSCSAG00000010169	C12orf57	A0A0D9RCQ8; csab:103218490	2.3168e+06	3.36926e+06	5.15299e+06	3.59559e+06	2.3832e+06	2.32114e+06	2.83781e+06	3.05622e+06	3.29823e+06	2.33354e+06	2.06861e+06	3.13038e+06	3.14871e+06	4.00091e+06	2.20563e+06	3.36259e+06	4.10506e+06	3.64538e+06	3.12771e+06	3.14935e+06	3.02009e+06	3.26916e+06	2.16631e+06	3.70249e+06	3.22906e+06	2.67244e+06	4.92814e+06	3.9706e+06	3.65259e+06	2.5255e+06	2.98565e+06	3.57266e+06
A0A0D9QWK1		Uncharacterized protein OS=Chlorocebus sabaeus OX=60711 PE=3 SV=1	>tr|A0A0D9QWK1|A0A0D9QWK1_CHLSB Uncharacterized protein OS=Chlorocebus sabaeus OX=60711 PE=3 SV=1	0		41.877	26	2	265	2	88	2	Pf02178					2.63083e+07	1.45567e+07	1.948e+07	1.94195e+07	1.30396e+07	1.90241e+07	1.04662e+07	1.51016e+07	8.64404e+06	1.19615e+07	2.49165e+07	2.12552e+07	2.02464e+07	1.35838e+07	1.25705e+07	2.31168e+07	1.95827e+07	1.91817e+07	2.61334e+07	1.61187e+07	2.51408e+07	1.41672e+07	2.29966e+07	1.33681e+07	1.62212e+07	2.65744e+07	1.4767e+07	2.20586e+07	2.88218e+07	1.76881e+07	1.84136e+07	1.37917e+07
A0A0D9R4C1	YBEY	YbeY metalloendoribonuclease OS=Chlorocebus sabaeus OX=60711 GN=YBEY PE=3 SV=1	>tr|A0A0D9R4C1|A0A0D9R4C1_CHLSB YbeY metalloendoribonuclease OS=Chlorocebus sabaeus OX=60711 GN=YBEY PE=3 SV=1	0		9.338	18	2	11	2	147	2	Pf02130		ENSCSAG00000007183	YBEY	A0A0D9R4C1		658585		712383	372290						3.3165e+06	2.04276e+06		1.1879e+06	462736
A0A0D9RK75	ECT2	Uncharacterized protein OS=Chlorocebus sabaeus OX=60711 GN=ECT2 PE=4 SV=1	>tr|A0A0D9RK75|A0A0D9RK75_CHLSB Uncharacterized protein OS=Chlorocebus sabaeus OX=60711 GN=ECT2 PE=4 SV=1	0.001		6.016	2	2	6	2	914	2	Pf00533, Pf00621, Pf12738	103221240	ENSCSAG00000012841	ECT2	A0A0D9RK75; csab:103221240	2.16897e+06	2.26947e+06			2.23281e+06	2.66533e+06			3.20502e+06	2.73763e+06		2.13224e+06	2.2767e+06	2.57174e+06	2.7808e+06	2.40564e+06	1.58413e+06	2.50137e+06	2.05849e+06	2.38602e+06	1.9126e+06			3.35876e+06	2.17629e+06	1.65521e+06	2.56824e+06	1.95569e+06	1.75637e+06	2.18679e+06	2.68476e+06	2.34577e+06
A0A0D9S0S4	GPATCH8	Uncharacterized protein OS=Chlorocebus sabaeus OX=60711 GN=GPATCH8 PE=4 SV=1	>tr|A0A0D9S0S4|A0A0D9S0S4_CHLSB Uncharacterized protein OS=Chlorocebus sabaeus OX=60711 GN=GPATCH8 PE=4 SV=1	0.002		5.298	1	2	12	2	1501	2	Pf01585, Pf12171	103243321	ENSCSAG00000003586	GPATCH8	A0A0D9S0S4											806383	1.16548e+06		1.4874e+06	1.84915e+06																1.438e+06	1.28244e+06
A0A0D9QWZ8	GPRC5C	G_PROTEIN_RECEP_F3_4 domain-containing protein OS=Chlorocebus sabaeus OX=60711 GN=GPRC5C PE=4 SV=1	>tr|A0A0D9QWZ8|A0A0D9QWZ8_CHLSB G_PROTEIN_RECEP_F3_4 domain-containing protein OS=Chlorocebus sabaeus OX=60711 GN=GPRC5C PE=4 SV=1	0.001		6.405	4	2	3	2	547	2	Pf00003	103243091	ENSCSAG00000004554	GPRC5C	A0A0D9QWZ8	3.1865e+06	1.56142e+06	3.33788e+06	1.6229e+06	2.79944e+06	2.56608e+06	2.18783e+06	2.04988e+06	2.59833e+06	2.71316e+06	2.52662e+06	3.07491e+06	2.29872e+06	2.01454e+06	1.80789e+06	1.74564e+06	2.1461e+06	2.06796e+06	3.09986e+06	2.70799e+06	2.57918e+06	2.10996e+06	2.12894e+06	1.95813e+06	2.14884e+06	2.78857e+06	1.84969e+06	1.68029e+06	3.42701e+06	2.18276e+06	2.80823e+06	2.38762e+06
A0A0D9RBG0	AKT1	RAC-PK-alpha OS=Chlorocebus sabaeus OX=60711 GN=AKT1 PE=3 SV=1	>tr|A0A0D9RBG0|A0A0D9RBG0_CHLSB RAC-PK-alpha OS=Chlorocebus sabaeus OX=60711 GN=AKT1 PE=3 SV=1	0		14.943	13	5	19	2	480	5	Pf00069, Pf00169, Pf00433	103229784	ENSCSAG00000009699	AKT1	A0A0D9RBG0; csab:103229784	4.19202e+06	3.17361e+06	4.29065e+06	3.18817e+06	2.93714e+06		3.34204e+06	2.9471e+06	3.05644e+06	3.4753e+06	3.0861e+06	2.87878e+06	2.95035e+06	3.281e+06	3.23396e+06	2.32948e+06	2.80892e+06	3.17456e+06	2.5959e+06	3.55113e+06		2.5718e+06	3.62077e+06		3.84791e+06	2.82004e+06	4.74906e+06	3.45972e+06	2.40353e+06	3.40038e+06	3.45855e+06	3.22549e+06
A0A0D9RX03	CIB1	Uncharacterized protein OS=Chlorocebus sabaeus OX=60711 GN=CIB1 PE=4 SV=1	>tr|A0A0D9RX03|A0A0D9RX03_CHLSB Uncharacterized protein OS=Chlorocebus sabaeus OX=60711 GN=CIB1 PE=4 SV=1	0.002		4.846	12	2	4	2	191	2	Pf13499	103231169	ENSCSAG00000017104	CIB1	A0A0D9RX03; csab:103231169						3.72335e+06	3.14777e+06		3.19153e+06							2.54485e+06	3.14805e+06	2.98798e+06		2.81459e+06						4.92169e+06	4.40946e+06	2.89239e+06		3.30548e+06
A0A0D9QVB3	MCUB	Calcium uniporter regulatory subunit MCUb OS=Chlorocebus sabaeus OX=60711 GN=MCUB PE=3 SV=1	>tr|A0A0D9QVB3|A0A0D9QVB3_CHLSB Calcium uniporter regulatory subunit MCUb OS=Chlorocebus sabaeus OX=60711 GN=MCUB PE=3 SV=1	0.001		6.496	6	2	12	2	336	2	Pf04678	103236103	ENSCSAG00000003935	MCUB	A0A0D9QVB3; csab:103236103	3.00969e+06	2.06042e+06	2.8188e+06	2.56787e+06	2.53584e+06	1.45912e+06	2.23844e+06	2.31475e+06	1.51389e+06	2.1902e+06	4.5471e+06	1.931e+06	3.62947e+06	2.6681e+06	4.90154e+06	5.93416e+06	4.90506e+06	1.93575e+06	1.879e+06	4.68516e+06	4.26346e+06	4.45399e+06	3.88179e+06	1.13531e+06	5.44696e+06	2.68371e+06	2.01231e+06	1.88659e+06	2.6113e+06	2.17259e+06	1.55006e+06	1.99373e+06
A0A0D9SAV7		Ribosomal_L16 domain-containing protein OS=Chlorocebus sabaeus OX=60711 PE=4 SV=1	>tr|A0A0D9SAV7|A0A0D9SAV7_CHLSB Ribosomal_L16 domain-containing protein OS=Chlorocebus sabaeus OX=60711 PE=4 SV=1	0		108.833	43	10	2151	2	214	10	Pf00252					5.49247e+07	4.54104e+07	3.78047e+06	5.49733e+07	4.83168e+07	3.96462e+07	4.4963e+07	4.4514e+07	4.32734e+07	3.62464e+07	4.87214e+07	4.00039e+07	3.54421e+07	4.82438e+07	4.20341e+07	5.14777e+07	4.19725e+07	4.01613e+07	3.84346e+07	3.35609e+07	5.18317e+07	4.01272e+07	3.95282e+07	3.82176e+07	3.63993e+07	4.61086e+07	4.31322e+07	3.82891e+07	4.17094e+07	3.70622e+07	6.08377e+07	4.79778e+07
A0A0D9RW45	CNOT7	CCR4-NOT transcription complex subunit 7 OS=Chlorocebus sabaeus OX=60711 GN=CNOT7 PE=3 SV=1	>tr|A0A0D9RW45|A0A0D9RW45_CHLSB CCR4-NOT transcription complex subunit 7 OS=Chlorocebus sabaeus OX=60711 GN=CNOT7 PE=3 SV=1	0		7.853	7	2	9	2	285	2	Pf04857	103215388	ENSCSAG00000016777	CNOT7	A0A0D9RW45; csab:103215388		259627	7.7912e+06		389433	411580	459616	398563	227888	325035						771961	425845		411174		456079	403293		395929	335014
A0A0D9RX64	POLG	DNA polymerase subunit gamma-1 OS=Chlorocebus sabaeus OX=60711 GN=POLG PE=3 SV=1	>tr|A0A0D9RX64|A0A0D9RX64_CHLSB DNA polymerase subunit gamma-1 OS=Chlorocebus sabaeus OX=60711 GN=POLG PE=3 SV=1	0.001		6.395	2	2	3	2	1228	2	Pf00476, Pf18136	103231149	ENSCSAG00000017164	POLG	A0A0D9RX64; csab:103231149	1.89145e+06		2.21531e+06		2.11685e+06
A0A0D9RMS4	NDUFB11	Complex I-ESSS OS=Chlorocebus sabaeus OX=60711 GN=NDUFB11 PE=3 SV=1	>tr|A0A0D9RMS4|A0A0D9RMS4_CHLSB Complex I-ESSS OS=Chlorocebus sabaeus OX=60711 GN=NDUFB11 PE=3 SV=1	0		11.516	11	2	48	2	219	2	Pf10183	103231882	ENSCSAG00000013755	NDUFB11	A0A0D9RMS4; csab:103231882	3.06662e+06	2.59702e+06	3.81056e+06	2.6083e+06	3.42276e+06	2.80519e+06	2.27479e+06	2.66098e+06	3.15329e+06	3.65079e+06	2.59245e+06	2.19297e+06	3.00284e+06	3.18732e+06	3.68442e+06	2.88219e+06	2.13222e+06	2.59301e+06	2.76976e+06	3.21512e+06	2.94086e+06	2.11758e+06	3.03795e+06	2.73629e+06	3.5897e+06	3.03233e+06	3.03922e+06	2.75894e+06	2.59009e+06	3.71092e+06	2.07011e+06	2.54352e+06
A0A0D9R211	SYNGR1	Synaptogyrin OS=Chlorocebus sabaeus OX=60711 GN=SYNGR1 PE=3 SV=1	>tr|A0A0D9R211|A0A0D9R211_CHLSB Synaptogyrin OS=Chlorocebus sabaeus OX=60711 GN=SYNGR1 PE=3 SV=1	0		10.309	10	2	107	2	234	2	Pf01284	103223340	ENSCSAG00000006356	SYNGR1	A0A0D9R211; csab:103223340	1.18617e+07	7.473e+06	7.24193e+06	9.89985e+06	7.25129e+06	8.33716e+06	8.30417e+06	8.67491e+06	1.01276e+07	6.92998e+06	1.05967e+07	1.07447e+07	8.97429e+06	1.00731e+07	7.95343e+06	1.05746e+07	9.79401e+06	9.76145e+06	9.75116e+06	9.03078e+06	9.84208e+06	1.01871e+07	8.521e+06	8.9959e+06	9.34472e+06	8.43384e+06	1.40275e+07	1.02335e+07	1.04808e+07	9.05044e+06	1.12095e+07	9.09014e+06
A0A0D9S6R1	TMED5	Transmembrane emp24 domain-containing protein 5 OS=Chlorocebus sabaeus OX=60711 GN=TMED5 PE=3 SV=1	>tr|A0A0D9S6R1|A0A0D9S6R1_CHLSB Transmembrane emp24 domain-containing protein 5 OS=Chlorocebus sabaeus OX=60711 GN=TMED5 PE=3 SV=1	0		11.295	9	2	89	2	229	2	Pf01105	103224421	ENSCSAG00000001475	TMED5	A0A0D9S6R1; csab:103224421	2.44938e+06	2.9074e+06	2.69492e+06	2.75488e+06	2.12714e+06	2.45331e+06	1.98049e+06	2.90311e+06	3.43097e+06	2.74281e+06	2.57696e+06	2.81972e+06	3.62082e+06	3.28454e+06	3.06292e+06	4.2138e+06	3.5424e+06	3.33965e+06	2.89557e+06	2.5774e+06	3.41371e+06	2.9857e+06	2.29e+06	4.57509e+06	2.83897e+06	3.27513e+06	3.46729e+06	2.70791e+06	2.97661e+06	3.10194e+06	2.9734e+06	3.23429e+06
A0A0D9R8R6	UNC93B1	Uncharacterized protein OS=Chlorocebus sabaeus OX=60711 GN=UNC93B1 PE=3 SV=1	>tr|A0A0D9R8R6|A0A0D9R8R6_CHLSB Uncharacterized protein OS=Chlorocebus sabaeus OX=60711 GN=UNC93B1 PE=3 SV=1	0		18.044	8	2	57	2	597	2	Pf05978	103216199	ENSCSAG00000008748	UNC93B1	A0A0D9R8R6; csab:103216199		1.91328e+06		1.31509e+06	3.89948e+06	5.48718e+06	3.66535e+06		2.39866e+06	3.92461e+06		822359	5.29523e+06	2.13833e+06	3.74248e+06	6.06125e+06	4.68709e+06		4.3564e+06	4.07141e+06	2.18061e+06	5.03915e+06	5.18266e+06	4.63237e+06	4.0911e+06	5.03681e+06			5.51901e+06	5.47175e+06	5.85068e+06	4.49886e+06
A0A0D9S142		Protein kinase domain-containing protein OS=Chlorocebus sabaeus OX=60711 PE=4 SV=1	>tr|A0A0D9S142|A0A0D9S142_CHLSB Protein kinase domain-containing protein OS=Chlorocebus sabaeus OX=60711 PE=4 SV=1	0		8.733	10	2	5	2	289	2	Pf00069					4.14994e+06	4.69504e+06	5.12778e+06	7.52566e+06	3.58998e+06	5.23026e+06	2.64734e+06	5.92881e+06	6.23126e+06	8.21252e+06	2.95192e+06	7.35284e+06	6.97492e+06	6.95642e+06	6.57484e+06	6.30213e+06	6.26257e+06	6.38161e+06	2.9196e+06	7.6615e+06	4.68143e+06	9.18381e+06	3.75026e+06	6.14958e+06	9.40761e+06	1.89298e+06	7.48367e+06	5.23504e+06	2.57316e+06	8.35585e+06	3.52635e+06	8.88014e+06
A0A0D9R3C0	RAB3D	Ras-related protein Rab-3 OS=Chlorocebus sabaeus OX=60711 GN=RAB3D PE=3 SV=1	>tr|A0A0D9R3C0|A0A0D9R3C0_CHLSB Ras-related protein Rab-3 OS=Chlorocebus sabaeus OX=60711 GN=RAB3D PE=3 SV=1	0		34.075	40	7	287	5	219	7	Pf00071	103233922	ENSCSAG00000006824	RAB3D	A0A0D9R3C0; csab:103233922	3.65312e+06	7.75689e+06	8.83402e+06	7.22891e+06	7.65363e+06	8.15347e+06	6.88693e+06	9.18789e+06	6.48192e+06	7.36634e+06	6.37671e+06	8.38534e+06	7.52619e+06	9.06378e+06	8.45369e+06	6.4263e+06	6.9392e+06	1.04541e+07	6.92899e+06	8.20893e+06	5.93124e+06	8.75054e+06	7.10955e+06	6.66417e+06	8.32245e+06	5.58582e+06	6.28239e+06	9.43472e+06	7.37092e+06	8.92935e+06	3.02345e+06	7.1218e+06
A0A0D9RPI4	TBC1D13	TBC1 domain family member 13 OS=Chlorocebus sabaeus OX=60711 GN=TBC1D13 PE=4 SV=1	>tr|A0A0D9RPI4|A0A0D9RPI4_CHLSB TBC1 domain family member 13 OS=Chlorocebus sabaeus OX=60711 GN=TBC1D13 PE=4 SV=1	0		7.919	10	2	9	2	306	2	Pf00566		ENSCSAG00000014420	TBC1D13	A0A0D9RPI4											3.86483e+06	6.71068e+06	6.33382e+06	4.65139e+06	7.68261e+06	4.31036e+06	2.97396e+06	2.57717e+06	8.202e+06	5.71959e+06	4.75545e+06	6.62214e+06	6.71062e+06	5.08226e+06	7.96376e+06	2.97876e+06		3.29408e+06	4.7172e+06	3.7001e+06	4.35907e+06	3.44471e+06
A0A0D9R8G9	MORC3	CW-type domain-containing protein OS=Chlorocebus sabaeus OX=60711 GN=MORC3 PE=4 SV=1	>tr|A0A0D9R8G9|A0A0D9R8G9_CHLSB CW-type domain-containing protein OS=Chlorocebus sabaeus OX=60711 GN=MORC3 PE=4 SV=1	0.001		6.304	3	2	5	2	939	2	Pf07496, Pf13589, Pf17942	103218577	ENSCSAG00000008649	MORC3	A0A0D9R8G9; csab:103218577	4.36192e+06	4.26767e+06	2.72726e+06	4.33069e+06	4.65192e+06	4.94918e+06	3.93833e+06	3.47464e+06	4.44148e+06	4.43399e+06	4.68584e+06	3.81446e+06	3.81462e+06	4.49526e+06	4.94054e+06	3.95856e+06	3.98162e+06	3.92452e+06	4.28364e+06	5.03702e+06	5.38901e+06	4.54137e+06	4.41837e+06	4.91748e+06	4.77049e+06	4.89539e+06	3.78338e+06	3.37871e+06	4.48241e+06	5.55589e+06	3.94676e+06	4.54261e+06
A0A0D9S7T9	NCDN	Neurochondrin OS=Chlorocebus sabaeus OX=60711 GN=NCDN PE=3 SV=1	>tr|A0A0D9S7T9|A0A0D9S7T9_CHLSB Neurochondrin OS=Chlorocebus sabaeus OX=60711 GN=NCDN PE=3 SV=1	0		10.473	3	2	3	2	729	2	Pf05536	103225133	ENSCSAG00000001085	NCDN	A0A0D9S7T9; csab:103225133
A0A0D9S1C8	RPL27	60S ribosomal protein L27 OS=Chlorocebus sabaeus OX=60711 GN=RPL27 PE=3 SV=1	>tr|A0A0D9S1C8|A0A0D9S1C8_CHLSB 60S ribosomal protein L27 OS=Chlorocebus sabaeus OX=60711 GN=RPL27 PE=3 SV=1	0		65.768	46	7	1905	7	136	7	Pf00467, Pf01777	103243377	ENSCSAG00000003383	RPL27	A0A0D9S1C8; csab:103243377	5.94735e+08	6.23708e+08	7.19462e+08	6.35404e+08	5.27805e+08	5.07921e+08	6.18277e+08	6.27387e+08	6.38669e+08	5.76119e+08	5.64726e+08	5.12505e+08	5.53583e+08	6.36692e+08	5.42816e+08	5.44121e+08	5.37798e+08	5.90469e+08	5.20656e+08	4.72309e+08	5.90891e+08	5.52615e+08	5.22549e+08	5.15761e+08	4.93767e+08	5.40271e+08	6.42905e+08	5.73287e+08	5.08608e+08	4.75747e+08	5.31458e+08	6.38441e+08
A0A0D9R479	RAB34	Uncharacterized protein OS=Chlorocebus sabaeus OX=60711 GN=RAB34 PE=4 SV=1	>tr|A0A0D9R479|A0A0D9R479_CHLSB Uncharacterized protein OS=Chlorocebus sabaeus OX=60711 GN=RAB34 PE=4 SV=1	0		8.412	10	2	9	2	259	2	Pf00071	103242629	ENSCSAG00000007143	RAB34	A0A0D9R479						2.59437e+06			1.93492e+06	1.66061e+06	2.46989e+06		1.92271e+06		1.51228e+06	3.01833e+06	1.90087e+06	1.87352e+06	1.39315e+06				2.05846e+06	2.57623e+06	2.54758e+06	2.8265e+06		464056		1.71079e+06	1.69246e+06
A0A0D9RDH6	TBC1D22B	Rab-GAP TBC domain-containing protein OS=Chlorocebus sabaeus OX=60711 GN=TBC1D22B PE=4 SV=1	>tr|A0A0D9RDH6|A0A0D9RDH6_CHLSB Rab-GAP TBC domain-containing protein OS=Chlorocebus sabaeus OX=60711 GN=TBC1D22B PE=4 SV=1	0.001		5.833	8	3	7	3	505	3	Pf00566	103221572	ENSCSAG00000010457	TBC1D22B	A0A0D9RDH6; csab:103221572	1.11013e+06	868280	1.36569e+06	860567	1.20361e+06	1.52853e+06	799291	1.05203e+06	858044	1.41542e+06	1.02915e+06	1.49203e+06	1.67514e+06	665025	1.28136e+06	1.02113e+06	969926	1.6552e+06		1.67532e+06	1.16103e+06	1.10046e+06	1.08843e+06	1.21688e+06	1.70393e+06	992112	1.52793e+06	1.48706e+06	1.12291e+06	1.89097e+06
A0A0D9S4M0	MCRIP1	Uncharacterized protein OS=Chlorocebus sabaeus OX=60711 GN=MCRIP1 PE=3 SV=1	>tr|A0A0D9S4M0|A0A0D9S4M0_CHLSB Uncharacterized protein OS=Chlorocebus sabaeus OX=60711 GN=MCRIP1 PE=3 SV=1	0.001		6.316	17	2	8	2	130	2	Pf14799	103243731	ENSCSAG00000002225	MCRIP1	A0A0D9S4M0						515112		617931		773088							2.98041e+06	2.62502e+06	2.50805e+06		1.68557e+06	2.25572e+06	2.72746e+06	1.70328e+06		2.28119e+06	953144	3.26346e+06		1.93191e+06
A0A0D9QUI4	DCAKD	Uncharacterized protein OS=Chlorocebus sabaeus OX=60711 GN=DCAKD PE=3 SV=1	>tr|A0A0D9QUI4|A0A0D9QUI4_CHLSB Uncharacterized protein OS=Chlorocebus sabaeus OX=60711 GN=DCAKD PE=3 SV=1	0.001		5.858	10	2	19	2	231	2	Pf01121	103243300	ENSCSAG00000003651	DCAKD	A0A0D9QUI4; csab:103243300	2.80021e+06	1.333e+06	2.74241e+06	1.24925e+06	1.6368e+06	2.19757e+06	1.05639e+06	1.05646e+06	1.54114e+06	1.17999e+06	2.61449e+06	2.53674e+06	2.38425e+06	1.29658e+06	947181	2.88839e+06	2.13239e+06	2.44672e+06	2.23889e+06	2.65926e+06	2.76397e+06	3.13319e+06	2.78201e+06	2.53829e+06	2.48704e+06	2.85312e+06	3.06405e+06	2.50642e+06	2.39308e+06	2.34978e+06	1.37527e+06	1.59332e+06
A0A0D9SBM8	MOCS3	Adenylyltransferase and sulfurtransferase MOCS3 OS=Chlorocebus sabaeus OX=60711 GN=MOCS3 PE=3 SV=1	>tr|A0A0D9SBM8|A0A0D9SBM8_CHLSB Adenylyltransferase and sulfurtransferase MOCS3 OS=Chlorocebus sabaeus OX=60711 GN=MOCS3 PE=3 SV=1	0.002		5.038	4	2	8	2	460	2	Pf00581, Pf00899	103244288	ENSCSAG00000018745	MOCS3	A0A0D9SBM8; csab:103244288	787136	875941	1.06522e+06	2.73176e+06																	389480			1.11294e+06	1.16965e+06	372550	1.08345e+06	398230
A0A0D9R9B8	CHKA	Choline kinase alpha OS=Chlorocebus sabaeus OX=60711 GN=CHKA PE=4 SV=1	>tr|A0A0D9R9B8|A0A0D9R9B8_CHLSB Choline kinase alpha OS=Chlorocebus sabaeus OX=60711 GN=CHKA PE=4 SV=1	0.001		5.95	8	2	3	2	335	2	Pf01633		ENSCSAG00000008953	CHKA	A0A0D9R9B8	2.74075e+06	3.18178e+06		2.67522e+06	1.92659e+06	1.95501e+06			2.14295e+06	1.88177e+06	1.7252e+06	2.93699e+06	2.26357e+06		1.96975e+06	2.18986e+06	2.78796e+06		1.98105e+06
A0A0D9RY88	COX19	CHCH domain-containing protein OS=Chlorocebus sabaeus OX=60711 GN=COX19 PE=4 SV=1	>tr|A0A0D9RY88|A0A0D9RY88_CHLSB CHCH domain-containing protein OS=Chlorocebus sabaeus OX=60711 GN=COX19 PE=4 SV=1	0.001		7.402	21	2	50	2	90	2	Pf06747	103246898	ENSCSAG00000017550	COX19	A0A0D9RY88; csab:103246898	6.6339e+06	7.29387e+06	2.36736e+06	9.22097e+06	3.13581e+06	5.28612e+06	6.96833e+06	6.51201e+06	6.92017e+06	3.12039e+06	5.89246e+06	6.69532e+06	8.59391e+06	6.87563e+06	5.31731e+06	7.42296e+06	8.02056e+06	1.00386e+07	9.54246e+06	2.03219e+06	9.51173e+06	8.91724e+06	7.03251e+06	1.06008e+07	5.14133e+06	5.81912e+06	1.05285e+07	7.90083e+06	8.31286e+06	918135	7.65164e+06	7.83436e+06
A0A0D9RG29		B-cell receptor-associated protein OS=Chlorocebus sabaeus OX=60711 PE=3 SV=1	>tr|A0A0D9RG29|A0A0D9RG29_CHLSB B-cell receptor-associated protein OS=Chlorocebus sabaeus OX=60711 PE=3 SV=1	0		8.076	10	2	22	2	241	2	Pf05529, Pf18035					1.64788e+06	1.06516e+06	1.31244e+06	797258		1.79179e+06	3.38021e+06	5.91527e+06		214960						2.04907e+06	1.02387e+06	1.38255e+06		228054	1.31512e+06	1.96464e+06	1.45484e+06			1.28999e+06		1.57258e+06	1.83464e+06
A0A0D9QZB2	IFI30	Uncharacterized protein OS=Chlorocebus sabaeus OX=60711 GN=IFI30 PE=3 SV=1	>tr|A0A0D9QZB2|A0A0D9QZB2_CHLSB Uncharacterized protein OS=Chlorocebus sabaeus OX=60711 GN=IFI30 PE=3 SV=1	0		11.911	15	2	28	2	250	2	Pf03227	103234168	ENSCSAG00000005389	IFI30	A0A0D9QZB2; csab:103234168	3.20622e+06		7.57732e+06		1.94979e+06	2.0049e+06	3.09846e+06	1.68467e+06	1.54593e+06	1.39862e+06	1.40843e+06		2.2121e+06		1.97022e+06	1.38988e+06	3.19544e+06	777159	5.37768e+06	3.32364e+06							8.30889e+06		4.22884e+06	2.93235e+06	1.68486e+06	1.76278e+06
A0A0D9R810	PTRHD1	Aminoacyl-tRNA hydrolase OS=Chlorocebus sabaeus OX=60711 GN=PTRHD1 PE=4 SV=1	>tr|A0A0D9R810|A0A0D9R810_CHLSB Aminoacyl-tRNA hydrolase OS=Chlorocebus sabaeus OX=60711 GN=PTRHD1 PE=4 SV=1	0		9.276	16	2	25	2	140	2	Pf01981	103220666	ENSCSAG00000008490	PTRHD1	A0A0D9R810; csab:103220666							1.81476e+06	1.42041e+06	2.1591e+06	2.33463e+06		1.69077e+06	1.96567e+06		941729	1.37321e+06	1.36633e+06	2.62967e+06	2.62122e+06	1.95498e+06											1.91783e+06	1.66519e+06
A0A0D9RPV3		Uncharacterized protein OS=Chlorocebus sabaeus OX=60711 PE=4 SV=1	>tr|A0A0D9RPV3|A0A0D9RPV3_CHLSB Uncharacterized protein OS=Chlorocebus sabaeus OX=60711 PE=4 SV=1	0		20.537	23	3	158	2	241	3	Pf00595																									638012	638516	1.58418e+06		836949
A0A0D9R1B8	MAZ	MYC associated zinc finger protein OS=Chlorocebus sabaeus OX=60711 GN=MAZ PE=4 SV=1	>tr|A0A0D9R1B8|A0A0D9R1B8_CHLSB MYC associated zinc finger protein OS=Chlorocebus sabaeus OX=60711 GN=MAZ PE=4 SV=1	0		14.284	14	3	11	3	269	3	Pf00096, Pf12874, Pf13894		ENSCSAG00000006110	MAZ	A0A0D9R1B8	2.97019e+06	2.38379e+06	1.61809e+06	2.56558e+06	2.16322e+06	2.26286e+06	1.89819e+06	482806		1.64031e+06	2.46813e+06	3.27615e+06	2.56814e+06	3.18585e+06	2.58155e+06	2.96e+06	2.99274e+06	2.75683e+06	1.57901e+06	2.75267e+06	2.8309e+06	2.19778e+06	2.46692e+06	1.34125e+06	3.48796e+06	1.93926e+06	2.98306e+06	2.60881e+06	1.32061e+06	3.01619e+06	2.24225e+06	3.49713e+06
A0A0D9SDK6		Annexin OS=Chlorocebus sabaeus OX=60711 PE=3 SV=1	>tr|A0A0D9SDK6|A0A0D9SDK6_CHLSB Annexin OS=Chlorocebus sabaeus OX=60711 PE=3 SV=1	0		157.887	41	16	10266	2	339	16	Pf00191					1.01864e+08	1.01589e+08	2.22577e+08	8.06335e+07	7.02462e+07	6.09828e+07	1.00956e+08	1.29724e+08	6.7055e+07	6.6823e+07	9.08167e+07	1.07007e+08	8.18492e+07	7.32092e+07	7.78653e+07	6.03148e+07	9.65802e+07	1.10236e+08	1.07414e+08	7.70293e+07	9.04217e+07	8.33416e+07	1.20743e+08	4.89981e+07	7.48277e+07	5.88364e+07	1.55503e+08	1.07392e+08	1.08725e+08	7.68517e+07	8.40949e+07	8.83601e+07
A0A0D9QUI3	C19orf54	Chromosome 19 open reading frame 54 OS=Chlorocebus sabaeus OX=60711 GN=C19orf54 PE=3 SV=1	>tr|A0A0D9QUI3|A0A0D9QUI3_CHLSB Chromosome 19 open reading frame 54 OS=Chlorocebus sabaeus OX=60711 GN=C19orf54 PE=3 SV=1	0.001		7.461	8	2	4	2	354	2			ENSCSAG00000003655	C19orf54	A0A0D9QUI3		629303		1.79448e+06	677607	589013		566327		780575	689838	670581	807864		850776
A0A0D9RXW5	SH3BGRL2	SH3 domain-binding glutamic acid-rich-like protein OS=Chlorocebus sabaeus OX=60711 GN=SH3BGRL2 PE=3 SV=1	>tr|A0A0D9RXW5|A0A0D9RXW5_CHLSB SH3 domain-binding glutamic acid-rich-like protein OS=Chlorocebus sabaeus OX=60711 GN=SH3BGRL2 PE=3 SV=1	0		12.137	26	2	68	2	99	2	Pf04908		ENSCSAG00000017420	SH3BGRL2	A0A0D9RXW5	2.16183e+06	3.83417e+06		2.87835e+06	3.13203e+06	2.04579e+06	2.32232e+06	3.0806e+06	3.97856e+06	2.80017e+06	2.94945e+06	3.87369e+06	4.53871e+06	2.71242e+06	2.99095e+06	3.73337e+06	4.38254e+06	3.7222e+06	2.91679e+06	3.46144e+06	2.72042e+06	4.32077e+06	4.12637e+06	3.35098e+06	4.11666e+06						3.01627e+06	4.07426e+06
A0A0D9SA23		UBC core domain-containing protein OS=Chlorocebus sabaeus OX=60711 PE=3 SV=1	>tr|A0A0D9SA23|A0A0D9SA23_CHLSB UBC core domain-containing protein OS=Chlorocebus sabaeus OX=60711 PE=3 SV=1	0		20.171	25	4	511	2	152	4	Pf00179																															1.73133e+06		365936	661792	1.63787e+06	1.21243e+06
A0A0D9R2D1	LCMT1	Leucine carboxyl methyltransferase 1 OS=Chlorocebus sabaeus OX=60711 GN=LCMT1 PE=3 SV=1	>tr|A0A0D9R2D1|A0A0D9R2D1_CHLSB Leucine carboxyl methyltransferase 1 OS=Chlorocebus sabaeus OX=60711 GN=LCMT1 PE=3 SV=1	0.002		5.692	6	2	26	2	334	2	Pf04072	103229986	ENSCSAG00000006481	LCMT1	A0A0D9R2D1; csab:103229986	4.35272e+06	6.34864e+06	3.3197e+06	6.13632e+06	1.27172e+06	2.86498e+06	1.15828e+06	2.4212e+06	3.4303e+06	2.31135e+06	4.82541e+06	4.54219e+06	2.96925e+06	6.68912e+06	1.17189e+06	3.83693e+06	6.66564e+06	6.12758e+06	2.95057e+06	2.31048e+06	3.52191e+06	9.25259e+06	1.26288e+06	3.40101e+06	2.56502e+06	3.23313e+06	6.07285e+06	2.18268e+06	2.62832e+06	2.41568e+06	1.49958e+06	4.42262e+06
A0A0D9S771	ACOT11	Uncharacterized protein OS=Chlorocebus sabaeus OX=60711 GN=ACOT11 PE=4 SV=1	>tr|A0A0D9S771|A0A0D9S771_CHLSB Uncharacterized protein OS=Chlorocebus sabaeus OX=60711 GN=ACOT11 PE=4 SV=1	0.002		5.134	3	2	3	2	594	2	Pf01852, Pf03061	103224768	ENSCSAG00000001307	ACOT11	A0A0D9S771	355735	265558	450326								281277	488232	450453	819445												297706		887320	610314	965460	323447	452171
A0A0D9RQK3		Uncharacterized protein OS=Chlorocebus sabaeus OX=60711 PE=4 SV=1	>tr|A0A0D9RQK3|A0A0D9RQK3_CHLSB Uncharacterized protein OS=Chlorocebus sabaeus OX=60711 PE=4 SV=1	0		63.574	65	8	1258	2	144	8	Pf00071					5.70775e+06	1.63102e+07	86968.9	1.30593e+07	2.72526e+07	2.69924e+07	2.81775e+07	1.89686e+07	2.8349e+07	2.66878e+07	1.92736e+07	1.61994e+07	2.27115e+07	1.9071e+07	2.74499e+07	1.76924e+07	1.92202e+07	1.43306e+07	2.88066e+07	2.49923e+07	1.78982e+07	1.88415e+07	3.36949e+07	2.93258e+07	2.03172e+07	2.63946e+07	1.06746e+06	2.30695e+07	3.25201e+07	2.22319e+07	2.07498e+07	1.48205e+07
A0A0D9RLH2	GSN	Actin-depolymerizing factor OS=Chlorocebus sabaeus OX=60711 GN=GSN PE=3 SV=1	>tr|A0A0D9RLH2|A0A0D9RLH2_CHLSB Actin-depolymerizing factor OS=Chlorocebus sabaeus OX=60711 GN=GSN PE=3 SV=1	0		243.267	41	22	1952	22	781	22	Pf00626		ENSCSAG00000013301	GSN	A0A0D9RLH2	2.61696e+08	1.98943e+08	1.80944e+08	2.00237e+08	2.21252e+08	2.93707e+08	1.97227e+08	2.06999e+08	2.06609e+08	2.14707e+08	2.78458e+08	2.8432e+08	2.70397e+08	2.09772e+08	2.20586e+08	3.06634e+08	2.75596e+08	2.65658e+08	2.71289e+08	2.88114e+08	2.88886e+08	2.80065e+08	2.8754e+08	2.78592e+08	2.94015e+08	2.88228e+08	2.38753e+08	2.74408e+08	2.69769e+08	2.90273e+08	2.40403e+08	2.21355e+08
A0A0D9R3N4	ADI1	1,2-dihydroxy-3-keto-5-methylthiopentene dioxygenase OS=Chlorocebus sabaeus OX=60711 GN=ADI1 PE=3 SV=1	>tr|A0A0D9R3N4|A0A0D9R3N4_CHLSB 1,2-dihydroxy-3-keto-5-methylthiopentene dioxygenase OS=Chlorocebus sabaeus OX=60711 GN=ADI1 PE=3 SV=1	0.001		6.526	12	2	8	2	179	2	Pf03079	103220917	ENSCSAG00000006938	ADI1	A0A0D9R3N4; csab:103220917	2.60982e+06	2.63706e+06	992754	2.80443e+06	2.59143e+06						1.20351e+06	1.63367e+06	1.73749e+06	2.42927e+06	1.76938e+06	2.96365e+06	2.06591e+06	2.58127e+06	3.23977e+06	2.86665e+06	1.81465e+06	1.63352e+06	2.59369e+06	1.99517e+06	2.27651e+06	983990	2.3909e+06	2.58394e+06	3.47476e+06	2.79007e+06	2.76795e+06	2.19829e+06
A0A0D9R5Z5	VPS13A	Vacuolar protein sorting 13 homolog A OS=Chlorocebus sabaeus OX=60711 GN=VPS13A PE=3 SV=1	>tr|A0A0D9R5Z5|A0A0D9R5Z5_CHLSB Vacuolar protein sorting 13 homolog A OS=Chlorocebus sabaeus OX=60711 GN=VPS13A PE=3 SV=1	0		8.892	1	3	9	2	3067	3	Pf06650, Pf09333, Pf16908, Pf16909, Pf16910		ENSCSAG00000007781	VPS13A	A0A0D9R5Z5	1.48861e+06	2.27148e+06		3.48278e+06	2.44551e+06	2.01044e+06	2.10609e+06	1.88546e+06	3.04464e+06	2.13151e+06	1.98432e+06	2.09735e+06	1.77968e+06	2.95503e+06	2.26143e+06	3.15131e+06	2.00067e+06	1.84123e+06	1.80697e+06	2.47663e+06	2.24951e+06	2.27855e+06	1.15632e+06	3.19212e+06	2.42503e+06	1.60457e+06	875566	1.31128e+06	1.52101e+06	1.98944e+06	2.38562e+06	2.77054e+06
A0A0D9RNP1	ARL8A	Uncharacterized protein OS=Chlorocebus sabaeus OX=60711 GN=ARL8A PE=3 SV=1	>tr|A0A0D9RNP1|A0A0D9RNP1_CHLSB Uncharacterized protein OS=Chlorocebus sabaeus OX=60711 GN=ARL8A PE=3 SV=1	0		61.891	50	8	571	2	186	8	Pf00025	103230312	ENSCSAG00000014093	ARL8A	A0A0D9RNP1; csab:103230312	7.93436e+06	7.41497e+06	9.3068e+06	6.30097e+06	6.7927e+06	9.69979e+06	6.64762e+06	7.53733e+06	6.61295e+06	6.0482e+06	8.20183e+06	9.08695e+06	7.55074e+06	7.28957e+06	7.5646e+06	9.84818e+06	8.47622e+06	9.55945e+06	3.04577e+06	8.11043e+06	9.45991e+06	8.14973e+06	8.49276e+06	8.1686e+06	8.37143e+06	9.41596e+06	8.91628e+06	8.57822e+06	2.20912e+06	8.28848e+06	8.23326e+06	6.8253e+06
A0A0D9R7A3	C8orf82	Uncharacterized protein OS=Chlorocebus sabaeus OX=60711 GN=C8orf82 PE=3 SV=1	>tr|A0A0D9R7A3|A0A0D9R7A3_CHLSB Uncharacterized protein OS=Chlorocebus sabaeus OX=60711 GN=C8orf82 PE=3 SV=1	0		8.765	14	2	8	2	216	2	Pf14956	103237629	ENSCSAG00000008234	C8orf82	A0A0D9R7A3	1.57726e+06			4.43025e+06	3.32113e+06	1.29006e+06	1.34063e+06		3.72955e+06	1.49318e+06	3.51664e+06		1.445e+07		3.21441e+06																8.51065e+06	624334
A0A0D9S994	EMC6	ER membrane protein complex subunit 6 OS=Chlorocebus sabaeus OX=60711 GN=EMC6 PE=3 SV=1	>tr|A0A0D9S994|A0A0D9S994_CHLSB ER membrane protein complex subunit 6 OS=Chlorocebus sabaeus OX=60711 GN=EMC6 PE=3 SV=1	0		8.683	20	2	70	2	110	2	Pf07019	103242163	ENSCSAG00000000572	EMC6	A0A0D9S994; csab:103242163	5.21997e+06	4.65166e+06	8.63115e+06	4.17927e+06	5.38259e+06	4.81266e+06	5.0682e+06	5.48377e+06	3.40442e+06	5.61865e+06	4.92679e+06	4.09266e+06	3.71912e+06	4.82607e+06	4.46648e+06	5.82993e+06	4.44162e+06	3.9998e+06	5.09327e+06	4.23726e+06	5.43752e+06	5.04125e+06	4.41158e+06	3.79157e+06	4.29655e+06	5.21186e+06	9.18969e+06	4.77313e+06	5.39276e+06	4.60599e+06	7.1608e+06	5.4273e+06
A0A0D9SC37	ATXN7L3B	Uncharacterized protein OS=Chlorocebus sabaeus OX=60711 GN=ATXN7L3B PE=4 SV=1	>tr|A0A0D9SC37|A0A0D9SC37_CHLSB Uncharacterized protein OS=Chlorocebus sabaeus OX=60711 GN=ATXN7L3B PE=4 SV=1	0		12.007	31	2	13	2	97	2		103238737	ENSCSAG00000018907	ATXN7L3B	A0A0D9SC37; csab:103238737	3.70314e+06	3.18982e+06	3.76584e+06	4.01505e+06	3.1033e+06	5.14156e+06	2.93544e+06	2.71088e+06	3.17015e+06	2.41576e+06	3.39912e+06	3.42712e+06	2.01223e+06	4.05518e+06	2.61799e+06	3.7393e+06	3.46001e+06	1.54832e+06	828189	2.31714e+06	4.17101e+06	1.39098e+06	4.68466e+06	1.40875e+06	2.19433e+06						6.05029e+06	2.93596e+06
A0A0D9RZQ0	SLC25A6	Uncharacterized protein OS=Chlorocebus sabaeus OX=60711 GN=SLC25A6 PE=3 SV=1	>tr|A0A0D9RZQ0|A0A0D9RZQ0_CHLSB Uncharacterized protein OS=Chlorocebus sabaeus OX=60711 GN=SLC25A6 PE=3 SV=1	0		115.48	54	16	2926	2	298	16	Pf00153	103247519	ENSCSAG00000018069	SLC25A6	A0A0D9RZQ0; csab:103247519	2.50114e+07	2.08785e+07	1.96507e+07	2.07765e+07	2.78641e+07	2.00533e+07	1.88784e+07	2.64846e+07	2.33898e+07	2.70368e+07	2.39634e+07	2.29652e+07	2.34371e+07	2.14868e+07	2.68972e+07	2.93429e+07	2.43174e+07	2.67704e+07	2.28656e+07	3.07824e+07	2.70643e+07	3.14013e+07	1.83368e+07	2.37937e+07	3.15444e+07	2.26923e+07	2.05222e+07	2.39055e+07	2.87533e+07	2.77152e+07	2.34762e+07	2.97167e+07
A0A0D9R0E9		Ribonucloprotein OS=Chlorocebus sabaeus OX=60711 PE=3 SV=1	>tr|A0A0D9R0E9|A0A0D9R0E9_CHLSB Ribonucloprotein OS=Chlorocebus sabaeus OX=60711 PE=3 SV=1	0		55.439	47	7	543	7	128	7	Pf01248					9.26476e+07	1.20971e+08	1.5208e+08	1.1635e+08	9.32739e+07	1.0195e+08	9.17624e+07	1.22507e+08	1.23053e+08	9.894e+07	9.02558e+07	8.76225e+07	1.07819e+08	1.24341e+08	9.90953e+07	1.03529e+08	9.89008e+07	1.14623e+08	8.51829e+07	9.12576e+07	9.73244e+07	1.12802e+08	9.47588e+07	1.10271e+08	9.87173e+07	9.40325e+07	1.11783e+08	1.16602e+08	9.75891e+07	7.69968e+07	1.23926e+08	1.21236e+08
A0A0D9RGA5	NAA20	N-acetyltransferase domain-containing protein OS=Chlorocebus sabaeus OX=60711 GN=NAA20 PE=4 SV=1	>tr|A0A0D9RGA5|A0A0D9RGA5_CHLSB N-acetyltransferase domain-containing protein OS=Chlorocebus sabaeus OX=60711 GN=NAA20 PE=4 SV=1	0.001		6.304	15	2	58	2	178	2	Pf00583	103215121	ENSCSAG00000011440	NAA20	A0A0D9RGA5; csab:103215121	1.35132e+06	3.52462e+06	562798	2.01566e+06	3.98482e+06	3.49262e+06	2.95526e+06	2.84428e+06	3.48645e+06	3.66994e+06	2.2557e+06	2.1721e+06	2.5034e+06	3.1933e+06	4.00918e+06	4.32805e+06	3.24592e+06	1.68834e+06	3.26563e+06	2.94657e+06	3.41967e+06	3.49204e+06	3.34265e+06	2.55951e+06	3.08352e+06	3.50855e+06		2.57706e+06	3.53277e+06	3.56224e+06	4.3323e+06	3.46379e+06
A0A0D9RDE9	TTC1	TPR_REGION domain-containing protein OS=Chlorocebus sabaeus OX=60711 GN=TTC1 PE=4 SV=1	>tr|A0A0D9RDE9|A0A0D9RDE9_CHLSB TPR_REGION domain-containing protein OS=Chlorocebus sabaeus OX=60711 GN=TTC1 PE=4 SV=1	0		14.214	10	2	56	2	292	2	Pf00515, Pf13181	103244896	ENSCSAG00000010420	TTC1	A0A0D9RDE9; csab:103244896	5.08208e+06	4.86897e+06	6.6948e+06	5.47755e+06	4.19675e+06	4.02961e+06	3.89445e+06	5.0572e+06	5.04775e+06	5.11827e+06	4.41966e+06	4.7835e+06	4.83906e+06	5.17899e+06	4.1354e+06	4.4885e+06	4.78154e+06	4.80494e+06	5.42676e+06	4.05423e+06	4.36678e+06	4.80314e+06	4.30797e+06	4.1478e+06	5.2921e+06	4.59196e+06	5.66709e+06	4.56458e+06	4.37843e+06	4.5117e+06	4.33325e+06	4.74582e+06
A0A0D9RB33	TAPBP	Ig-like domain-containing protein OS=Chlorocebus sabaeus OX=60711 GN=TAPBP PE=4 SV=1	>tr|A0A0D9RB33|A0A0D9RB33_CHLSB Ig-like domain-containing protein OS=Chlorocebus sabaeus OX=60711 GN=TAPBP PE=4 SV=1	0		16.231	6	2	50	2	504	2	Pf07654	103221664	ENSCSAG00000009568	TAPBP	A0A0D9RB33; csab:103221664	1.76431e+06	1.80391e+06	2.36033e+06	1.47263e+06	1.27654e+06	2.55942e+06	1.21968e+06	1.92711e+06	1.43288e+06	1.93745e+06	2.31692e+06	1.79627e+06	1.66872e+06	1.68787e+06	1.05304e+06	2.35459e+06	1.27225e+06	2.21999e+06	1.7215e+06	2.12329e+06	1.9472e+06	1.52973e+06	1.67013e+06	1.18813e+06	1.60096e+06	2.17973e+06	1.89226e+06	2.43509e+06	1.69861e+06	1.67826e+06	1.23787e+06	1.19837e+06
A0A0D9RCL4		Uncharacterized protein OS=Chlorocebus sabaeus OX=60711 PE=3 SV=1	>tr|A0A0D9RCL4|A0A0D9RCL4_CHLSB Uncharacterized protein OS=Chlorocebus sabaeus OX=60711 PE=3 SV=1	0		18.251	55	5	57	5	75	5						7.12817e+06	8.84117e+06	9.53296e+06	9.73734e+06	6.12912e+06	6.69345e+06	5.37475e+06	8.59371e+06	8.38803e+06	6.62367e+06	5.89751e+06	7.50802e+06	8.31687e+06	8.19465e+06	7.32956e+06	1.0067e+07	7.96869e+06	8.84481e+06	7.79374e+06	7.15689e+06	8.70057e+06	9.53959e+06	5.19018e+06	8.3772e+06	8.13144e+06	5.43908e+06	7.78645e+06	6.79849e+06	6.6155e+06	6.78763e+06	7.45112e+06	8.12873e+06
A0A0D9QWJ6	LLPH	Uncharacterized protein OS=Chlorocebus sabaeus OX=60711 GN=LLPH PE=4 SV=1	>tr|A0A0D9QWJ6|A0A0D9QWJ6_CHLSB Uncharacterized protein OS=Chlorocebus sabaeus OX=60711 GN=LLPH PE=4 SV=1	0		8.309	22	2	8	2	129	2	Pf10169	103238658	ENSCSAG00000004392	LLPH	A0A0D9QWJ6; csab:103238658	6.82491e+06	6.51622e+06	6.60369e+06	6.90802e+06	6.29634e+06	5.19469e+06	6.44408e+06	6.47789e+06	7.01446e+06	5.68795e+06	6.91513e+06	4.85628e+06	5.25978e+06	7.12218e+06	6.29102e+06	5.99932e+06	4.41478e+06	6.67202e+06	4.63734e+06	5.15797e+06						6.7182e+06	8.80041e+06	5.01112e+06	5.03529e+06	4.77586e+06	7.96941e+06	5.68534e+06
A0A0D9R843		Tim44 domain-containing protein OS=Chlorocebus sabaeus OX=60711 PE=4 SV=1	>tr|A0A0D9R843|A0A0D9R843_CHLSB Tim44 domain-containing protein OS=Chlorocebus sabaeus OX=60711 PE=4 SV=1	0		21.534	18	6	231	2	307	6	Pf04280					3.52782e+06	3.46068e+06	4.68662e+06	3.71117e+06	2.80433e+06	3.97931e+06	2.75095e+06	3.84377e+06	3.40169e+06	4.05492e+06	2.99996e+06	3.58981e+06	3.00734e+06	3.31811e+06	2.27224e+06	3.49062e+06	3.18121e+06	3.58063e+06	2.9563e+06	4.09692e+06	3.4581e+06	4.67627e+06	2.78305e+06	2.97257e+06	2.72759e+06	2.98486e+06	3.48401e+06	3.31872e+06	3.08895e+06	2.45561e+06	3.28608e+06	3.02111e+06
A0A0D9R4Z8		Biogenesis of lysosome-related organelles complex 1 subunit 5 OS=Chlorocebus sabaeus OX=60711 PE=3 SV=1	>tr|A0A0D9R4Z8|A0A0D9R4Z8_CHLSB Biogenesis of lysosome-related organelles complex 1 subunit 5 OS=Chlorocebus sabaeus OX=60711 PE=3 SV=1	0.001		6.315	10	2	13	2	187	2	Pf14942																				739826	737713	954356	940214	267017		1.5129e+06	4.09105e+06	1.11089e+06	1.00473e+06	381703	261774	504305	715151
A0A0D9RRZ5	ATP5ME	ATP synthase subunit e, mitochondrial OS=Chlorocebus sabaeus OX=60711 GN=ATP5ME PE=3 SV=1	>tr|A0A0D9RRZ5|A0A0D9RRZ5_CHLSB ATP synthase subunit e, mitochondrial OS=Chlorocebus sabaeus OX=60711 GN=ATP5ME PE=3 SV=1	0		10.123	28	2	226	2	69	2	Pf05680		ENSCSAG00000015292	ATP5ME	A0A0D9RRZ5	2.14307e+07	2.40802e+07	2.49421e+07	2.27137e+07	1.51937e+07	1.93461e+07	2.0159e+07	2.18437e+07	2.08037e+07	1.9396e+07	2.00499e+07	2.32938e+07	2.19956e+07	2.32109e+07	1.6213e+07	2.60137e+07	2.39787e+07	2.66733e+07	2.10602e+07	2.04249e+07	2.32533e+07	2.82312e+07	1.70294e+07	2.3727e+07	2.0251e+07	1.81491e+07	2.31219e+07	2.32423e+07	2.33243e+07	1.89648e+07	9.59348e+06	2.59854e+07
A0A0D9RBF7	MLLT1	AHD domain-containing protein OS=Chlorocebus sabaeus OX=60711 GN=MLLT1 PE=4 SV=1	>tr|A0A0D9RBF7|A0A0D9RBF7_CHLSB AHD domain-containing protein OS=Chlorocebus sabaeus OX=60711 GN=MLLT1 PE=4 SV=1	0.001		6.973	5	2	15	2	555	2	Pf03366, Pf17793	103233762	ENSCSAG00000009698	MLLT1	A0A0D9RBF7; csab:103233762	2.20882e+06	2.37211e+06	2.47888e+06	2.26455e+06	2.10458e+06	2.6253e+06	2.01094e+06	2.44931e+06	2.05626e+06	1.8456e+06	2.18761e+06	2.05633e+06	1.80991e+06	2.07282e+06	1.90253e+06	2.30447e+06	2.40192e+06	2.19947e+06	2.24724e+06	1.8813e+06	2.24355e+06	2.06887e+06	1.50521e+06	1.67244e+06	1.97707e+06	2.06225e+06	2.29264e+06	1.74575e+06	1.75534e+06	1.90009e+06	2.06794e+06	2.04856e+06
A0A0D9S759	PRKAA2	Acetyl-CoA carboxylase kinase OS=Chlorocebus sabaeus OX=60711 GN=PRKAA2 PE=3 SV=1	>tr|A0A0D9S759|A0A0D9S759_CHLSB Acetyl-CoA carboxylase kinase OS=Chlorocebus sabaeus OX=60711 GN=PRKAA2 PE=3 SV=1	0		16.807	8	4	80	2	552	4	Pf00069, Pf16579	103224740	ENSCSAG00000001319	PRKAA2	A0A0D9S759; csab:103224740	4.30329e+06	5.10596e+06	3.93633e+06	7.30735e+06	5.87441e+06	2.56306e+06	3.09197e+06	4.13767e+06	3.73647e+06	4.23446e+06	4.45776e+06	5.4201e+06	6.15277e+06	6.93201e+06	5.9392e+06	3.91304e+06	2.77407e+06	6.76022e+06	5.20294e+06	6.0184e+06	4.47564e+06	4.83754e+06	4.50845e+06	5.7641e+06	6.23847e+06	4.38617e+06	5.4746e+06	5.66352e+06	5.12032e+06	5.95008e+06	6.46218e+06	6.45464e+06
A0A0D9R1Z8	SPNS1	MFS domain-containing protein OS=Chlorocebus sabaeus OX=60711 GN=SPNS1 PE=4 SV=1	>tr|A0A0D9R1Z8|A0A0D9R1Z8_CHLSB MFS domain-containing protein OS=Chlorocebus sabaeus OX=60711 GN=SPNS1 PE=4 SV=1	0		15.011	7	2	59	2	573	2	Pf07690	103230240	ENSCSAG00000006364	SPNS1	A0A0D9R1Z8	3.83045e+06	4.04084e+06	3.76635e+06	4.11338e+06	2.0291e+06	5.56341e+06	5.20602e+06	3.70102e+06	4.80997e+06	1.73246e+06	6.00066e+06	5.77138e+06	6.32309e+06	2.6475e+06	1.94903e+06	2.43507e+06	6.62341e+06	4.87976e+06	8.00434e+06	7.88424e+06	4.93867e+06	5.1129e+06	7.51156e+06	7.96316e+06	7.71837e+06	6.34756e+06	4.86286e+06	6.23318e+06	8.10534e+06	2.95107e+06	1.58454e+06	3.2665e+06
A0A0D9RTC5	TTI2	TELO2 interacting protein 2 OS=Chlorocebus sabaeus OX=60711 GN=TTI2 PE=4 SV=1	>tr|A0A0D9RTC5|A0A0D9RTC5_CHLSB TELO2 interacting protein 2 OS=Chlorocebus sabaeus OX=60711 GN=TTI2 PE=4 SV=1	0.003		4.454	5	2	6	2	475	2	Pf10521		ENSCSAG00000015786	TTI2	A0A0D9RTC5	947400	1.23862e+06	1.04043e+06		1.01933e+06																					753511	724457	799901		861149
A0A0D9REU9	CAV1	Caveolin OS=Chlorocebus sabaeus OX=60711 GN=CAV1 PE=3 SV=1	>tr|A0A0D9REU9|A0A0D9REU9_CHLSB Caveolin OS=Chlorocebus sabaeus OX=60711 GN=CAV1 PE=3 SV=1	0		12.873	16	2	45	2	178	2	Pf01146	103226770	ENSCSAG00000010920	CAV1	A0A0D9REU9	2.54332e+06	1.23217e+06	2.6431e+06	2.85969e+06	1.55381e+06	3.51421e+06	3.03384e+06	3.04638e+06	1.05584e+06	580229	2.70582e+06	2.88949e+06	4.95038e+06	1.98117e+06	2.03183e+06	5.53493e+06	5.43102e+06	3.13497e+06	4.32841e+06	1.59862e+06	3.33449e+06	1.49397e+06	2.61516e+06	1.79812e+06	872142	4.85208e+06	4.15177e+06	4.04467e+06	5.60017e+06	5.22272e+06	3.99997e+06	6.23421e+06
A0A0D9QVM5	PAAF1	WD_REPEATS_REGION domain-containing protein OS=Chlorocebus sabaeus OX=60711 GN=PAAF1 PE=4 SV=1	>tr|A0A0D9QVM5|A0A0D9QVM5_CHLSB WD_REPEATS_REGION domain-containing protein OS=Chlorocebus sabaeus OX=60711 GN=PAAF1 PE=4 SV=1	0.001		7.602	6	2	81	2	392	2	Pf00400	103248023	ENSCSAG00000004055	PAAF1	A0A0D9QVM5	668558	3.1597e+06		2.88475e+06	3.65247e+06	3.08401e+06	2.91883e+06	3.31976e+06	3.57428e+06	2.94802e+06	3.23308e+06	3.82945e+06	3.90741e+06	3.14236e+06	3.15103e+06	3.22392e+06	3.67557e+06	3.3186e+06	3.05386e+06	4.11362e+06	2.77871e+06	4.13601e+06	3.05539e+06	3.79983e+06	3.22984e+06	2.16154e+06		3.9465e+06	3.31511e+06	4.32506e+06	2.44702e+06	3.43313e+06
A0A0D9QY11	ARL2BP	ADP-ribosylation factor-like protein 2-binding protein OS=Chlorocebus sabaeus OX=60711 GN=ARL2BP PE=3 SV=1	>tr|A0A0D9QY11|A0A0D9QY11_CHLSB ADP-ribosylation factor-like protein 2-binding protein OS=Chlorocebus sabaeus OX=60711 GN=ARL2BP PE=3 SV=1	0		8.789	15	2	4	2	163	2	Pf11527	103233055	ENSCSAG00000004927	ARL2BP	A0A0D9QY11; csab:103233055	5.0586e+06	5.01756e+06	5.33033e+06	5.30555e+06	5.61443e+06	4.33031e+06	4.59573e+06	4.74918e+06	4.61287e+06	6.23458e+06	4.72084e+06	5.34822e+06	4.19815e+06	5.40549e+06	5.42682e+06	5.0296e+06	5.15042e+06	4.67062e+06	4.73834e+06	5.1617e+06	4.97213e+06	5.4001e+06	4.48768e+06	4.27825e+06	5.38481e+06	4.99113e+06	6.16145e+06	4.67961e+06	4.64548e+06	6.0188e+06	4.53169e+06	5.22243e+06
A0A0D9RIK3	ATP5F1D	ATP synthase F1 subunit delta OS=Chlorocebus sabaeus OX=60711 GN=ATP5F1D PE=3 SV=1	>tr|A0A0D9RIK3|A0A0D9RIK3_CHLSB ATP synthase F1 subunit delta OS=Chlorocebus sabaeus OX=60711 GN=ATP5F1D PE=3 SV=1	0		13.602	14	2	166	2	168	2	Pf02823	103233597	ENSCSAG00000012269	ATP5F1D	A0A0D9RIK3; csab:103233597	2.54434e+07	2.38605e+07	3.45094e+07	2.77978e+07	2.37241e+07	2.76265e+07	2.70765e+07	2.43303e+07	3.17579e+07	2.39716e+07	2.48136e+07	2.52459e+07	2.80384e+07	2.79041e+07	2.49042e+07	3.07721e+07	2.59393e+07	3.09713e+07	2.82618e+07	2.57996e+07	2.95619e+07	2.6735e+07	2.43163e+07	3.16108e+07	2.83879e+07	2.62586e+07	3.3107e+07	2.95783e+07	2.96156e+07	2.32592e+07	3.2151e+07	2.47657e+07
A0A0D9REI7	LSM8	U6 snRNA-associated Sm-like protein LSm8 OS=Chlorocebus sabaeus OX=60711 GN=LSM8 PE=3 SV=1	>tr|A0A0D9REI7|A0A0D9REI7_CHLSB U6 snRNA-associated Sm-like protein LSm8 OS=Chlorocebus sabaeus OX=60711 GN=LSM8 PE=3 SV=1	0		29.051	61	4	113	4	96	4	Pf01423	103226780	ENSCSAG00000010802	LSM8	A0A0D9REI7; csab:103226780	9.07623e+06	1.61484e+07	1.31904e+07	1.64264e+07	1.256e+07	1.31524e+07	1.83108e+07	1.35243e+07	1.94793e+07	1.5202e+07	1.59668e+07	1.27952e+07	1.76944e+07	1.8011e+07	1.52584e+07	2.1402e+07	1.04403e+07	1.53132e+07	1.95401e+07	1.68782e+07	1.74362e+07	1.63548e+07	1.414e+07	1.94566e+07	1.64698e+07	1.36986e+07	1.38009e+07	1.67685e+07	2.23012e+07	1.61709e+07	1.78013e+07	1.6707e+07
A0A0D9RMA1	GLCE	Heparosan-N-sulfate-glucuronate 5-epimerase OS=Chlorocebus sabaeus OX=60711 GN=GLCE PE=3 SV=1	>tr|A0A0D9RMA1|A0A0D9RMA1_CHLSB Heparosan-N-sulfate-glucuronate 5-epimerase OS=Chlorocebus sabaeus OX=60711 GN=GLCE PE=3 SV=1	0.004		3.792	4	2	5	2	618	2	Pf06662	103245410	ENSCSAG00000013585	GLCE	A0A0D9RMA1; csab:103245410	1.65881e+07	1.75203e+07	1.8545e+07	2.20164e+07	1.19844e+07	1.53755e+07	1.67266e+07	1.16817e+07	1.55683e+07	1.37435e+07	1.85739e+07	1.94701e+07	1.37219e+07	2.08675e+07	1.11208e+07	1.49519e+07	2.07108e+07	1.68405e+07	1.27701e+07	1.42831e+07	1.63173e+07	2.1462e+07	1.20573e+07	1.45789e+07	1.47437e+07	1.6412e+07	2.38733e+07	1.35826e+07	1.09737e+07	1.52516e+07	8.69074e+06	1.85137e+07
A0A0D9S4Y4	CYBC1	Essential for reactive oxygen species protein OS=Chlorocebus sabaeus OX=60711 GN=CYBC1 PE=3 SV=1	>tr|A0A0D9S4Y4|A0A0D9S4Y4_CHLSB Essential for reactive oxygen species protein OS=Chlorocebus sabaeus OX=60711 GN=CYBC1 PE=3 SV=1	0.001		7.571	12	2	38	2	187	2	Pf15169	103243771	ENSCSAG00000002111	CYBC1	A0A0D9S4Y4; csab:103243771	629365	775123	618919	1.92837e+06	288820	4.15597e+06	4.15576e+07	444956		1.99921e+06	3.3272e+06	4.52254e+06	427250	2.0162e+06	1.06551e+06	2.27252e+06	8.721e+06	4.64945e+06	9.26586e+06	4.17107e+06	2.31772e+06	3.51261e+06	7.95119e+06		3.98889e+06	9.98172e+06	1.39189e+06	4.6407e+06	7.00545e+06	3.54383e+06	1.57061e+07	1.21136e+07
A0A0D9SE31	BLOC1S3	Biogenesis of lysosome-related organelles complex 1 subunit 3 OS=Chlorocebus sabaeus OX=60711 GN=BLOC1S3 PE=3 SV=1	>tr|A0A0D9SE31|A0A0D9SE31_CHLSB Biogenesis of lysosome-related organelles complex 1 subunit 3 OS=Chlorocebus sabaeus OX=60711 GN=BLOC1S3 PE=3 SV=1	0.001		6.553	13	2	2	2	200	2	Pf15753	103234853	ENSCSAG00000019624	BLOC1S3	A0A0D9SE31; csab:103234853																3.79306e+07	8.49473e+06		1.9843e+06
A0A0D9RCF8	TRMT61A	tRNA (adenine(58)-N(1))-methyltransferase catalytic subunit TRMT61A OS=Chlorocebus sabaeus OX=60711 GN=TRMT61A PE=3 SV=1	>tr|A0A0D9RCF8|A0A0D9RCF8_CHLSB tRNA (adenine(58)-N(1))-methyltransferase catalytic subunit TRMT61A OS=Chlorocebus sabaeus OX=60711 GN=TRMT61A PE=3 SV=1	0		7.969	15	2	12	2	289	2	Pf08704		ENSCSAG00000010059	TRMT61A	A0A0D9RCF8	381631	481497			545248	1.0959e+06	2.08629e+06	456025								782153	538106		1.45404e+06	980506	319418	983181	421353	576834	318337	991540			580717	931888	921452	1.1222e+06
A0A0D9QYQ9	SVIP	Uncharacterized protein OS=Chlorocebus sabaeus OX=60711 GN=SVIP PE=4 SV=1	>tr|A0A0D9QYQ9|A0A0D9QYQ9_CHLSB Uncharacterized protein OS=Chlorocebus sabaeus OX=60711 GN=SVIP PE=4 SV=1	0		9.545	32	2	17	2	77	2	Pf15811	103238741	ENSCSAG00000005177	SVIP	A0A0D9QYQ9; csab:103238741
A0A0D9RJQ8	HARS1	Histidine--tRNA ligase, cytoplasmic OS=Chlorocebus sabaeus OX=60711 GN=HARS1 PE=3 SV=1	>tr|A0A0D9RJQ8|A0A0D9RJQ8_CHLSB Histidine--tRNA ligase, cytoplasmic OS=Chlorocebus sabaeus OX=60711 GN=HARS1 PE=3 SV=1	0		105.789	47	21	839	14	509	21	Pf00458, Pf03129, Pf13393	103244671	ENSCSAG00000012664	HARS1	A0A0D9RJQ8; csab:103244671	5.68964e+07	6.38711e+07	7.4216e+07	6.04403e+07	6.21275e+07	6.60635e+07	5.8184e+07	6.51627e+07	6.30354e+07	6.12188e+07	6.28469e+07	7.1069e+07	7.24822e+07	6.29301e+07	6.99873e+07	4.95006e+07	6.22422e+07	6.29392e+07	5.96333e+07	5.9231e+07	5.7239e+07	6.90642e+07	6.65046e+07	5.62824e+07	6.66067e+07	6.14126e+07	1.02495e+08	6.48033e+07	5.56834e+07	6.83998e+07	4.571e+07	6.23225e+07
A0A0D9S9I1	TAF7	TAFII55_N domain-containing protein OS=Chlorocebus sabaeus OX=60711 GN=TAF7 PE=3 SV=1	>tr|A0A0D9S9I1|A0A0D9S9I1_CHLSB TAFII55_N domain-containing protein OS=Chlorocebus sabaeus OX=60711 GN=TAF7 PE=3 SV=1	0		8.079	7	2	42	2	349	2	Pf04658	103244690	ENSCSAG00000000484	TAF7	A0A0D9S9I1; csab:103244690	2.89165e+07	1.79034e+07	6.73193e+06	1.61433e+07	1.50291e+07	1.80814e+07	1.54368e+07	1.62133e+07	1.59389e+07	1.56018e+07	2.13347e+07	2.18017e+07	2.27616e+07	1.67027e+07	1.37914e+07	1.74525e+07	2.0292e+07	2.20542e+07	2.17802e+07	1.8268e+07	2.23285e+07	1.75317e+07	1.92921e+07	1.96316e+07	1.89847e+07	2.13223e+07	2.31695e+07	2.34439e+07	2.21701e+07	1.77145e+07	1.65511e+07	1.47663e+07
A0A0D9R3X6	EZH2	[Histone H3]-lysine(27) N-trimethyltransferase OS=Chlorocebus sabaeus OX=60711 GN=EZH2 PE=4 SV=1	>tr|A0A0D9R3X6|A0A0D9R3X6_CHLSB [Histone H3]-lysine(27) N-trimethyltransferase OS=Chlorocebus sabaeus OX=60711 GN=EZH2 PE=4 SV=1	0		10.454	4	2	10	2	746	2	Pf00856, Pf11616, Pf18118, Pf18264		ENSCSAG00000007037	EZH2	A0A0D9R3X6							1.29356e+06	543072	617530	721118						1.48077e+06	717244	504167
A0A0D9RXB3	TAB2	Uncharacterized protein OS=Chlorocebus sabaeus OX=60711 GN=TAB2 PE=4 SV=1	>tr|A0A0D9RXB3|A0A0D9RXB3_CHLSB Uncharacterized protein OS=Chlorocebus sabaeus OX=60711 GN=TAB2 PE=4 SV=1	0.002		4.671	3	2	3	2	693	2	Pf02845	103240159	ENSCSAG00000017214	TAB2	A0A0D9RXB3; csab:103240159	2.8552e+07	2.69093e+07	3.44903e+07	2.84649e+07	2.49647e+07	3.2192e+07	2.63185e+07	2.78586e+07	2.63436e+07	2.77445e+07	2.99486e+07	2.92804e+07	2.96978e+07	2.69161e+07	2.51888e+07	2.94006e+07	3.03708e+07	2.93968e+07	3.22091e+07	2.55741e+07	3.06006e+07	2.96133e+07	2.80577e+07	2.713e+07	2.71991e+07	3.30837e+07	3.36747e+07	2.64504e+07	2.90529e+07	2.86467e+07	2.58031e+07	2.68209e+07
A0A0D9RCQ2	RCOR1	REST corepressor 1 OS=Chlorocebus sabaeus OX=60711 GN=RCOR1 PE=4 SV=1	>tr|A0A0D9RCQ2|A0A0D9RCQ2_CHLSB REST corepressor 1 OS=Chlorocebus sabaeus OX=60711 GN=RCOR1 PE=4 SV=1	0		17.644	16	5	34	5	352	5	Pf00249		ENSCSAG00000010154	RCOR1	A0A0D9RCQ2	2.12455e+07	2.66989e+07	2.27148e+07	2.55015e+07	1.12901e+07	1.68529e+07	2.18098e+07	1.5363e+07	1.8909e+07	1.73191e+07	2.06521e+07	2.96615e+07	2.13659e+07	1.64879e+07	1.04259e+07	1.51272e+07	3.10026e+07	2.38121e+07	2.12754e+07	1.85674e+07	1.3243e+07	2.88056e+07	1.60944e+07	1.87794e+07	1.8441e+07	2.04428e+07	3.32266e+07	2.11775e+07	1.56921e+07	1.84348e+07	7.04456e+06	2.06094e+07
A0A0D9RHC8	RC3H1	RING-type E3 ubiquitin transferase OS=Chlorocebus sabaeus OX=60711 GN=RC3H1 PE=4 SV=1	>tr|A0A0D9RHC8|A0A0D9RHC8_CHLSB RING-type E3 ubiquitin transferase OS=Chlorocebus sabaeus OX=60711 GN=RC3H1 PE=4 SV=1	0		19.116	4	5	172	2	1285	5	Pf00079, Pf13445, Pf18386		ENSCSAG00000011823	RC3H1	A0A0D9RHC8	3.28292e+06	3.97405e+06		734919	2.69414e+06											9.33454e+06		4.11768e+06	916724	2.45808e+06											7.81829e+06	900497
A0A0D9RYL5	ALG11	GDP-Man:Man(3)GlcNAc(2)-PP-Dol alpha-1,2-mannosyltransferase OS=Chlorocebus sabaeus OX=60711 GN=ALG11 PE=3 SV=1	>tr|A0A0D9RYL5|A0A0D9RYL5_CHLSB GDP-Man:Man(3)GlcNAc(2)-PP-Dol alpha-1,2-mannosyltransferase OS=Chlorocebus sabaeus OX=60711 GN=ALG11 PE=3 SV=1	0		8.618	5	2	14	2	492	2	Pf00534, Pf15924	103214468	ENSCSAG00000017681	ALG11	A0A0D9RYL5	2.77971e+06	2.63252e+06	2.05068e+06	2.04561e+06	1.95729e+06						2.58913e+06	2.21325e+06	2.55838e+06	2.00488e+06	1.48336e+06		930870	622028	1.03022e+06	1.75089e+06											2.65174e+06	2.85362e+06
A0A0D9RY23	TEX30	DLH domain-containing protein OS=Chlorocebus sabaeus OX=60711 GN=TEX30 PE=4 SV=1	>tr|A0A0D9RY23|A0A0D9RY23_CHLSB DLH domain-containing protein OS=Chlorocebus sabaeus OX=60711 GN=TEX30 PE=4 SV=1	0.001		6.5	13	2	4	2	227	2	Pf01738	103214740	ENSCSAG00000017481	TEX30	A0A0D9RY23	4.12382e+06	4.59934e+06		5.255e+06	2.47922e+06	3.75822e+06	3.83288e+06		3.70808e+06	3.07896e+06	3.95896e+06	4.42079e+06	2.78524e+06	4.72543e+06	2.01852e+06	3.70056e+06	4.37237e+06	3.18978e+06	1.27033e+06	2.75121e+06		5.14605e+06		2.35416e+06	2.84153e+06	4.10812e+06	5.54609e+06	2.3996e+06	2.45047e+06	2.29122e+06	1.8571e+06	4.79797e+06
A0A0D9SD24		60S ribosomal protein L27a OS=Chlorocebus sabaeus OX=60711 PE=3 SV=1	>tr|A0A0D9SD24|A0A0D9SD24_CHLSB 60S ribosomal protein L27a OS=Chlorocebus sabaeus OX=60711 PE=3 SV=1	0		30.733	24	5	566	2	148	5	Pf00828										371429		1.56294e+06	1.90945e+06		758431	619964		1.34621e+06			637402	961705	474105	711949
A0A0D9REA1	HAVCR1	Hepatitis A virus cellular receptor 1 OS=Chlorocebus sabaeus OX=60711 GN=HAVCR1 PE=4 SV=1	>tr|A0A0D9REA1|A0A0D9REA1_CHLSB Hepatitis A virus cellular receptor 1 OS=Chlorocebus sabaeus OX=60711 GN=HAVCR1 PE=4 SV=1	0		8.503	10	2	25	2	361	2	Pf07686		ENSCSAG00000010724	HAVCR1	A0A0D9REA1	4.54385e+06	3.23491e+06		3.08836e+06	2.48516e+06	3.91296e+06	3.02424e+06	2.72158e+06	2.11706e+06	2.01472e+06	3.21574e+06	3.66998e+06	2.79323e+06	2.99285e+06	2.55908e+06	3.78151e+06	3.20881e+06	3.31616e+06	2.25989e+06	2.85192e+06	3.50503e+06	3.42106e+06	3.67768e+06	2.92022e+06	2.5326e+06	3.70037e+06	3.80813e+06	3.36078e+06	2.63968e+06	2.98087e+06	2.9541e+06	2.68021e+06
A0A0D9R3A0	IRAK1	Protein kinase domain-containing protein OS=Chlorocebus sabaeus OX=60711 GN=IRAK1 PE=4 SV=1	>tr|A0A0D9R3A0|A0A0D9R3A0_CHLSB Protein kinase domain-containing protein OS=Chlorocebus sabaeus OX=60711 GN=IRAK1 PE=4 SV=1	0.001		6.267	3	2	3	2	686	2	Pf00069, Pf00531		ENSCSAG00000006804	IRAK1	A0A0D9R3A0																															5.83408e+06	928857
A0A0D9RL35	CA2	Carbonic anhydrase OS=Chlorocebus sabaeus OX=60711 GN=CA2 PE=3 SV=1	>tr|A0A0D9RL35|A0A0D9RL35_CHLSB Carbonic anhydrase OS=Chlorocebus sabaeus OX=60711 GN=CA2 PE=3 SV=1	0		125.024	55	12	1183	2	260	12	Pf00194	103237071	ENSCSAG00000013153	CA2	A0A0D9RL35; csab:103237071	1.72741e+07	1.16664e+07	1.41256e+07	1.40919e+07	1.39811e+07	1.47486e+07	1.15972e+07	1.13291e+07	1.38677e+07	9.60511e+06	1.66797e+07	1.49455e+07	1.61338e+07	1.31401e+07	1.19593e+07	1.65365e+07	1.59999e+07	1.7505e+07	1.54731e+07	1.52382e+07	1.61125e+07	1.29523e+07	1.34494e+07	1.94668e+07	1.56356e+07	1.87852e+07	1.92869e+07	1.59356e+07	1.59685e+07	1.40925e+07	1.26225e+07	1.19378e+07
A0A0D9RCH9	IMPDH1	Inosine-5'-monophosphate dehydrogenase OS=Chlorocebus sabaeus OX=60711 GN=IMPDH1 PE=3 SV=1	>tr|A0A0D9RCH9|A0A0D9RCH9_CHLSB Inosine-5'-monophosphate dehydrogenase OS=Chlorocebus sabaeus OX=60711 GN=IMPDH1 PE=3 SV=1	0		11.005	6	3	86	2	631	3	Pf00478, Pf00571		ENSCSAG00000010128	IMPDH1	A0A0D9RCH9	1.17047e+06	1.20717e+06	2.10537e+06	1.17123e+06	1.76045e+06	1.26527e+06	1.73899e+06	838063	1.6924e+06	2.0472e+06	1.60216e+06	1.18107e+06	1.05614e+06	1.02116e+06	1.4812e+06	1.47613e+06	1.11256e+06	729280	1.08062e+06	1.12476e+06	1.31932e+06	849321	1.08097e+06	1.36735e+06	1.12409e+06	1.16773e+06	1.07663e+06	1.17204e+06	1.35155e+06	1.35283e+06	2.14664e+06	1.20908e+06
A0A0D9R728	RIN1	Uncharacterized protein OS=Chlorocebus sabaeus OX=60711 GN=RIN1 PE=3 SV=1	>tr|A0A0D9R728|A0A0D9R728_CHLSB Uncharacterized protein OS=Chlorocebus sabaeus OX=60711 GN=RIN1 PE=3 SV=1	0.001		7.301	3	2	22	2	783	2	Pf00788, Pf02204	103223351	ENSCSAG00000008180	RIN1	A0A0D9R728; csab:103223351						1.53804e+06	1.99104e+06	569556	516400	1.82614e+06	564477		598441		1.70788e+06	1.44613e+06	1.26992e+06		1.16564e+06	1.62068e+06						1.36622e+06			948372	1.16652e+06	1.52936e+06	1.6394e+06
A0A0D9RU19	PHPT1	14 kDa phosphohistidine phosphatase OS=Chlorocebus sabaeus OX=60711 GN=PHPT1 PE=3 SV=1	>tr|A0A0D9RU19|A0A0D9RU19_CHLSB 14 kDa phosphohistidine phosphatase OS=Chlorocebus sabaeus OX=60711 GN=PHPT1 PE=3 SV=1	0		15.778	21	2	121	2	125	2	Pf05005	103239603	ENSCSAG00000016037	PHPT1	A0A0D9RU19; csab:103239603	5.91285e+06	5.93816e+06	8.07952e+06	7.2443e+06	3.53991e+06	6.59915e+06	6.79067e+06	4.93117e+06	8.03164e+06	3.66719e+06	6.12861e+06	4.35055e+06	4.3681e+06	7.2268e+06	4.18e+06	7.99704e+06	5.24676e+06	5.23436e+06	7.30286e+06	4.669e+06	7.45856e+06	5.38571e+06	4.61677e+06	6.96484e+06	4.0727e+06	4.58779e+06	8.25139e+06	5.42171e+06	7.43908e+06	4.18026e+06	6.50942e+06	5.11134e+06
A0A0D9RHI0	MKNK2	Protein kinase domain-containing protein OS=Chlorocebus sabaeus OX=60711 GN=MKNK2 PE=3 SV=1	>tr|A0A0D9RHI0|A0A0D9RHI0_CHLSB Protein kinase domain-containing protein OS=Chlorocebus sabaeus OX=60711 GN=MKNK2 PE=3 SV=1	0.001		7.202	8	2	35	2	465	2	Pf00069	103233649	ENSCSAG00000011875	MKNK2	A0A0D9RHI0	492667		1.31933e+06	246048		916634	8.55504e+06	268535	1.09455e+07	7.99231e+06	671632	732603		681723							648170	341960		391590		1.79852e+07	610336	7.91609e+06	7.56447e+06	466408	518108	487092
A0A0D9S5C6	BRI3BP	BRI3 binding protein OS=Chlorocebus sabaeus OX=60711 GN=BRI3BP PE=4 SV=1	>tr|A0A0D9S5C6|A0A0D9S5C6_CHLSB BRI3 binding protein OS=Chlorocebus sabaeus OX=60711 GN=BRI3BP PE=4 SV=1	0		10.687	14	2	125	2	166	2	Pf14965		ENSCSAG00000001969	BRI3BP	A0A0D9S5C6	4.48058e+06	3.96783e+06	5.44633e+06	5.0376e+06	4.37878e+06	4.72912e+06	3.55629e+06	3.22121e+06	3.39595e+06	4.46991e+06	4.6857e+06	4.57979e+06	3.45281e+06	5.0391e+06	4.22769e+06	4.34238e+06	4.24309e+06	4.30872e+06	4.13591e+06	4.72594e+06	4.47592e+06	4.13774e+06	3.53843e+06	5.1991e+06	4.64507e+06	4.83003e+06	4.53336e+06	3.88464e+06	4.36904e+06	4.6917e+06	4.57275e+06	3.87052e+06
A0A0D9RV89	C1orf35	MMtag domain-containing protein OS=Chlorocebus sabaeus OX=60711 GN=C1orf35 PE=4 SV=1	>tr|A0A0D9RV89|A0A0D9RV89_CHLSB MMtag domain-containing protein OS=Chlorocebus sabaeus OX=60711 GN=C1orf35 PE=4 SV=1	0.001		7.438	9	2	34	2	261	2	Pf10159	103229965	ENSCSAG00000016465	C1orf35	A0A0D9RV89; csab:103229965	3.24502e+06	2.30426e+06	2.13035e+06	2.48605e+06	2.2827e+06	2.0963e+06	2.15113e+06	2.41295e+06	2.54041e+06	2.3762e+06	2.83613e+06	1.95103e+06	2.3833e+06	3.01311e+06	2.25007e+06	2.03323e+06	2.08805e+06	2.56379e+06	2.26625e+06	2.28552e+06	2.4667e+06	3.25234e+06	2.83001e+06	2.43186e+06	2.54898e+06	2.07177e+06	3.49839e+06	3.00895e+06	2.93747e+06	3.3196e+06
A0A0D9RCY4		EF-1_beta_acid domain-containing protein OS=Chlorocebus sabaeus OX=60711 PE=3 SV=1	>tr|A0A0D9RCY4|A0A0D9RCY4_CHLSB EF-1_beta_acid domain-containing protein OS=Chlorocebus sabaeus OX=60711 PE=3 SV=1	0		64.224	34	7	942	2	187	7	Pf00736, Pf10587					1.12109e+08	1.32395e+08	1.69063e+08	1.41695e+08	1.32897e+08	1.24375e+08	1.34147e+08	1.35227e+08	1.39242e+08	1.50152e+08	1.17707e+08	1.18901e+08	1.15971e+08	1.40414e+08	1.45308e+08	1.28504e+08	1.11285e+08	1.19912e+08	1.14291e+08	1.17028e+08	1.27827e+08	1.26887e+08	9.12186e+07	1.21191e+08	1.37115e+08	1.15624e+08	1.27614e+08	1.11932e+08	1.15549e+08	1.23664e+08	1.39775e+08	1.43069e+08
A0A0D9RGL4	YIPF4	Protein YIPF OS=Chlorocebus sabaeus OX=60711 GN=YIPF4 PE=3 SV=1	>tr|A0A0D9RGL4|A0A0D9RGL4_CHLSB Protein YIPF OS=Chlorocebus sabaeus OX=60711 GN=YIPF4 PE=3 SV=1	0.001		6.3	7	2	10	2	244	2	Pf04893	103220527	ENSCSAG00000011554	YIPF4	A0A0D9RGL4; csab:103220527	1.16468e+07	8.94822e+06	1.36492e+07	5.1675e+06	8.03111e+06	9.89586e+06	9.13199e+06	9.48056e+06	9.77441e+06	8.66804e+06	9.40705e+06	1.04619e+07	5.67696e+06	9.826e+06	8.57928e+06	9.81828e+06	1.02411e+07	6.57389e+06	1.05927e+07	9.60033e+06	1.01362e+07	1.00506e+07	9.67677e+06	5.47975e+06	8.80255e+06	1.03784e+07	1.28086e+07	1.05798e+07	9.7047e+06	9.51865e+06	8.98123e+06	1.02261e+07
A0A0D9S431	AKT1S1	Uncharacterized protein OS=Chlorocebus sabaeus OX=60711 GN=AKT1S1 PE=4 SV=1	>tr|A0A0D9S431|A0A0D9S431_CHLSB Uncharacterized protein OS=Chlorocebus sabaeus OX=60711 GN=AKT1S1 PE=4 SV=1	0		9.023	11	2	53	2	256	2	Pf15798	103235060	ENSCSAG00000002420	AKT1S1	A0A0D9S431	2.92049e+06	5.16197e+06	1.80103e+06	5.29469e+06	6.65736e+06	5.34154e+06	5.31055e+06	5.32226e+06	5.08487e+06	6.0835e+06	4.91353e+06	5.76104e+06	5.22454e+06	6.13907e+06	2.83625e+06	7.70581e+06	5.66115e+06	4.31602e+06	3.80431e+06	6.89955e+06	5.57121e+06	6.93517e+06	5.16405e+06	5.12582e+06	7.34671e+06	5.49087e+06	4.63467e+06	5.48633e+06	4.39333e+06	6.04355e+06	6.78351e+06	8.804e+06
A0A0D9QZN4	PHKB	Phosphorylase b kinase regulatory subunit OS=Chlorocebus sabaeus OX=60711 GN=PHKB PE=3 SV=1	>tr|A0A0D9QZN4|A0A0D9QZN4_CHLSB Phosphorylase b kinase regulatory subunit OS=Chlorocebus sabaeus OX=60711 GN=PHKB PE=3 SV=1	0.001		6.766	3	2	17	2	1086	2	Pf00723, Pf19292	103232332	ENSCSAG00000005516	PHKB	A0A0D9QZN4	3.68068e+06	4.11872e+06	5.26505e+06	3.37358e+06	3.03727e+06	2.90069e+06	2.58662e+06	3.84411e+06	3.01442e+06	3.03749e+06	3.20715e+06	2.72026e+06	2.37059e+06	3.80525e+06	2.88518e+06	3.51465e+06	4.01262e+06	3.03031e+06		3.00981e+06	2.96992e+06	4.12606e+06	2.70119e+06	2.65737e+06	2.6987e+06	2.72253e+06	4.79946e+06	2.40807e+06		2.67704e+06	3.35227e+06	4.2292e+06
A0A0D9RFY6		Ubiquitinyl hydrolase 1 OS=Chlorocebus sabaeus OX=60711 PE=4 SV=1	>tr|A0A0D9RFY6|A0A0D9RFY6_CHLSB Ubiquitinyl hydrolase 1 OS=Chlorocebus sabaeus OX=60711 PE=4 SV=1	0.001		7.187	15	2	5	2	180	2	Pf02099, Pf02809, Pf16619					5.59681e+06	7.34016e+06	5.39932e+06	1.98095e+06	1.69831e+06	8.426e+06	6.94975e+06	2.01251e+06			6.50514e+06	1.47279e+06	1.31936e+06	1.15125e+06	1.56612e+06		5.76797e+06	5.94005e+06	1.50092e+06	1.08967e+06	7.35398e+06		6.05755e+06	3.77868e+06		5.75022e+06	5.52379e+06	3.53172e+06			6.22069e+06
A0A0D9R3G2		Reticulon OS=Chlorocebus sabaeus OX=60711 PE=4 SV=1	>tr|A0A0D9R3G2|A0A0D9R3G2_CHLSB Reticulon OS=Chlorocebus sabaeus OX=60711 PE=4 SV=1	0		29.591	14	3	328	3	236	3	Pf02453					7.70264e+07	6.10823e+07	6.46836e+07	6.76076e+07	6.64369e+07	7.22644e+07	6.2334e+07	6.14074e+07	6.81283e+07	6.6164e+07	6.03671e+07	6.20165e+07	6.60717e+07	5.94774e+07	5.71877e+07	6.6376e+07	6.18016e+07	6.88372e+07	6.71192e+07	6.29681e+07	6.50983e+07	6.17985e+07	5.49219e+07	6.79896e+07	7.04956e+07	7.30077e+07	6.54997e+07	6.87802e+07	6.64779e+07	7.1528e+07	5.92673e+07	5.86005e+07
A0A0D9QZZ9	MRPL34	39S ribosomal protein L34, mitochondrial OS=Chlorocebus sabaeus OX=60711 GN=MRPL34 PE=3 SV=1	>tr|A0A0D9QZZ9|A0A0D9QZZ9_CHLSB 39S ribosomal protein L34, mitochondrial OS=Chlorocebus sabaeus OX=60711 GN=MRPL34 PE=3 SV=1	0		8.126	24	2	94	2	92	2	Pf00468	103234132	ENSCSAG00000005626	MRPL34	A0A0D9QZZ9; csab:103234132	4.20997e+06	6.15285e+06	3.78585e+06	6.30047e+06	4.5255e+06	3.15975e+06	6.66238e+06	6.82737e+06	8.24901e+06	5.94924e+06	4.37637e+06	6.12545e+06	6.40163e+06	5.09744e+06	4.85076e+06	3.55406e+06	6.51482e+06	7.36195e+06	6.77232e+06	6.02424e+06	3.90945e+06	7.15573e+06	6.39787e+06	7.31999e+06	6.81798e+06	3.39708e+06	7.45473e+06	6.51078e+06	7.78319e+06	6.65619e+06	5.85272e+06	6.31343e+06
A0A0D9R4Z3	ISCA1	Fe-S_biosyn domain-containing protein OS=Chlorocebus sabaeus OX=60711 GN=ISCA1 PE=3 SV=1	>tr|A0A0D9R4Z3|A0A0D9R4Z3_CHLSB Fe-S_biosyn domain-containing protein OS=Chlorocebus sabaeus OX=60711 GN=ISCA1 PE=3 SV=1	0		8.802	14	2	15	2	176	2	Pf01521	103219682	ENSCSAG00000007415	ISCA1	A0A0D9R4Z3; csab:103219682											1.19567e+06	891828	657797	1.12842e+06		1.53217e+06		1.0527e+06	1.45705e+06		713253	745591			791125	860880	1.6123e+06	824829	1.13444e+06
A0A0D9S7Y6	PEF1	Uncharacterized protein OS=Chlorocebus sabaeus OX=60711 GN=PEF1 PE=4 SV=1	>tr|A0A0D9S7Y6|A0A0D9S7Y6_CHLSB Uncharacterized protein OS=Chlorocebus sabaeus OX=60711 GN=PEF1 PE=4 SV=1	0		8.671	8	2	7	2	283	2	Pf13405, Pf13499		ENSCSAG00000001038	PEF1	A0A0D9S7Y6	720563	1.31389e+06		1.34151e+06	1.78297e+06	1.15419e+06	1.23071e+06		1.85217e+06	1.74153e+06	1.20936e+06	1.19236e+06	1.50225e+06	1.31764e+06	1.47546e+06	2.06898e+06	1.70345e+06	1.44649e+06	1.23741e+06	1.78435e+06	1.4133e+06	1.90943e+06	1.15609e+06	2.00019e+06	1.81036e+06	1.48571e+06	628271	1.65389e+06	1.88924e+06	1.48834e+06
A0A0D9R590		Galectin OS=Chlorocebus sabaeus OX=60711 PE=4 SV=1	>tr|A0A0D9R590|A0A0D9R590_CHLSB Galectin OS=Chlorocebus sabaeus OX=60711 PE=4 SV=1	0		13.13	10	3	28	3	356	3	Pf00337					2.57312e+06	2.16432e+06	2.02453e+06	2.30863e+06	1.72028e+06	2.26415e+06	1.76253e+06	1.41332e+06		1.61915e+06	2.04277e+06	2.89505e+06	2.2135e+06	2.31312e+06	1.6061e+06	1.89354e+06	2.10186e+06	2.69968e+06	2.5849e+06	2.36311e+06	2.03922e+06	1.94291e+06	1.93818e+06		2.58029e+06	1.6805e+06	2.83124e+06	1.66177e+06	2.50526e+06	2.45224e+06
A0A0D9SD96		Cytochrome c OS=Chlorocebus sabaeus OX=60711 PE=3 SV=1	>tr|A0A0D9SD96|A0A0D9SD96_CHLSB Cytochrome c OS=Chlorocebus sabaeus OX=60711 PE=3 SV=1	0		34.94	45	5	687	2	105	5	Pf00034						1.18883e+07	2.62078e+06	5.93553e+06	1.31792e+07	1.88752e+07	1.79985e+07	1.19431e+07	7.92258e+06	1.43568e+07	9.57079e+06	1.01758e+07	1.52713e+07	7.10114e+06	1.29636e+07	1.8144e+07	2.03605e+07	9.7214e+06	1.46011e+07	1.33098e+07	1.35432e+07	1.58716e+07	1.87636e+07	1.20564e+07	1.12375e+07	1.2765e+07	507005	1.36543e+07	1.71684e+07	1.12567e+07	1.57821e+07	2.03354e+07
A0A0D9R0M4	GDPD1	GP-PDE domain-containing protein OS=Chlorocebus sabaeus OX=60711 GN=GDPD1 PE=3 SV=1	>tr|A0A0D9R0M4|A0A0D9R0M4_CHLSB GP-PDE domain-containing protein OS=Chlorocebus sabaeus OX=60711 GN=GDPD1 PE=3 SV=1	0.001		6.805	9	2	11	2	314	2	Pf03009	103242827	ENSCSAG00000005854	GDPD1	A0A0D9R0M4; csab:103242827	3.8435e+06	6.99124e+06	4.43775e+06	6.25912e+06	4.51987e+06	3.72987e+06	8.00782e+06	6.80673e+06	8.59791e+06	5.77808e+06	4.87441e+06	7.31638e+06	9.40922e+06		4.70916e+06	1.53581e+06	8.79355e+06	1.03656e+07	1.00219e+07	7.14678e+06	1.95206e+06	6.48617e+06	1.12129e+07	1.00083e+07	8.94237e+06	4.62273e+06	8.43711e+06	8.56829e+06	5.65316e+06	7.75708e+06	1.62547e+06	4.62157e+06
A0A0D9RG57	MPDU1	Mannose-P-dolichol utilization defect 1 protein OS=Chlorocebus sabaeus OX=60711 GN=MPDU1 PE=3 SV=1	>tr|A0A0D9RG57|A0A0D9RG57_CHLSB Mannose-P-dolichol utilization defect 1 protein OS=Chlorocebus sabaeus OX=60711 GN=MPDU1 PE=3 SV=1	0		10.203	10	2	133	2	247	2	Pf04193	103242311	ENSCSAG00000011425	MPDU1	A0A0D9RG57	1.65232e+06	6.49456e+06		6.09345e+06	7.1353e+06	5.28223e+06	7.66015e+06	5.27677e+06	5.99436e+06	7.67743e+06	5.17695e+06	7.0696e+06	7.44795e+06	6.06423e+06	9.85168e+06	8.69949e+06	9.3243e+06	5.45895e+06	7.07571e+06	8.74605e+06	5.55119e+06	1.04902e+07	7.62222e+06	7.95913e+06	8.06699e+06	5.52069e+06		7.21069e+06	8.14166e+06	5.70282e+06	5.71886e+06	7.90516e+06
A0A0D9RDQ6	TSPAN4	Tetraspanin OS=Chlorocebus sabaeus OX=60711 GN=TSPAN4 PE=3 SV=1	>tr|A0A0D9RDQ6|A0A0D9RDQ6_CHLSB Tetraspanin OS=Chlorocebus sabaeus OX=60711 GN=TSPAN4 PE=3 SV=1	0		14.135	13	2	15	2	238	2	Pf00335	103234564	ENSCSAG00000010522	TSPAN4	A0A0D9RDQ6	1.98813e+06	1.57703e+06	1.92454e+06	1.57847e+06	1.87123e+06	2.52489e+06	1.76444e+06	1.66971e+06	2.06359e+06	228831	1.60042e+06	1.47967e+06	1.26618e+06	431227	1.13419e+06	2.10699e+06	1.74069e+06	2.11467e+06	2.13981e+06	1.28541e+06	2.30225e+06	360128	1.63263e+06	1.90562e+06	567522	2.06466e+06	1.50154e+06	1.95235e+06	1.80175e+06	1.21237e+06	1.87447e+06	945614
A0A0D9R3Q7	HAUS7	Uncharacterized protein OS=Chlorocebus sabaeus OX=60711 GN=HAUS7 PE=4 SV=1	>tr|A0A0D9R3Q7|A0A0D9R3Q7_CHLSB Uncharacterized protein OS=Chlorocebus sabaeus OX=60711 GN=HAUS7 PE=4 SV=1	0.003		4.597	7	2	3	2	387	2		103232784	ENSCSAG00000006961	HAUS7	A0A0D9R3Q7	3.29086e+06	1.86428e+06	3.9255e+06	1.63766e+06	2.18989e+06	2.6346e+06		1.70816e+06		1.42062e+06	1.33831e+06	1.64688e+06		2.86579e+06	1.97968e+06	2.29116e+06	2.32572e+06	849243	3.24736e+06	1.89044e+06	4.78233e+06	2.37543e+06	2.50807e+06		1.48058e+06	3.55173e+06	3.49154e+06	1.27887e+06	3.05125e+06	1.88446e+06	3.52834e+06	1.6785e+06
A0A0D9S6K8	PRPF38B	Pre-mRNA-splicing factor 38B OS=Chlorocebus sabaeus OX=60711 GN=PRPF38B PE=3 SV=1	>tr|A0A0D9S6K8|A0A0D9S6K8_CHLSB Pre-mRNA-splicing factor 38B OS=Chlorocebus sabaeus OX=60711 GN=PRPF38B PE=3 SV=1	0		8.32	4	2	29	2	546	2	Pf03371	103224321	ENSCSAG00000001531	PRPF38B	A0A0D9S6K8; csab:103224321	1.49319e+06	1.64953e+06	2.36434e+06	1.2227e+06	1.00414e+06	2.11397e+06	1.29595e+06	1.79692e+06	1.17387e+06	454240	1.56517e+06	1.15913e+06	1.691e+06	1.71848e+06	883105	2.56445e+06	1.85435e+06	1.40424e+06	1.64579e+06	1.05618e+06	2.28464e+06	1.68502e+06	1.1308e+06	1.07718e+06	1.63983e+06		1.04568e+06	1.11229e+06	1.85374e+06	948104	2.21138e+06	1.43343e+06
A0A0D9R4E4	RPS6KA4	Ribosomal protein S6 kinase OS=Chlorocebus sabaeus OX=60711 GN=RPS6KA4 PE=3 SV=1	>tr|A0A0D9R4E4|A0A0D9R4E4_CHLSB Ribosomal protein S6 kinase OS=Chlorocebus sabaeus OX=60711 GN=RPS6KA4 PE=3 SV=1	0		9.72	3	2	11	2	772	2	Pf00069, Pf00433	103233227	ENSCSAG00000007216	RPS6KA4	A0A0D9R4E4; csab:103233227																		1.83556e+06	2.3339e+06	2.25041e+06							2.63136e+06	2.76278e+06	1.9655e+06
A0A0D9R9K8	ADK	Adenosine kinase OS=Chlorocebus sabaeus OX=60711 GN=ADK PE=3 SV=1	>tr|A0A0D9R9K8|A0A0D9R9K8_CHLSB Adenosine kinase OS=Chlorocebus sabaeus OX=60711 GN=ADK PE=3 SV=1	0.001		7.379	6	2	13	2	362	2	Pf00294	103215977	ENSCSAG00000009045	ADK	A0A0D9R9K8; csab:103215977	3.98374e+06	2.94469e+06	3.47085e+06	1.80655e+06	2.00796e+06	2.492e+06	1.74349e+06	2.12808e+06	2.24371e+06	2.2348e+06	2.23604e+06	2.71584e+06	2.87175e+06	1.89995e+06	1.85553e+06	2.69771e+06	2.03225e+06	3.07241e+06	1.33362e+06	2.37659e+06	2.96676e+06	2.10637e+06	2.79579e+06	2.39943e+06	3.03389e+06	2.71605e+06	3.34954e+06	2.81708e+06	2.77709e+06	2.30196e+06	2.63009e+06	2.05037e+06
A0A0D9S0B7		Vitamin-K-epoxide reductase (warfarin-sensitive) OS=Chlorocebus sabaeus OX=60711 PE=3 SV=1	>tr|A0A0D9S0B7|A0A0D9S0B7_CHLSB Vitamin-K-epoxide reductase (warfarin-sensitive) OS=Chlorocebus sabaeus OX=60711 PE=3 SV=1	0.001		5.864	12	2	2	2	176	2	Pf07884					6.68402e+06	5.96142e+06	6.61627e+06	441604	6.83465e+06	5.792e+06	4.81202e+06	5.89149e+06	5.42892e+06	5.62688e+06	6.17324e+06	5.98525e+06	7.2961e+06	6.54257e+06	7.25037e+06	6.28041e+06	7.04551e+06	6.99062e+06		7.02661e+06	7.16323e+06	8.48563e+06	7.03785e+06	1.33367e+06	8.1308e+06	4.65418e+06	7.35735e+06	6.4878e+06	1.10851e+06	6.26426e+06	6.09504e+06	6.72784e+06
A0A0D9RKX5		Uncharacterized protein OS=Chlorocebus sabaeus OX=60711 PE=3 SV=1	>tr|A0A0D9RKX5|A0A0D9RKX5_CHLSB Uncharacterized protein OS=Chlorocebus sabaeus OX=60711 PE=3 SV=1	0		27.98	11	4	438	4	291	4	Pf00956					1.02961e+08	9.66916e+07	1.36321e+08	9.8579e+07	9.70071e+07	9.47124e+07	8.88759e+07	8.96362e+07	9.57118e+07	9.0063e+07	9.50686e+07	8.89826e+07	8.6949e+07	9.36048e+07	8.91914e+07	9.22681e+07	8.26588e+07	1.01265e+08	9.86448e+07	8.74295e+07	9.92799e+07	9.07244e+07	9.469e+07	9.72669e+07	8.67833e+07	1.00479e+08	1.0837e+08	9.82979e+07	1.00645e+08	8.59475e+07	9.14383e+07	8.40469e+07
A0A0D9SAI1		Prefoldin subunit 3 OS=Chlorocebus sabaeus OX=60711 PE=3 SV=1	>tr|A0A0D9SAI1|A0A0D9SAI1_CHLSB Prefoldin subunit 3 OS=Chlorocebus sabaeus OX=60711 PE=3 SV=1	0		41.947	42	8	347	8	197	8	Pf02996					2.41248e+07	2.14706e+07	2.23636e+07	2.27977e+07	2.47644e+07	2.10084e+07	2.59106e+07	2.26528e+07	2.77182e+07	2.52984e+07	2.65656e+07	2.51302e+07	2.51832e+07	2.43739e+07	2.52128e+07	2.21815e+07	1.99213e+07	2.87789e+07	2.82896e+07	2.29705e+07	1.75756e+07	1.99674e+07	1.96233e+07	2.72941e+07	2.32614e+07	2.56699e+07	2.76107e+07	2.28417e+07	2.94184e+07	2.21416e+07	2.12784e+07	2.43296e+07
A0A0D9R1G2	TUBA1C	Tubulin alpha chain OS=Chlorocebus sabaeus OX=60711 GN=TUBA1C PE=3 SV=1	>tr|A0A0D9R1G2|A0A0D9R1G2_CHLSB Tubulin alpha chain OS=Chlorocebus sabaeus OX=60711 GN=TUBA1C PE=3 SV=1	0		419.313	80	28	24676	3	449	28	Pf00091, Pf03953	103238262	ENSCSAG00000006152	TUBA1C	A0A0D9R1G2; csab:103238262	6.18379e+07	1.23092e+08	5.06646e+07	1.13015e+08	2.10508e+08	1.83797e+08	1.79871e+08	1.35647e+08	1.42275e+08	1.44355e+08	1.35348e+08	1.11069e+08	1.39253e+08	1.3111e+08	1.90717e+08	1.81419e+08	1.49806e+08	1.14505e+08	1.63321e+08	1.51498e+08	1.53266e+08	1.34893e+08	1.83928e+08	1.58503e+08	1.45024e+08	2.11443e+08	4.02624e+07	1.31118e+08	1.63011e+08	1.49295e+08	2.16526e+08	1.53839e+08
A0A0D9RKG1	CWC22	MI domain-containing protein OS=Chlorocebus sabaeus OX=60711 GN=CWC22 PE=4 SV=1	>tr|A0A0D9RKG1|A0A0D9RKG1_CHLSB MI domain-containing protein OS=Chlorocebus sabaeus OX=60711 GN=CWC22 PE=4 SV=1	0		8.692	3	2	16	2	907	2	Pf02847	103217438	ENSCSAG00000012925	CWC22	A0A0D9RKG1						2.01492e+06	2.46267e+06	1.68834e+06		3.0835e+06	482032	1.22758e+06	797008	1.21956e+06	1.6418e+06						831888	1.57106e+06	1.51338e+06	1.24098e+06	845890	610406		1.03867e+06		868647
A0A0D9R6T8	DRAP1	CBFD_NFYB_HMF domain-containing protein OS=Chlorocebus sabaeus OX=60711 GN=DRAP1 PE=4 SV=1	>tr|A0A0D9R6T8|A0A0D9R6T8_CHLSB CBFD_NFYB_HMF domain-containing protein OS=Chlorocebus sabaeus OX=60711 GN=DRAP1 PE=4 SV=1	0		9.366	12	2	84	2	205	2	Pf00808	103225501	ENSCSAG00000008063	DRAP1	A0A0D9R6T8; csab:103225501	5.7335e+06	4.95861e+06	8.65027e+06	4.7038e+06	4.16514e+06	5.59629e+06	5.48532e+06	5.31449e+06	4.59307e+06	2.56103e+06	5.75678e+06	3.69886e+06	4.11487e+06	4.22125e+06	4.30693e+06	3.99276e+06	4.04926e+06	4.44221e+06	3.37332e+06	3.36301e+06	5.20549e+06	4.29135e+06	5.32509e+06	4.06539e+06	3.15474e+06	5.57931e+06	7.22101e+06	3.36003e+06	4.2878e+06	2.70539e+06	6.7457e+06	4.59274e+06
A0A0D9SDH3	RPL10L	Ribosomal_L16 domain-containing protein OS=Chlorocebus sabaeus OX=60711 GN=RPL10L PE=4 SV=1	>tr|A0A0D9SDH3|A0A0D9SDH3_CHLSB Ribosomal_L16 domain-containing protein OS=Chlorocebus sabaeus OX=60711 GN=RPL10L PE=4 SV=1	0		98.581	41	10	2010	2	214	10	Pf00252	103228917	ENSCSAG00000019404	RPL10L	A0A0D9SDH3; csab:103228917	8.16865e+07	8.26158e+07	1.03477e+08	9.29258e+07	8.6642e+07	7.54015e+07	7.58323e+07	8.3065e+07	8.8653e+07	8.5667e+07	7.14103e+07	7.14285e+07	7.01386e+07	9.09437e+07	8.50038e+07	8.0636e+07	6.63876e+07	7.02109e+07	7.54604e+07	6.91171e+07	7.92958e+07	7.2631e+07	6.30405e+07	7.44101e+07	7.7351e+07	7.63944e+07	7.53093e+07	6.41705e+07	8.07e+07	8.26794e+07	8.16465e+07	1.01263e+08
A0A0D9RRF0	USP4	Ubiquitin carboxyl-terminal hydrolase OS=Chlorocebus sabaeus OX=60711 GN=USP4 PE=3 SV=1	>tr|A0A0D9RRF0|A0A0D9RRF0_CHLSB Ubiquitin carboxyl-terminal hydrolase OS=Chlorocebus sabaeus OX=60711 GN=USP4 PE=3 SV=1	0		18.119	6	5	18	2	908	5	Pf00443, Pf06337, Pf14836	103227624	ENSCSAG00000015089	USP4	A0A0D9RRF0	4.49636e+06		1.13603e+06		2.27683e+06	6.18973e+06	998435	943997		2.8087e+06						1.83055e+06	1.03096e+06		1.23155e+06							3.8722e+06	1.02517e+06			1.67479e+06	1.97352e+06	2.28438e+06
A0A0D9R5N6	FAU	40S ribosomal protein S30 OS=Chlorocebus sabaeus OX=60711 GN=FAU PE=3 SV=1	>tr|A0A0D9R5N6|A0A0D9R5N6_CHLSB 40S ribosomal protein S30 OS=Chlorocebus sabaeus OX=60711 GN=FAU PE=3 SV=1	0		11.658	8	2	448	2	133	2	Pf00240, Pf04758	103230749	ENSCSAG00000007657	FAU	A0A0D9R5N6; csab:103230749	1.07616e+08	1.01378e+08	1.09927e+08	1.24139e+08	9.66519e+07	8.7427e+07	1.06359e+08	1.13162e+08	1.07975e+08	1.05135e+08	1.03347e+08	9.49467e+07	9.21991e+07	1.1188e+08	1.00491e+08	9.69828e+07	8.70529e+07	9.55968e+07	9.14552e+07	8.31762e+07	9.94229e+07	1.00612e+08	1.03559e+08	8.68496e+07	8.58184e+07	9.41619e+07	1.31236e+08	9.54583e+07	8.94045e+07	8.4961e+07	1.00992e+08	1.06915e+08
A0A0D9SA01		Guanine nucleotide-binding protein subunit gamma OS=Chlorocebus sabaeus OX=60711 PE=3 SV=1	>tr|A0A0D9SA01|A0A0D9SA01_CHLSB Guanine nucleotide-binding protein subunit gamma OS=Chlorocebus sabaeus OX=60711 PE=3 SV=1	0		9.605	53	2	18	2	68	2	Pf00631					3.05316e+06	2.62579e+06	2.35039e+06					1.71721e+06	1.42332e+06	2.44707e+06	1.41369e+06	1.82572e+06	1.50824e+06	1.26465e+06	3.87712e+06		3.12529e+06	1.24803e+06	3.6074e+06	6.57523e+06							816866	2.83568e+06	2.91709e+06	2.58858e+06	4.42753e+06	2.63216e+06
A0A0D9QXJ8		UDENN domain-containing protein OS=Chlorocebus sabaeus OX=60711 PE=3 SV=1	>tr|A0A0D9QXJ8|A0A0D9QXJ8_CHLSB UDENN domain-containing protein OS=Chlorocebus sabaeus OX=60711 PE=3 SV=1	0		15.073	8	3	40	3	357	3	Pf08616					4.79277e+06	7.26185e+06	6.10483e+06	7.36227e+06	1.03268e+07	6.86582e+06	6.03693e+06	7.41581e+06	4.35328e+06	6.9882e+06	8.90515e+06	7.69156e+06	1.09946e+07	6.27644e+06	6.50342e+06	6.30245e+06	4.83916e+06	5.41345e+06	4.00024e+06	7.53648e+06	7.54616e+06	7.21069e+06	6.72844e+06	5.01151e+06	5.92478e+06	9.36675e+06	4.48565e+06	6.45129e+06	6.03426e+06	6.6999e+06	6.7997e+06	7.14905e+06
A0A0D9RTL9		Uncharacterized protein OS=Chlorocebus sabaeus OX=60711 PE=3 SV=1	>tr|A0A0D9RTL9|A0A0D9RTL9_CHLSB Uncharacterized protein OS=Chlorocebus sabaeus OX=60711 PE=3 SV=1	0		27.935	21	6	247	2	376	6	Pf01044															438483	384969		412863
A0A0D9RCD1		Bis(5'-nucleosyl)-tetraphosphatase [asymmetrical] OS=Chlorocebus sabaeus OX=60711 PE=4 SV=1	>tr|A0A0D9RCD1|A0A0D9RCD1_CHLSB Bis(5'-nucleosyl)-tetraphosphatase [asymmetrical] OS=Chlorocebus sabaeus OX=60711 PE=4 SV=1	0		24.49	53	5	75	5	147	5	Pf00293					6.68104e+06	4.06896e+06	5.14024e+06	5.26145e+06	5.79426e+06	6.32171e+06	4.01346e+06	4.9756e+06	5.1719e+06	4.10841e+06	7.79813e+06	6.5819e+06	5.74636e+06	5.65667e+06	3.84137e+06	6.6847e+06	5.6128e+06	6.41496e+06	5.62083e+06	6.28696e+06	6.90155e+06	5.54117e+06	5.61169e+06	7.63742e+06	5.33617e+06	7.06961e+06	7.30996e+06	6.57706e+06	6.05436e+06	5.45317e+06	6.35994e+06	4.31962e+06
A0A0D9SA13	RTL8C	DUF4939 domain-containing protein OS=Chlorocebus sabaeus OX=60711 GN=RTL8C PE=4 SV=1	>tr|A0A0D9SA13|A0A0D9SA13_CHLSB DUF4939 domain-containing protein OS=Chlorocebus sabaeus OX=60711 GN=RTL8C PE=4 SV=1	0		8.137	25	3	53	3	113	3	Pf16297	103232606	ENSCSAG00000000295	RTL8C	A0A0D9SA13; csab:103232606	5.9068e+06	4.99507e+06	3.80587e+06	3.90446e+06	3.03364e+06	4.54455e+06	5.31008e+06	5.43048e+06	5.0294e+06	3.85925e+06	4.49153e+06	5.30025e+06	6.26055e+06	4.90366e+06	3.76007e+06	5.82204e+06	6.28101e+06	6.36393e+06	4.616e+06	3.783e+06	6.02303e+06	6.0033e+06	4.09235e+06	5.39051e+06	3.31975e+06	4.43119e+06	5.65937e+06	6.49608e+06	5.55772e+06	4.0364e+06	3.50727e+06	5.41481e+06
A0A0D9RA43		Uncharacterized protein OS=Chlorocebus sabaeus OX=60711 PE=3 SV=1	>tr|A0A0D9RA43|A0A0D9RA43_CHLSB Uncharacterized protein OS=Chlorocebus sabaeus OX=60711 PE=3 SV=1	0		16.487	15	2	64	2	209	2	Pf02630					3.26458e+06	2.89516e+06	810513	3.85641e+06	4.50525e+06	3.74251e+06	2.10711e+06	2.37667e+06	2.89253e+06	5.39003e+06	2.81885e+06	2.73023e+06	2.99993e+06	3.53472e+06	5.20514e+06	5.13258e+06	3.36248e+06	3.38574e+06	2.65913e+06	6.26515e+06	4.2993e+06	4.11474e+06	1.74625e+06	3.98281e+06	5.82205e+06	3.06983e+06	1.22714e+06	3.86155e+06	3.70907e+06	6.31107e+06	2.65411e+06	2.99557e+06
A0A0D9RLQ8	ECHDC3	Uncharacterized protein OS=Chlorocebus sabaeus OX=60711 GN=ECHDC3 PE=4 SV=1	>tr|A0A0D9RLQ8|A0A0D9RLQ8_CHLSB Uncharacterized protein OS=Chlorocebus sabaeus OX=60711 GN=ECHDC3 PE=4 SV=1	0		9.364	11	2	2	2	303	2	Pf00378	103237888	ENSCSAG00000013384	ECHDC3	A0A0D9RLQ8; csab:103237888	3.28056e+06	1.02792e+06		1.31335e+06	1.11884e+06	2.51631e+06	1.54302e+06	1.07141e+06	853501	1.42201e+06	3.21192e+06	2.40115e+06	2.59684e+06	984375	1.29074e+06	3.30125e+06	2.40927e+06	2.16384e+06	2.35807e+06	2.99767e+06	2.59169e+06	2.64912e+06	2.56532e+06	2.23027e+06	2.85947e+06	2.74734e+06	2.84192e+06	2.27392e+06	2.18897e+06	2.90265e+06	1.4601e+06	1.18024e+06
A0A0D9S372	ORMDL3	ORM1-like protein OS=Chlorocebus sabaeus OX=60711 GN=ORMDL3 PE=3 SV=1	>tr|A0A0D9S372|A0A0D9S372_CHLSB ORM1-like protein OS=Chlorocebus sabaeus OX=60711 GN=ORMDL3 PE=3 SV=1	0		14.889	22	3	43	2	153	3	Pf04061	103243528	ENSCSAG00000002736	ORMDL3	A0A0D9S372; csab:103243528	1.56027e+06	931596	905996	1.56075e+06	790437	1.15084e+06	848831	855692	1.00193e+06	1.43684e+06	1.00153e+06	1.53582e+06	1.11757e+06	1.65439e+06	962609	1.77389e+06	1.02281e+06	1.22874e+06	1.62722e+06	1.18927e+06	1.20377e+06	1.00938e+06	1.07996e+06	678154	1.67551e+06	1.08186e+06	1.63849e+06	1.15233e+06	1.44569e+06	1.62529e+06	994460	1.19043e+06
A0A0D9RLF4	SMAD3	Mothers against decapentaplegic homolog OS=Chlorocebus sabaeus OX=60711 GN=SMAD3 PE=3 SV=1	>tr|A0A0D9RLF4|A0A0D9RLF4_CHLSB Mothers against decapentaplegic homolog OS=Chlorocebus sabaeus OX=60711 GN=SMAD3 PE=3 SV=1	0		30.775	13	5	170	5	425	5	Pf03165, Pf03166	103245436	ENSCSAG00000013275	SMAD3	A0A0D9RLF4; csab:103245436	2.28623e+06	5.54785e+06		6.28525e+06	6.01457e+06	6.67043e+06	5.02922e+06	6.46621e+06	6.59328e+06	6.13601e+06	7.02235e+06	7.55756e+06	6.38362e+06	7.09381e+06	6.89564e+06	7.83142e+06	7.31038e+06	7.18625e+06	6.65941e+06	6.84802e+06	6.90734e+06	8.70311e+06	6.45708e+06	6.59729e+06	7.2921e+06	6.54709e+06		7.36383e+06	6.835e+06	6.87352e+06	5.83952e+06	6.22065e+06
A0A0D9RTD6	MFSD10	Major facilitator superfamily domain containing 10 OS=Chlorocebus sabaeus OX=60711 GN=MFSD10 PE=4 SV=1	>tr|A0A0D9RTD6|A0A0D9RTD6_CHLSB Major facilitator superfamily domain containing 10 OS=Chlorocebus sabaeus OX=60711 GN=MFSD10 PE=4 SV=1	0		8.826	5	2	41	2	455	2	Pf07690		ENSCSAG00000015797	MFSD10	A0A0D9RTD6						6.08148e+06	4.1427e+06	669125	1.88057e+06	3.89478e+06	1.94316e+06	818489	3.62121e+06	587673	3.72417e+06	6.94295e+06	5.48893e+06	844603	5.03537e+06	5.87408e+06	1.68298e+06	5.6251e+06	5.83895e+06	4.24924e+06	2.77161e+06	5.3528e+06		2.16404e+06	5.61379e+06	4.73107e+06	3.54383e+06	3.81885e+06
A0A0D9RXB9	MITD1	Microtubule interacting and trafficking domain containing 1 OS=Chlorocebus sabaeus OX=60711 GN=MITD1 PE=4 SV=1	>tr|A0A0D9RXB9|A0A0D9RXB9_CHLSB Microtubule interacting and trafficking domain containing 1 OS=Chlorocebus sabaeus OX=60711 GN=MITD1 PE=4 SV=1	0		11.33	13	2	50	2	273	2	Pf04212, Pf16565		ENSCSAG00000017222	MITD1	A0A0D9RXB9	2.84643e+06	2.21327e+06	3.88732e+06	2.26786e+06	2.64736e+06																2.32002e+06	3.68659e+06	3.21678e+06	3.43354e+06	4.65475e+06	734021		833625	728912	777436
P0DTC8	8	ORF8 protein OS=Severe acute respiratory syndrome coronavirus 2 OX=2697049 GN=8 PE=1 SV=1	>sp|P0DTC8|NS8_SARS2 ORF8 protein OS=Severe acute respiratory syndrome coronavirus 2 OX=2697049 GN=8 PE=1 SV=1	0	SARS-CoV-2	22.938	13	2	22	2	121	2	Pf12093	43740577			P0DTC8; vg:43740577
A0A0D9S5Y6		Uncharacterized protein OS=Chlorocebus sabaeus OX=60711 PE=3 SV=1	>tr|A0A0D9S5Y6|A0A0D9S5Y6_CHLSB Uncharacterized protein OS=Chlorocebus sabaeus OX=60711 PE=3 SV=1	0		8.326	9	2	9	2	455	2	Pf12430, Pf12537																				519191			2.40553e+06	642282
A0A0D9R947	PLGRKT	Uncharacterized protein OS=Chlorocebus sabaeus OX=60711 GN=PLGRKT PE=4 SV=1	>tr|A0A0D9R947|A0A0D9R947_CHLSB Uncharacterized protein OS=Chlorocebus sabaeus OX=60711 GN=PLGRKT PE=4 SV=1	0.002		5.49	14	2	4	2	147	2	Pf10166	103219484	ENSCSAG00000008877	PLGRKT	A0A0D9R947; csab:103219484	2.61153e+06	1.69407e+06	2.20601e+06	831613	1.4121e+06	1.72773e+06	1.32409e+06	1.91477e+06	1.51006e+06		1.8066e+06	2.43852e+06	1.71262e+06	1.43228e+06	1.05458e+06	2.78925e+06	2.72877e+06	2.2143e+06	1.68527e+06	1.26992e+06	2.53211e+06	2.54791e+06	1.75588e+06	1.60153e+06	1.41666e+06	1.94538e+06	2.41545e+06	2.35839e+06	1.96772e+06	1.25886e+06
A0A0D9R3I5	NAA40	N-alpha-acetyltransferase 40 OS=Chlorocebus sabaeus OX=60711 GN=NAA40 PE=3 SV=1	>tr|A0A0D9R3I5|A0A0D9R3I5_CHLSB N-alpha-acetyltransferase 40 OS=Chlorocebus sabaeus OX=60711 GN=NAA40 PE=3 SV=1	0		11.205	12	2	47	2	237	2	Pf00583	103233535	ENSCSAG00000006886	NAA40	A0A0D9R3I5; csab:103233535		1.75029e+06		1.19889e+06	2.22762e+06	1.22013e+06	1.87395e+06	2.08211e+06	1.83646e+06	2.08457e+06	1.1288e+06	1.48021e+06	1.61148e+06	1.82496e+06	2.01487e+06	2.13444e+06	1.70573e+06	1.503e+06	1.39765e+06	2.33269e+06	1.88446e+06	1.42432e+06	1.44736e+06	1.29507e+06	2.12499e+06	1.54381e+06		1.33e+06	1.83504e+06	2.07312e+06	2.08341e+06	2.36906e+06
A0A0D9RD99	PPIL1	Peptidyl-prolyl cis-trans isomerase OS=Chlorocebus sabaeus OX=60711 GN=PPIL1 PE=3 SV=1	>tr|A0A0D9RD99|A0A0D9RD99_CHLSB Peptidyl-prolyl cis-trans isomerase OS=Chlorocebus sabaeus OX=60711 GN=PPIL1 PE=3 SV=1	0.002		5.131	18	2	17	2	118	2	Pf00160		ENSCSAG00000010353	PPIL1	A0A0D9RD99						822034	616254	972301		546181	726180	625059	691947		875878											661358	488077		619458	720010
A0A0D9RDR0	POLR2L	DNA-directed RNA polymerases I, II, and III subunit RPABC5 OS=Chlorocebus sabaeus OX=60711 GN=POLR2L PE=3 SV=1	>tr|A0A0D9RDR0|A0A0D9RDR0_CHLSB DNA-directed RNA polymerases I, II, and III subunit RPABC5 OS=Chlorocebus sabaeus OX=60711 GN=POLR2L PE=3 SV=1	0		12.328	30	2	57	2	67	2	Pf01194	103234512	ENSCSAG00000010528	POLR2L	A0A0D9RDR0; csab:103234512	5.80939e+06	7.11892e+06	1.02521e+07	6.52043e+06	4.67679e+06	5.88961e+06	7.07165e+06	7.80368e+06	6.88846e+06	5.79375e+06	5.30734e+06	5.37407e+06	6.30214e+06	7.23569e+06	4.94577e+06	5.78085e+06	6.39183e+06	6.82792e+06	6.32744e+06	4.10862e+06	6.44163e+06	5.778e+06	5.43708e+06	5.87756e+06	4.78674e+06	5.85301e+06	8.64701e+06	6.25645e+06	4.6371e+06	3.91666e+06	7.04523e+06	7.53139e+06
A0A0D9RDF4	GINS1	GINS complex subunit 1 OS=Chlorocebus sabaeus OX=60711 GN=GINS1 PE=3 SV=1	>tr|A0A0D9RDF4|A0A0D9RDF4_CHLSB GINS complex subunit 1 OS=Chlorocebus sabaeus OX=60711 GN=GINS1 PE=3 SV=1	0.001		6.435	8	2	10	2	285	2		103216161	ENSCSAG00000010407	GINS1	A0A0D9RDF4; csab:103216161	1.43572e+06	2.12228e+06	2.32107e+06	1.5051e+06	1.83924e+06	343309		1.48488e+06		1.89163e+06	1.52058e+06	2.52156e+06	1.73443e+06	2.21247e+06	1.4605e+06	1.70926e+06	2.12919e+06	1.50036e+06	1.81347e+06	2.0402e+06	1.70633e+06	2.51914e+06	1.59012e+06	1.26599e+06	1.84286e+06	1.58361e+06	1.90562e+06	1.42968e+06	1.85233e+06	2.27403e+06	964784	1.83561e+06
A0A0D9SBQ3	RPSA	40S ribosomal protein SA OS=Chlorocebus sabaeus OX=60711 GN=RPSA PE=3 SV=1	>tr|A0A0D9SBQ3|A0A0D9SBQ3_CHLSB 40S ribosomal protein SA OS=Chlorocebus sabaeus OX=60711 GN=RPSA PE=3 SV=1	0		42.686	21	5	1116	2	295	5	Pf00318, Pf16122	103217743	ENSCSAG00000018772	RPSA	A0A0D9SBQ3; csab:103217743						4.23792e+06	5.08885e+06	2.07216e+06	2.03503e+06	8.32736e+06	819732	2.89016e+06	4.5064e+06	1.74906e+06	8.30481e+06	3.51878e+06	4.72294e+06	2.36057e+06	3.18521e+06	5.30843e+06	3.05015e+06	2.81547e+06	3.71272e+06	3.57546e+06	4.44418e+06	3.60528e+06		4.24131e+06	2.89939e+06	5.36916e+06	4.31877e+06	5.29398e+06
A0A0D9RS65		IF rod domain-containing protein OS=Chlorocebus sabaeus OX=60711 PE=4 SV=1	>tr|A0A0D9RS65|A0A0D9RS65_CHLSB IF rod domain-containing protein OS=Chlorocebus sabaeus OX=60711 PE=4 SV=1	0		22.505	6	4	263	2	460	4	Pf00038, Pf16208					3.68302e+07	2.70318e+07	5.21585e+07	2.48377e+07	6.03079e+07	4.39721e+07	2.68555e+07	3.39985e+07	2.61308e+07	5.70453e+07	3.04914e+07	2.79694e+07	3.03937e+07	2.69178e+07	5.88627e+07	3.06557e+07	2.53173e+07	2.69829e+07	2.8378e+07	5.39106e+07	3.18249e+07	2.58146e+07	3.13853e+07	2.70751e+07	4.99211e+07	3.39365e+07	3.28047e+07	2.83245e+07	2.69756e+07	6.22172e+07	3.37012e+07	2.29774e+07
A0A0D9RFL1	NFIC	Nuclear factor 1 OS=Chlorocebus sabaeus OX=60711 GN=NFIC PE=3 SV=1	>tr|A0A0D9RFL1|A0A0D9RFL1_CHLSB Nuclear factor 1 OS=Chlorocebus sabaeus OX=60711 GN=NFIC PE=3 SV=1	0.002		5.189	5	2	3	2	508	2	Pf00859, Pf03165, Pf10524	103233679	ENSCSAG00000011182	NFIC	A0A0D9RFL1; csab:103233679	2.19536e+07	1.3288e+07	2.16726e+07	1.32642e+07	1.32729e+07	1.81422e+07	1.31573e+07	1.46874e+07	1.32858e+07	1.36518e+07	1.94128e+07	2.07338e+07	1.7054e+07	1.33161e+07	1.36656e+07	1.0662e+07	1.22929e+07	1.52521e+07	1.23279e+07	1.25714e+07	1.16315e+07	1.24317e+07	1.16739e+07	1.05931e+07	1.11353e+07	1.01787e+07	1.52969e+07	1.05003e+07	9.58187e+06	1.06515e+07	9.44392e+06	8.27491e+06
A0A0D9RHH1	MOB3A	Uncharacterized protein OS=Chlorocebus sabaeus OX=60711 GN=MOB3A PE=3 SV=1	>tr|A0A0D9RHH1|A0A0D9RHH1_CHLSB Uncharacterized protein OS=Chlorocebus sabaeus OX=60711 GN=MOB3A PE=3 SV=1	0		9.267	15	2	6	2	217	2	Pf03637	103233648	ENSCSAG00000011866	MOB3A	A0A0D9RHH1; csab:103233648											1.42507e+06	923090	1.539e+06	1.54856e+06								1.16239e+06	1.35521e+06		1.7868e+06
A0A0D9S2I2	ATM	Serine-protein kinase ATM OS=Chlorocebus sabaeus OX=60711 GN=ATM PE=3 SV=1	>tr|A0A0D9S2I2|A0A0D9S2I2_CHLSB Serine-protein kinase ATM OS=Chlorocebus sabaeus OX=60711 GN=ATM PE=3 SV=1	0.003		4.239	1	2	3	2	3056	2	Pf00454, Pf02259, Pf02260, Pf11640	103248401	ENSCSAG00000002971	ATM	A0A0D9S2I2; csab:103248401	3.45725e+06	4.49009e+06	3.1084e+06	4.62685e+06	2.01991e+06	3.08298e+06	3.87458e+06	2.84074e+06	3.2744e+06	2.00858e+06	3.50663e+06	3.70617e+06	2.1798e+06	4.50468e+06	1.44036e+06	3.57922e+06	4.82532e+06	4.69533e+06	2.05913e+06	1.45649e+06	3.07914e+06	7.0588e+06	1.72636e+06	1.74857e+06	1.40519e+06	3.22053e+06	5.42536e+06	1.96796e+06	1.6661e+06	1.19081e+06	1.84572e+06	6.2738e+06
A0A0D9R279	DNAJB6	J domain-containing protein OS=Chlorocebus sabaeus OX=60711 GN=DNAJB6 PE=4 SV=1	>tr|A0A0D9R279|A0A0D9R279_CHLSB J domain-containing protein OS=Chlorocebus sabaeus OX=60711 GN=DNAJB6 PE=4 SV=1	0		24.383	17	4	55	3	326	4	Pf00226	103227305	ENSCSAG00000006424	DNAJB6	A0A0D9R279	3.32268e+06	4.15269e+06	1.69971e+06	5.86703e+06	3.63776e+06	3.84865e+06	3.36468e+06	4.69971e+06	4.09766e+06	4.34776e+06	4.33268e+06	3.70345e+06	3.52099e+06	4.95824e+06	3.26675e+06	5.06812e+06	3.79151e+06	4.98173e+06	3.83605e+06	2.92062e+06	4.98679e+06	4.63722e+06	3.00571e+06	2.67775e+06	3.15129e+06	4.39797e+06		3.86837e+06	4.06503e+06	3.18988e+06	4.07443e+06	5.41744e+06
A0A0D9SAC9		40S ribosomal protein S28 OS=Chlorocebus sabaeus OX=60711 PE=3 SV=1	>tr|A0A0D9SAC9|A0A0D9SAC9_CHLSB 40S ribosomal protein S28 OS=Chlorocebus sabaeus OX=60711 PE=3 SV=1	0		17.283	31	2	450	2	68	2	Pf01200					1.15976e+08	1.83298e+08	6.3341e+07	2.07973e+08	1.33044e+08	1.30452e+08	1.73515e+08	1.73437e+08	1.99524e+08	1.27106e+08	1.18232e+08	1.39781e+08	1.40252e+08	2.09265e+08	1.40578e+08	1.50347e+08	1.39167e+08	1.62051e+08	1.43994e+08	1.09519e+08	1.27297e+08	1.59329e+08	1.30407e+08	1.66302e+08	1.1309e+08	1.22024e+08	1.75225e+08	1.5025e+08	1.53383e+08	1.02732e+08	1.59553e+08	1.94947e+08
A0A0D9SDP0		Uncharacterized protein OS=Chlorocebus sabaeus OX=60711 PE=4 SV=1	>tr|A0A0D9SDP0|A0A0D9SDP0_CHLSB Uncharacterized protein OS=Chlorocebus sabaeus OX=60711 PE=4 SV=1	0		105.612	68	9	2876	4	151	9						3.14265e+08	3.17242e+08	4.65321e+08	3.81462e+08	2.98501e+08	3.31753e+08	3.32808e+08	3.12921e+08	3.639e+08	3.09981e+08	3.03588e+08	2.95039e+08	3.14724e+08	3.97049e+08	2.90812e+08	3.60526e+08	3.10869e+08	3.07098e+08	3.32815e+08	3.16559e+08	3.33291e+08	3.17432e+08	2.89335e+08	3.79235e+08	3.14054e+08	3.10427e+08	4.42337e+08	2.93819e+08	3.40226e+08	2.9828e+08	3.50929e+08	3.00888e+08
A0A0D9R6N1	SLC41A3	Uncharacterized protein OS=Chlorocebus sabaeus OX=60711 GN=SLC41A3 PE=3 SV=1	>tr|A0A0D9R6N1|A0A0D9R6N1_CHLSB Uncharacterized protein OS=Chlorocebus sabaeus OX=60711 GN=SLC41A3 PE=3 SV=1	0		7.929	6	2	4	2	487	2	Pf01769	103228130	ENSCSAG00000008006	SLC41A3	A0A0D9R6N1; csab:103228130						1.6586e+06	1.08993e+06		550784	840317						766447	803499		698622	512733			1.51574e+06	583752	532691	1.16416e+06			520125	477328	755386	424323
A0A0D9S986		Peptidyl-prolyl cis-trans isomerase OS=Chlorocebus sabaeus OX=60711 PE=3 SV=1	>tr|A0A0D9S986|A0A0D9S986_CHLSB Peptidyl-prolyl cis-trans isomerase OS=Chlorocebus sabaeus OX=60711 PE=3 SV=1	0		15.079	38	3	79	3	140	3	Pf13616					3.75207e+06	3.84897e+06	4.86427e+06	4.12946e+06	4.56822e+06	3.91065e+06	4.32919e+06	3.64776e+06	4.42292e+06	3.31986e+06	3.95113e+06	3.24132e+06	3.73678e+06	4.20301e+06	3.65582e+06	6.18211e+06	6.14469e+06	4.02963e+06	5.50922e+06	5.48437e+06	3.51537e+06	3.17475e+06	3.18521e+06	4.1827e+06	2.50927e+06	6.04342e+06	3.3928e+06	6.00459e+06	5.83241e+06	4.39723e+06	4.85287e+06	4.05916e+06
A0A0D9RKR3		Uncharacterized protein OS=Chlorocebus sabaeus OX=60711 PE=3 SV=1	>tr|A0A0D9RKR3|A0A0D9RKR3_CHLSB Uncharacterized protein OS=Chlorocebus sabaeus OX=60711 PE=3 SV=1	0		25.405	24	6	226	6	250	6	Pf06984					1.60784e+07	1.41857e+07	2.2043e+07	1.45076e+07	1.60767e+07	1.46858e+07	9.74009e+06	1.61847e+07	1.56414e+07	1.31085e+07	1.29288e+07	1.25367e+07	1.13093e+07	1.3111e+07	1.61782e+07	1.46596e+07	1.56005e+07	1.43428e+07	1.52707e+07	1.70655e+07	1.64166e+07	1.56104e+07	1.61845e+07	1.81966e+07	1.71752e+07	1.83619e+07	1.5223e+07	1.31408e+07	1.6606e+07	1.68909e+07	1.98049e+07	1.44554e+07
A0A0D9R6W4		Ig-like domain-containing protein OS=Chlorocebus sabaeus OX=60711 PE=3 SV=1	>tr|A0A0D9R6W4|A0A0D9R6W4_CHLSB Ig-like domain-containing protein OS=Chlorocebus sabaeus OX=60711 PE=3 SV=1	0		60.804	24	7	538	3	381	7	Pf00129, Pf06623, Pf07654					3.58314e+06	1.1139e+07		9.17477e+06	1.51803e+07	1.00525e+07	1.26577e+07	1.03708e+07		1.17823e+07	1.07752e+07	1.07504e+07		1.18461e+07	1.56333e+07	9.52981e+06		8.60802e+06	8.49054e+06	1.26967e+07	1.08136e+07	776287	1.32055e+07	881188	1.03158e+07	1.03674e+07		9.50397e+06	8.70774e+06	1.20282e+07	1.09319e+07
A0A0D9SB14	KBTBD11	BTB domain-containing protein OS=Chlorocebus sabaeus OX=60711 GN=KBTBD11 PE=4 SV=1	>tr|A0A0D9SB14|A0A0D9SB14_CHLSB BTB domain-containing protein OS=Chlorocebus sabaeus OX=60711 GN=KBTBD11 PE=4 SV=1	0.003		4.246	3	2	5	2	623	2	Pf00651, Pf01344		ENSCSAG00000018514	KBTBD11	A0A0D9SB14; csab:103215276	2.26077e+06	1.27118e+06	2.57311e+06	3.19367e+06	1.99779e+06						1.05657e+06	1.06116e+06	1.00929e+06	390157	326412	1.22473e+06	1.32509e+06	1.06842e+06	815880	948351	763831	1.39421e+06	658041	1.18615e+06	1.13118e+06	831537	1.25919e+06	859654	1.18107e+06	1.30034e+06		590225
A0A0D9SAX2	DDX28	RNA helicase OS=Chlorocebus sabaeus OX=60711 GN=DDX28 PE=4 SV=1	>tr|A0A0D9SAX2|A0A0D9SAX2_CHLSB RNA helicase OS=Chlorocebus sabaeus OX=60711 GN=DDX28 PE=4 SV=1	0		8.588	4	2	13	2	546	2	Pf00270, Pf00271	103233244	ENSCSAG00000018472	DDX28	A0A0D9SAX2; csab:103233244	1.95694e+06	1.22033e+06	2.54634e+06	1.08953e+06	1.6554e+06	2.10041e+06	1.84796e+06	1.78216e+06	1.41627e+06	1.43222e+06	1.94382e+06	1.47868e+06	1.16734e+06	1.8155e+06	1.42508e+06	1.47794e+06	1.73012e+06	1.2418e+06	1.4194e+06	1.18682e+06	1.47266e+06	1.64252e+06	1.30718e+06	1.68272e+06	1.67897e+06	1.80802e+06	1.76775e+06	1.68726e+06	1.73748e+06	1.57282e+06	1.23697e+06	1.42307e+06
A0A0D9S850	SH3BGRL3	SH3 domain-binding glutamic acid-rich-like protein OS=Chlorocebus sabaeus OX=60711 GN=SH3BGRL3 PE=3 SV=1	>tr|A0A0D9S850|A0A0D9S850_CHLSB SH3 domain-binding glutamic acid-rich-like protein OS=Chlorocebus sabaeus OX=60711 GN=SH3BGRL3 PE=3 SV=1	0		9.789	31	2	64	2	93	2	Pf04908		ENSCSAG00000000970	SH3BGRL3	A0A0D9S850						3.84857e+06	1.32329e+07	5.13619e+06	1.68666e+07	1.5499e+06	5.16092e+06	6.41038e+06	7.38816e+06	1.33489e+07	4.07821e+06	6.2684e+06	4.27964e+06	8.89617e+06	1.43812e+07	3.86933e+06	7.08867e+06	3.93381e+06	4.42975e+06	1.44254e+07	4.18898e+06	3.30627e+06		4.64301e+06	8.39546e+06	1.37554e+06	1.61451e+07	9.50546e+06
A0A0D9QXN2	AFP	Uncharacterized protein OS=Chlorocebus sabaeus OX=60711 GN=AFP PE=4 SV=1	>tr|A0A0D9QXN2|A0A0D9QXN2_CHLSB Uncharacterized protein OS=Chlorocebus sabaeus OX=60711 GN=AFP PE=4 SV=1	0.003		4.527	3	2	14	2	609	2	Pf00273	103235780	ENSCSAG00000004803	AFP	A0A0D9QXN2; csab:103235780	4.36235e+06	4.63449e+06	6.84051e+06	5.1458e+06	3.94759e+06	5.45361e+06	5.03547e+06	5.44167e+06	4.83566e+06	5.34218e+06	5.08194e+06	4.97459e+06	3.64281e+06	4.84204e+06		4.69218e+06	3.46463e+06	3.96527e+06	3.97814e+06	3.85836e+06	3.96268e+06	3.32192e+06	5.73515e+06	3.80981e+06	4.86266e+06	4.88167e+06	4.37693e+06	3.03302e+06	3.95553e+06	4.0603e+06	4.91421e+06	4.16708e+06
A0A0D9RDX7	CAMK1	Protein kinase domain-containing protein OS=Chlorocebus sabaeus OX=60711 GN=CAMK1 PE=3 SV=1	>tr|A0A0D9RDX7|A0A0D9RDX7_CHLSB Protein kinase domain-containing protein OS=Chlorocebus sabaeus OX=60711 GN=CAMK1 PE=3 SV=1	0		18.083	15	4	25	2	370	4	Pf00069	103227977	ENSCSAG00000010585	CAMK1	A0A0D9RDX7; csab:103227977		1.36079e+06		787815	1.30579e+06	1.45523e+06	1.16557e+06	1.03856e+06	1.36206e+06		1.85746e+06	1.54425e+06	1.82854e+06	1.0485e+06	1.01764e+06	1.86725e+06	1.70992e+06		1.551e+06		1.59385e+06	1.31947e+06	1.51097e+06	2.24849e+06	1.18928e+06	1.82416e+06		1.19318e+06	5.01322e+06	1.86258e+06	1.58499e+06	1.20914e+06
A0A0D9R5R3	TLE1	Uncharacterized protein OS=Chlorocebus sabaeus OX=60711 GN=TLE1 PE=3 SV=1	>tr|A0A0D9R5R3|A0A0D9R5R3_CHLSB Uncharacterized protein OS=Chlorocebus sabaeus OX=60711 GN=TLE1 PE=3 SV=1	0		19.511	9	4	85	4	770	4	Pf00400, Pf03920	103219643	ENSCSAG00000007687	TLE1	A0A0D9R5R3	1.19628e+07	7.53513e+06	1.18009e+07	4.54358e+06	7.12307e+06	7.63556e+06	2.35067e+06	3.0501e+06	6.54094e+06	7.45526e+06	1.46169e+07	1.56031e+07	7.20755e+06	1.09057e+07	7.40393e+06	1.14347e+07	3.91619e+06	8.90228e+06	9.20059e+06	1.07086e+07	1.07078e+07	7.59171e+06	3.38519e+06	7.98606e+06	7.47108e+06	1.46458e+07	1.22919e+07	7.23978e+06	1.07195e+07	7.26975e+06	1.68701e+07	1.90793e+07
A0A0D9QVM7	FAM98C	Family with sequence similarity 98 member C OS=Chlorocebus sabaeus OX=60711 GN=FAM98C PE=3 SV=1	>tr|A0A0D9QVM7|A0A0D9QVM7_CHLSB Family with sequence similarity 98 member C OS=Chlorocebus sabaeus OX=60711 GN=FAM98C PE=3 SV=1	0.001		7.107	13	2	29	2	198	2	Pf10239		ENSCSAG00000004058	FAM98C	A0A0D9QVM7	2.30656e+06	1.70291e+06	3.24187e+06	1.7017e+06	1.26279e+06	2.29607e+06	1.47477e+06	1.703e+06	1.32589e+06	1.86111e+06	1.63639e+06	2.5183e+06	1.93821e+06	1.54308e+06	1.33569e+06	1.69729e+06	2.40076e+06	1.70792e+06	1.98735e+06	2.04874e+06	2.14818e+06	1.61772e+06	1.82883e+06	1.69732e+06	2.10606e+06	2.23967e+06	3.09618e+06	2.4106e+06	2.2593e+06	2.00948e+06	1.44434e+06	2.10005e+06
A0A0D9RJI0	COMMD7	COMM domain-containing protein OS=Chlorocebus sabaeus OX=60711 GN=COMMD7 PE=4 SV=1	>tr|A0A0D9RJI0|A0A0D9RJI0_CHLSB COMM domain-containing protein OS=Chlorocebus sabaeus OX=60711 GN=COMMD7 PE=4 SV=1	0.001		5.829	10	2	27	2	200	2	Pf07258	103248298	ENSCSAG00000012589	COMMD7	A0A0D9RJI0; csab:103248298																					1.21119e+06	1.14748e+06	1.75994e+06
A0A0D9RQ86	DLGAP5	DLG associated protein 5 OS=Chlorocebus sabaeus OX=60711 GN=DLGAP5 PE=3 SV=1	>tr|A0A0D9RQ86|A0A0D9RQ86_CHLSB DLG associated protein 5 OS=Chlorocebus sabaeus OX=60711 GN=DLGAP5 PE=3 SV=1	0		7.821	4	2	11	2	699	2	Pf03359		ENSCSAG00000014651	DLGAP5	A0A0D9RQ86
A0A0D9RAQ4	SEC14L2	Uncharacterized protein OS=Chlorocebus sabaeus OX=60711 GN=SEC14L2 PE=4 SV=1	>tr|A0A0D9RAQ4|A0A0D9RAQ4_CHLSB Uncharacterized protein OS=Chlorocebus sabaeus OX=60711 GN=SEC14L2 PE=4 SV=1	0		10.223	9	3	4	3	403	3	Pf00650	103223165	ENSCSAG00000009443	SEC14L2	A0A0D9RAQ4											527141	539830		350009	492382											540934		1.04004e+06	259629	705641	928474
A0A0D9S8G4	SZRD1	SUZ domain-containing protein 1 OS=Chlorocebus sabaeus OX=60711 GN=SZRD1 PE=3 SV=1	>tr|A0A0D9S8G4|A0A0D9S8G4_CHLSB SUZ domain-containing protein 1 OS=Chlorocebus sabaeus OX=60711 GN=SZRD1 PE=3 SV=1	0		16.831	22	2	29	2	152	2	Pf12752, Pf12901		ENSCSAG00000000853	SZRD1	A0A0D9S8G4	3.9915e+06	2.7796e+06		3.05507e+06	3.19646e+06	3.80486e+06	4.29229e+06	3.52128e+06	3.35682e+06	2.21985e+06	3.21878e+06	3.70076e+06	3.02912e+06	3.71225e+06	4.18182e+06	3.78008e+06	2.53864e+06	2.91888e+06	3.14712e+06	2.58085e+06	4.08136e+06	2.99902e+06	3.74981e+06	1.55012e+07	3.69824e+06	4.20562e+06	3.7733e+06	3.34736e+06	5.41297e+06	3.49849e+06	3.24459e+06	2.74547e+06
A0A0D9S913		Uncharacterized protein OS=Chlorocebus sabaeus OX=60711 PE=3 SV=1	>tr|A0A0D9S913|A0A0D9S913_CHLSB Uncharacterized protein OS=Chlorocebus sabaeus OX=60711 PE=3 SV=1	0		13.805	25	2	899	2	84	2	Pf01667					9.5865e+07	1.12512e+08	1.43091e+08	1.2498e+08	1.08703e+08	9.25036e+07	1.18531e+08	1.26119e+08	1.26793e+08	1.05809e+08	8.56594e+07	9.15431e+07	8.81244e+07	1.26982e+08	1.02425e+08	9.35193e+07	9.11747e+07	1.00409e+08	8.59998e+07	8.94126e+07	9.6299e+07	9.80252e+07	7.84076e+07	9.9296e+07	9.24768e+07	8.51977e+07	1.38838e+08	9.75413e+07	9.94227e+07	8.71547e+07	1.22609e+08	1.12024e+08
A0A0D9RHK0	MRPS14	Uncharacterized protein OS=Chlorocebus sabaeus OX=60711 GN=MRPS14 PE=3 SV=1	>tr|A0A0D9RHK0|A0A0D9RHK0_CHLSB Uncharacterized protein OS=Chlorocebus sabaeus OX=60711 GN=MRPS14 PE=3 SV=1	0		23.517	22	2	90	2	128	2	Pf00253	103230549	ENSCSAG00000011897	MRPS14	A0A0D9RHK0; csab:103230549	5.10766e+06	5.79422e+06	2.28091e+06	7.78012e+06	5.82755e+06	6.15254e+06	6.05932e+06	5.98771e+06	6.74943e+06	4.95802e+06	7.10236e+06	5.83355e+06	5.71763e+06	5.91143e+06	6.06866e+06	7.18405e+06	6.02852e+06	6.43901e+06	6.40231e+06	5.56553e+06	6.69097e+06	6.80121e+06	5.19215e+06	6.08169e+06	5.50207e+06	6.29909e+06	3.02589e+06	3.2687e+06	6.29257e+06	5.44004e+06	6.96742e+06	5.97629e+06
A0A0D9QZX2	COIL	Coilin OS=Chlorocebus sabaeus OX=60711 GN=COIL PE=3 SV=1	>tr|A0A0D9QZX2|A0A0D9QZX2_CHLSB Coilin OS=Chlorocebus sabaeus OX=60711 GN=COIL PE=3 SV=1	0		8.673	4	2	55	2	572	2	Pf15862		ENSCSAG00000005604	COIL	A0A0D9QZX2	346930	1.62719e+06		1.56871e+06	1.54958e+06	677119	1.61881e+06	1.62261e+06	1.25577e+06	1.6669e+06	1.50064e+06	1.71632e+06	1.19111e+06	1.85888e+06	2.02909e+06	1.44099e+06	1.3219e+06	1.55431e+06	949354	1.34266e+06	975326	1.60612e+06	901256	1.59674e+06	1.46771e+06	790062		1.47714e+06	1.12343e+06	1.33036e+06	1.12238e+06	1.91049e+06
A0A0D9S655	ZNF787	Uncharacterized protein OS=Chlorocebus sabaeus OX=60711 GN=ZNF787 PE=4 SV=1	>tr|A0A0D9S655|A0A0D9S655_CHLSB Uncharacterized protein OS=Chlorocebus sabaeus OX=60711 GN=ZNF787 PE=4 SV=1	0		12.004	5	2	11	2	382	2	Pf00096, Pf13912	103235345	ENSCSAG00000001683	ZNF787	A0A0D9S655; csab:103235345		812792	991792	945244		1.02643e+07	8.61304e+06	5.15883e+06	1.02232e+07	939257	3.74838e+06	3.51999e+06	2.3634e+06			972865	1.01226e+06		936969	2.17045e+06	1.2694e+06	855212	1.09748e+06			607923	3.50105e+06			1.34671e+07	6.74173e+06
A0A0D9R4I3	PYGM	Alpha-1,4 glucan phosphorylase OS=Chlorocebus sabaeus OX=60711 GN=PYGM PE=3 SV=1	>tr|A0A0D9R4I3|A0A0D9R4I3_CHLSB Alpha-1,4 glucan phosphorylase OS=Chlorocebus sabaeus OX=60711 GN=PYGM PE=3 SV=1	0		42.923	16	11	388	4	804	11	Pf00343	103233110	ENSCSAG00000007250	PYGM	A0A0D9R4I3; csab:103233110	3.20176e+07	2.43105e+07	3.13503e+07	2.20818e+07	2.34368e+07	2.93384e+07	1.8493e+07	2.37213e+07	1.92152e+07	2.43189e+07	2.36735e+07	2.36876e+07	2.55213e+07	2.0853e+07	2.19041e+07	2.71813e+07	2.48643e+07	2.76478e+07	2.28327e+07	2.66403e+07	2.81044e+07	2.63165e+07	2.45915e+07	2.20205e+07	2.64787e+07	2.61529e+07	2.63002e+07	2.57474e+07	2.63293e+07	2.49905e+07	2.32607e+07	2.14818e+07
A0A0D9RID8	MFSD1	MFS domain-containing protein OS=Chlorocebus sabaeus OX=60711 GN=MFSD1 PE=4 SV=1	>tr|A0A0D9RID8|A0A0D9RID8_CHLSB MFS domain-containing protein OS=Chlorocebus sabaeus OX=60711 GN=MFSD1 PE=4 SV=1	0.002		5.415	5	2	30	2	465	2	Pf07690	103241407	ENSCSAG00000012186	MFSD1	A0A0D9RID8; csab:103241407	2.34665e+06		1.88333e+06	1.58344e+06	1.35334e+06						8.96605e+06	3.17031e+06		1.12571e+06	2.32978e+06	3.11174e+06	3.21691e+06	1.62308e+06	3.39374e+06	1.78511e+06	9.62711e+06	764796	1.19813e+06	2.06186e+06	2.50253e+06		2.27739e+06	5.33872e+06	8.1253e+06	2.57688e+06
A0A0D9QZ90	FBXO3	Uncharacterized protein OS=Chlorocebus sabaeus OX=60711 GN=FBXO3 PE=4 SV=1	>tr|A0A0D9QZ90|A0A0D9QZ90_CHLSB Uncharacterized protein OS=Chlorocebus sabaeus OX=60711 GN=FBXO3 PE=4 SV=1	0.004		3.962	4	2	5	2	471	2	Pf04379, Pf09346, Pf12937	103237983	ENSCSAG00000005366	FBXO3	A0A0D9QZ90; csab:103237983	835414	1.76971e+06	840364		47990.7						2.18192e+06			32993.2	26791.8	223040	893575	1.44683e+06	1.36471e+06				1.12422e+06	436881	29479.7						652682
A0A0D9SAY9	RANBP6	Uncharacterized protein OS=Chlorocebus sabaeus OX=60711 GN=RANBP6 PE=4 SV=1	>tr|A0A0D9SAY9|A0A0D9SAY9_CHLSB Uncharacterized protein OS=Chlorocebus sabaeus OX=60711 GN=RANBP6 PE=4 SV=1	0		21.741	6	5	228	2	1105	5	Pf02985, Pf13646, Pf18808, Pf18829	103219474	ENSCSAG00000018489	RANBP6	A0A0D9SAY9; csab:103219474
A0A0D9RAN2	PRXL2A	Peroxiredoxin like 2A OS=Chlorocebus sabaeus OX=60711 GN=PRXL2A PE=4 SV=1	>tr|A0A0D9RAN2|A0A0D9RAN2_CHLSB Peroxiredoxin like 2A OS=Chlorocebus sabaeus OX=60711 GN=PRXL2A PE=4 SV=1	0		15.501	19	4	82	4	218	4	Pf13911		ENSCSAG00000009424	PRXL2A	A0A0D9RAN2	4.04227e+06	5.82889e+06		6.17025e+06	5.92009e+06	6.92476e+06	6.03807e+06	6.66577e+06	6.14688e+06	6.00769e+06	7.74429e+06	8.06538e+06	7.24606e+06	7.38849e+06	6.60355e+06	6.66655e+06	7.44595e+06	8.07823e+06	7.40701e+06	7.71034e+06	6.23219e+06	8.73006e+06	6.96276e+06	7.02633e+06	8.28596e+06	5.41761e+06	1.67621e+06	7.83378e+06	8.05323e+06	8.19417e+06	5.03744e+06	6.57061e+06
A0A0D9RMB1		FGGY_N domain-containing protein OS=Chlorocebus sabaeus OX=60711 PE=4 SV=1	>tr|A0A0D9RMB1|A0A0D9RMB1_CHLSB FGGY_N domain-containing protein OS=Chlorocebus sabaeus OX=60711 PE=4 SV=1	0.001		7.52	7	2	13	2	482	2	Pf00370																806829	1.28002e+06		1.27362e+06	1.59332e+06	1.39272e+06		1.31395e+06	1.62008e+06	657642	1.65558e+06	1.11618e+06		1.37775e+06	1.15231e+06		796273		2.21609e+06
A0A0D9R0Z2	TIMM10	zf-Tim10_DDP domain-containing protein OS=Chlorocebus sabaeus OX=60711 GN=TIMM10 PE=3 SV=1	>tr|A0A0D9R0Z2|A0A0D9R0Z2_CHLSB zf-Tim10_DDP domain-containing protein OS=Chlorocebus sabaeus OX=60711 GN=TIMM10 PE=3 SV=1	0		8.409	17	2	19	2	90	2	Pf02953	103235410	ENSCSAG00000005976	TIMM10	A0A0D9R0Z2; csab:103235410	658676	730057	2.10154e+06	1.59338e+06		1.81414e+06	3.39756e+06	2.01061e+06	4.00758e+06		355704		491936	1.18115e+06		2.76858e+06	1.2083e+06	978727	1.9224e+06		831046	891337		1.2339e+06	364979	472284	1.4433e+06	455451	1.10377e+06		2.61191e+06	1.01341e+06
A0A0D9SBF5		Elongation factor 1-beta OS=Chlorocebus sabaeus OX=60711 PE=3 SV=1	>tr|A0A0D9SBF5|A0A0D9SBF5_CHLSB Elongation factor 1-beta OS=Chlorocebus sabaeus OX=60711 PE=3 SV=1	0		102.455	48	8	1598	2	225	8	Pf00736, Pf10587					8.12194e+07	1.663e+08	2.59692e+07	1.7475e+08	1.57591e+08	1.19819e+08	1.49594e+08	1.64475e+08	1.66826e+08	1.5115e+08	1.4957e+08	1.52458e+08	1.31642e+08	1.84362e+08	1.69689e+08	1.47754e+08	1.41456e+08	1.3785e+08	1.43434e+08	1.41801e+08	1.38568e+08	1.4267e+08	1.39048e+08	1.43126e+08	1.41909e+08	1.3269e+08	2.95087e+07	1.40576e+08	1.53738e+08	1.46275e+08	1.8671e+08	1.76791e+08
A0A0D9RSG1	GFM2	Ribosome-releasing factor 2, mitochondrial OS=Chlorocebus sabaeus OX=60711 GN=GFM2 PE=3 SV=1	>tr|A0A0D9RSG1|A0A0D9RSG1_CHLSB Ribosome-releasing factor 2, mitochondrial OS=Chlorocebus sabaeus OX=60711 GN=GFM2 PE=3 SV=1	0		8.139	3	2	32	2	777	2	Pf00009, Pf00679, Pf03144, Pf03764, Pf14492	103223136	ENSCSAG00000015464	GFM2	A0A0D9RSG1; csab:103223136	1.17552e+06	1.93788e+06		2.49557e+06	2.22225e+06	1.54297e+06	1.52936e+06	1.54898e+06	1.5458e+06	2.16403e+06	1.59134e+06	2.07922e+06	1.72332e+06	1.96612e+06	1.67302e+06	2.49481e+06	2.21637e+06	1.72615e+06	2.04073e+06	1.87486e+06	2.17166e+06	2.3781e+06	2.16797e+06	1.81771e+06	2.52389e+06	2.11887e+06		1.96897e+06	3.01076e+06	1.96302e+06	2.1645e+06	2.36783e+06
A0A0D9RI49	APBB1IP	Uncharacterized protein OS=Chlorocebus sabaeus OX=60711 GN=APBB1IP PE=4 SV=1	>tr|A0A0D9RI49|A0A0D9RI49_CHLSB Uncharacterized protein OS=Chlorocebus sabaeus OX=60711 GN=APBB1IP PE=4 SV=1	0.003		4.523	3	2	10	2	606	2	Pf00169, Pf00788		ENSCSAG00000012106	APBB1IP	A0A0D9RI49	1.14105e+06	1.4814e+06	1.8724e+06	1.77828e+06	1.36069e+06	408735	1.40016e+06	1.22232e+06	1.21294e+06	942050	814095	705289	751084	1.69853e+06	1.33326e+06	493730	751572	889529	801810	676230		777345	916932		480338	854064	1.03485e+06	1.12227e+06	710667	564081	1.2523e+06	1.32267e+06
A0A0D9R4K6	SRP14	Signal recognition particle 14 kDa protein OS=Chlorocebus sabaeus OX=60711 GN=SRP14 PE=3 SV=1	>tr|A0A0D9R4K6|A0A0D9R4K6_CHLSB Signal recognition particle 14 kDa protein OS=Chlorocebus sabaeus OX=60711 GN=SRP14 PE=3 SV=1	0		48.471	55	7	728	7	144	7	Pf02290	103245852	ENSCSAG00000007304	SRP14	A0A0D9R4K6; csab:103245852	1.19128e+08	1.281e+08	1.09136e+08	1.12498e+08	7.23372e+07	1.49627e+08	1.35584e+08	1.31584e+08	9.79459e+07	6.16669e+07	1.16784e+08	1.21135e+08	1.20185e+08	9.74019e+07	7.22611e+07	1.42178e+08	1.33367e+08	1.36014e+08	1.35018e+08	9.76822e+07	1.52428e+08	1.3208e+08	1.33683e+08	1.01519e+08	1.0256e+08	1.49089e+08	1.30457e+08	1.4599e+08	1.22373e+08	1.00806e+08	1.58098e+08	1.29684e+08
A0A0D9R8M9		Nudix hydrolase domain-containing protein OS=Chlorocebus sabaeus OX=60711 PE=4 SV=1	>tr|A0A0D9R8M9|A0A0D9R8M9_CHLSB Nudix hydrolase domain-containing protein OS=Chlorocebus sabaeus OX=60711 PE=4 SV=1	0.001		7.213	11	2	14	2	236	2	Pf00293					7.1716e+06	5.48882e+06	2.58125e+06	2.28816e+06	5.08149e+06	4.92403e+06	4.58843e+06	5.98032e+06	5.09556e+06	3.43083e+06	5.47754e+06	5.86899e+06	4.65347e+06	4.69669e+06	5.13623e+06	3.50316e+06	5.23015e+06	6.5843e+06	4.70699e+06	5.93297e+06	6.01872e+06	7.04664e+06	5.61414e+06	6.85614e+06	6.37731e+06	2.8379e+06	2.25453e+06	2.46619e+06	1.94168e+06	2.21523e+06	1.92131e+06	2.30696e+06
A0A0D9RFE3	CHD3	DNA helicase OS=Chlorocebus sabaeus OX=60711 GN=CHD3 PE=3 SV=1	>tr|A0A0D9RFE3|A0A0D9RFE3_CHLSB DNA helicase OS=Chlorocebus sabaeus OX=60711 GN=CHD3 PE=3 SV=1	0		56.66	6	10	250	2	1965	10	Pf00176, Pf00271, Pf00385, Pf00628, Pf06461, Pf06465, Pf08073, Pf08074		ENSCSAG00000011122	CHD3	A0A0D9RFE3	2.03672e+06	2.40023e+06	2.22166e+06	1.56896e+06	3.06059e+06	3.43266e+06	2.84793e+06	5.82205e+06	2.50306e+06		3.14169e+06	4.45649e+06	2.67163e+06			3.34973e+06	1.62288e+06	2.21937e+06	2.63884e+06	432824	2.49902e+06		2.89873e+06	4.15825e+06		5.20352e+07		1.31252e+06	793975	1.01233e+06	2.9129e+06
A0A0D9RLC7	EBP	EXPERA domain-containing protein OS=Chlorocebus sabaeus OX=60711 GN=EBP PE=3 SV=1	>tr|A0A0D9RLC7|A0A0D9RLC7_CHLSB EXPERA domain-containing protein OS=Chlorocebus sabaeus OX=60711 GN=EBP PE=3 SV=1	0		23.906	10	2	152	2	230	2	Pf05241	103231927	ENSCSAG00000013263	EBP	A0A0D9RLC7; csab:103231927	1.149e+07	6.69737e+06	9.91301e+06	8.37449e+06	7.86176e+06	8.58854e+06	6.77763e+06	7.62692e+06	8.47009e+06	4.6178e+06	1.32621e+07	9.15285e+06	9.8816e+06	8.26298e+06	6.30064e+06	1.39609e+07	1.28733e+07	1.41814e+07	1.24199e+07	1.30319e+07	1.52553e+07	1.41724e+07	1.15173e+07	9.88171e+06	1.259e+07	1.48791e+07	1.48311e+07	1.34234e+07	1.49078e+07	1.37608e+07	9.63253e+06	8.41492e+06
A0A0D9RT56		General transcription factor IIH subunit OS=Chlorocebus sabaeus OX=60711 PE=3 SV=1	>tr|A0A0D9RT56|A0A0D9RT56_CHLSB General transcription factor IIH subunit OS=Chlorocebus sabaeus OX=60711 PE=3 SV=1	0.001		7.316	6	2	26	2	395	2	Pf04056, Pf07975					1.76101e+06	1.62956e+06	826850	1.90389e+06	1.44689e+06	1.27619e+06	1.63897e+06	718190	1.72648e+06	1.33743e+06	3.55298e+06	1.32882e+06	3.7734e+06	3.45821e+06	3.21165e+06	1.60542e+06	2.20658e+06	3.29356e+06	3.104e+06	2.21484e+06	1.24715e+06	964582	1.03411e+06	1.80504e+06	1.23737e+06	2.73238e+06	2.233e+06	3.53237e+06	3.40142e+06	1.39668e+06	3.03513e+06	997946
A0A0D9RZ91	GALNT1	Polypeptide N-acetylgalactosaminyltransferase OS=Chlorocebus sabaeus OX=60711 GN=GALNT1 PE=3 SV=1	>tr|A0A0D9RZ91|A0A0D9RZ91_CHLSB Polypeptide N-acetylgalactosaminyltransferase OS=Chlorocebus sabaeus OX=60711 GN=GALNT1 PE=3 SV=1	0		9.059	6	3	12	3	559	3	Pf00535, Pf00652	103222535	ENSCSAG00000017910	GALNT1	A0A0D9RZ91; csab:103222535
A0A0D9RE92	RAB6B	Uncharacterized protein OS=Chlorocebus sabaeus OX=60711 GN=RAB6B PE=4 SV=1	>tr|A0A0D9RE92|A0A0D9RE92_CHLSB Uncharacterized protein OS=Chlorocebus sabaeus OX=60711 GN=RAB6B PE=4 SV=1	0		30.232	42	8	377	2	208	8	Pf00071	103241649	ENSCSAG00000010704	RAB6B	A0A0D9RE92; csab:103241649	3.50979e+06	660236	1.35049e+07	851477	1.48274e+06											1.42921e+06	1.17977e+06		953987	999491											1.11957e+06	615406
A0A0D9SBG1	NXT1	NTF2 domain-containing protein OS=Chlorocebus sabaeus OX=60711 GN=NXT1 PE=4 SV=1	>tr|A0A0D9SBG1|A0A0D9SBG1_CHLSB NTF2 domain-containing protein OS=Chlorocebus sabaeus OX=60711 GN=NXT1 PE=4 SV=1	0		11.488	30	3	46	3	140	3	Pf02136	103215397	ENSCSAG00000018678	NXT1	A0A0D9SBG1; csab:103215397	784733	1.3761e+06		719136		1.07467e+06	874530	1.12787e+06	993912		1.12178e+06	1.0935e+06	1.13243e+06	800550	805458	1.76099e+06	1.04526e+06	1.10751e+06	954343		1.7043e+06	837167	891147	392365	838076	958772		845923	1.10869e+06	1.12071e+06	2.15746e+06
Q1AL73	COI	Cytochrome c oxidase subunit 1 (Fragment) OS=Chlorocebus sabaeus OX=60711 GN=COI PE=3 SV=1	>tr|Q1AL73|Q1AL73_CHLSB Cytochrome c oxidase subunit 1 (Fragment) OS=Chlorocebus sabaeus OX=60711 GN=COI PE=3 SV=1	0		23.933	8	2	28	2	513	2	Pf00115	4097490	ENSCSAG00000000016	COI	csab:4097490; Q1AL73	3.95243e+06	2.45827e+06	2.17085e+06	2.36869e+06	2.46518e+06						3.67879e+06	3.49004e+06	3.97004e+06	2.26374e+06	1.6508e+06	6.57385e+06	3.04045e+06	4.1991e+06	3.88082e+06	3.75165e+06	2.69194e+06	2.37155e+06	2.02568e+06	3.37271e+06	2.89134e+06	4.36775e+06	2.86526e+06	3.5176e+06	4.21657e+06	2.6557e+06	2.72187e+06	3.98074e+06
A0A0D9S7G6	HECTD3	Uncharacterized protein OS=Chlorocebus sabaeus OX=60711 GN=HECTD3 PE=4 SV=1	>tr|A0A0D9S7G6|A0A0D9S7G6_CHLSB Uncharacterized protein OS=Chlorocebus sabaeus OX=60711 GN=HECTD3 PE=4 SV=1	0		8.269	3	2	2	2	861	2	Pf00632, Pf03256	103224921	ENSCSAG00000001209	HECTD3	A0A0D9S7G6; csab:103224921		489580	1.31154e+06	776673	492536											513480	499395	8.59407e+06	3.38115e+06							517839		737689	556678		1.86768e+06
A0A0D9RXM9	RNGTT	mRNA-capping enzyme OS=Chlorocebus sabaeus OX=60711 GN=RNGTT PE=3 SV=1	>tr|A0A0D9RXM9|A0A0D9RXM9_CHLSB mRNA-capping enzyme OS=Chlorocebus sabaeus OX=60711 GN=RNGTT PE=3 SV=1	0.001		5.78	3	2	4	2	597	2	Pf00782, Pf01331, Pf03919	103240079	ENSCSAG00000017333	RNGTT	A0A0D9RXM9; csab:103240079	1.92261e+06	1.87247e+06	2.39495e+06	1.83692e+06	1.92164e+06	2.20368e+06	1.62192e+06	1.7904e+06	1.68398e+06		1.91949e+06	1.98353e+06	2.09382e+06	1.32531e+06	1.72223e+06						2.10277e+06	1.40429e+06	1.9121e+06	1.89432e+06	1.75702e+06	1.85142e+06	2.21676e+06	1.7553e+06	2.56978e+06		1.19359e+06	1.51604e+06
A0A0D9R3J0		Uncharacterized protein OS=Chlorocebus sabaeus OX=60711 PE=4 SV=1	>tr|A0A0D9R3J0|A0A0D9R3J0_CHLSB Uncharacterized protein OS=Chlorocebus sabaeus OX=60711 PE=4 SV=1	0		22.93	9	5	92	2	737	5	Pf00176, Pf00271, Pf00439, Pf14619					2.87219e+06	3.75678e+06		6.27351e+06	1.43838e+07		3.40157e+06	3.40301e+06	3.52527e+06	2.70491e+06	3.37239e+06	3.45332e+06	3.22715e+06	3.27975e+06	3.53919e+06		2.73983e+06	3.26441e+06	3.65295e+06	3.25588e+06	2.70424e+06	3.44569e+06	3.4272e+06	3.13957e+06	2.74484e+06	3.57657e+06	1.08404e+06	2.66295e+06	3.08314e+06	3.00705e+06	4.22085e+06	2.59146e+06
A0A0D9R5K9		Uncharacterized protein OS=Chlorocebus sabaeus OX=60711 PE=3 SV=1	>tr|A0A0D9R5K9|A0A0D9R5K9_CHLSB Uncharacterized protein OS=Chlorocebus sabaeus OX=60711 PE=3 SV=1	0		18.026	13	2	74	2	266	2	Pf10270					7.96599e+06	7.93791e+06	3.00315e+06	8.88901e+06	7.16954e+06	4.60155e+06	8.52842e+06	4.91338e+06	1.02765e+07	7.09888e+06	8.26269e+06	7.10037e+06	8.92993e+06	9.66038e+06	8.51595e+06	6.00474e+06	5.02897e+06	8.81839e+06	9.50292e+06	8.37666e+06	6.28227e+06	5.92124e+06	6.35844e+06	5.50569e+06	7.52199e+06	6.58749e+06	1.02097e+07	7.80699e+06	1.07932e+07	7.83534e+06	7.74649e+06	6.22969e+06
A0A0D9SBY5		Brix domain-containing protein OS=Chlorocebus sabaeus OX=60711 PE=4 SV=1	>tr|A0A0D9SBY5|A0A0D9SBY5_CHLSB Brix domain-containing protein OS=Chlorocebus sabaeus OX=60711 PE=4 SV=1	0		13.289	12	3	7	3	349	3	Pf04427					1.28343e+06	1.06838e+06	1.02966e+06	1.9146e+06	1.09689e+06	1.01286e+06	641976	1.53687e+06	1.60034e+06	1.36382e+06	1.11246e+06	831562	944733	1.31346e+06	1.48178e+06	1.1289e+06	960890	972411	1.15475e+06	1.02894e+06	1.39949e+06	1.28612e+06	730386	1.12039e+06	892514	961093	939473	1.34761e+06	1.07883e+06	1.11008e+06	872061	1.20233e+06
A0A0D9R8D1	DTNB	Dystrobrevin OS=Chlorocebus sabaeus OX=60711 GN=DTNB PE=3 SV=1	>tr|A0A0D9R8D1|A0A0D9R8D1_CHLSB Dystrobrevin OS=Chlorocebus sabaeus OX=60711 GN=DTNB PE=3 SV=1	0		17.626	13	4	8	4	620	4	Pf00569, Pf09068, Pf09069		ENSCSAG00000008613	DTNB	A0A0D9R8D1	3.68437e+06	2.37887e+06		4.30687e+06	4.14884e+06	4.26262e+06	3.95274e+06	2.66091e+06	5.04449e+06	2.89285e+06	5.88265e+06	5.08903e+06	5.74533e+06	4.60855e+06			1.15353e+06		1.21119e+06	1.28164e+06	3.09328e+06	3.10166e+06	6.13449e+06	5.05223e+06	4.91409e+06	5.77908e+06		4.27268e+06	5.81576e+06	4.49692e+06	4.33275e+06	2.36394e+06
A0A0D9S3C2	MED1	Mediator of RNA polymerase II transcription subunit 1 OS=Chlorocebus sabaeus OX=60711 GN=MED1 PE=3 SV=1	>tr|A0A0D9S3C2|A0A0D9S3C2_CHLSB Mediator of RNA polymerase II transcription subunit 1 OS=Chlorocebus sabaeus OX=60711 GN=MED1 PE=3 SV=1	0.001		5.837	2	2	73	2	1580	2	Pf10744		ENSCSAG00000002689	MED1	A0A0D9S3C2	524946	830839		901513	741514	1.03696e+06	2.25313e+06	2.9609e+06		1.71171e+06			676572	931009	1.00834e+06						1.04205e+06	878690		1.23762e+06	1.45877e+06
A0A0D9RJZ4	BET1	t-SNARE coiled-coil homology domain-containing protein OS=Chlorocebus sabaeus OX=60711 GN=BET1 PE=4 SV=1	>tr|A0A0D9RJZ4|A0A0D9RJZ4_CHLSB t-SNARE coiled-coil homology domain-containing protein OS=Chlorocebus sabaeus OX=60711 GN=BET1 PE=4 SV=1	0		13.242	25	2	74	2	118	2		103226537	ENSCSAG00000012747	BET1	A0A0D9RJZ4; csab:103226537	5.46667e+06	4.09702e+06	5.39572e+06	3.44284e+06	2.89047e+06	4.02503e+06	3.70851e+06	3.52034e+06	2.91557e+06	2.58464e+06	3.44224e+06	4.40611e+06	4.86668e+06	2.79916e+06	3.81571e+06	3.91912e+06	4.1147e+06	5.52207e+06	5.2267e+06	4.02419e+06	4.12442e+06	4.23267e+06	4.16201e+06	4.66568e+06	4.25643e+06	3.37564e+06	4.49037e+06	4.80729e+06	4.32707e+06	3.16552e+06	2.26463e+06	4.39769e+06
A0A0D9S5Z0		Uncharacterized protein OS=Chlorocebus sabaeus OX=60711 PE=3 SV=1	>tr|A0A0D9S5Z0|A0A0D9S5Z0_CHLSB Uncharacterized protein OS=Chlorocebus sabaeus OX=60711 PE=3 SV=1	0.001		5.784	6	2	4	2	475	2	Pf04499					1.07448e+06	835728	1.14987e+06	791142	913373	1.06164e+06	822063	1.16098e+06	593162	885189	1.31794e+06	1.47594e+06	1.15302e+06	1.0388e+06	788835	970505	773945	985898	999542	770698	1.0335e+06	878530	663468	797049	964124	1.03074e+06	1.00633e+06	1.47963e+06	1.07577e+06	1.03617e+06	591528	939444
A0A0D9RQY1	TMEM167A	Protein kish OS=Chlorocebus sabaeus OX=60711 GN=TMEM167A PE=3 SV=1	>tr|A0A0D9RQY1|A0A0D9RQY1_CHLSB Protein kish OS=Chlorocebus sabaeus OX=60711 GN=TMEM167A PE=3 SV=1	0.001		5.775	25	2	11	2	72	2	Pf06842		ENSCSAG00000014909	TMEM167A	A0A0D9RQY1	9.93555e+06	8.43436e+06	1.66222e+07	9.37325e+06	751141	9.40012e+06	8.59848e+06	9.54081e+06	1.01919e+07	9.62814e+06	1.01293e+07	1.0876e+07	9.12348e+06	8.7227e+06	9.08915e+06	9.98894e+06	1.07948e+07	1.12233e+07	1.11316e+07	1.16954e+07	1.09139e+07	1.13565e+07	1.11912e+07	1.09705e+07	1.25006e+07	9.51467e+06	1.48185e+07	1.14827e+07	9.56739e+06	1.02574e+07	1.28168e+07	9.99885e+06
A0A0D9RRC6	ZFAND6	Uncharacterized protein OS=Chlorocebus sabaeus OX=60711 GN=ZFAND6 PE=4 SV=1	>tr|A0A0D9RRC6|A0A0D9RRC6_CHLSB Uncharacterized protein OS=Chlorocebus sabaeus OX=60711 GN=ZFAND6 PE=4 SV=1	0		8.061	16	2	8	2	208	2	Pf01428, Pf01754	103245225	ENSCSAG00000015063	ZFAND6	A0A0D9RRC6; csab:103245225							3.24774e+06	837246	977596	1.90166e+06						1.93149e+06	3.26261e+06			750858		1.65977e+06		3.2466e+06	856556						2.15856e+06
A0A0D9RIF5		Guanine nucleotide-binding protein subunit gamma OS=Chlorocebus sabaeus OX=60711 PE=3 SV=1	>tr|A0A0D9RIF5|A0A0D9RIF5_CHLSB Guanine nucleotide-binding protein subunit gamma OS=Chlorocebus sabaeus OX=60711 PE=3 SV=1	0		9.259	26	2	110	2	68	2	Pf00631					6.05222e+06	8.69473e+06		1.01885e+07	5.87899e+06	7.83826e+06	5.73211e+06	8.44895e+06	9.91829e+06	6.66157e+06	8.62613e+06	8.24601e+06	4.59411e+06	1.00096e+07	6.49291e+06	7.26173e+06	5.55456e+06	7.26407e+06	5.4718e+06	5.98351e+06	9.9074e+06	6.44452e+06	5.98375e+06	9.74163e+06	9.81308e+06	9.13099e+06	4.37454e+06	9.60959e+06	5.7603e+06	6.60881e+06	7.136e+06	6.93201e+06
A0A0D9RVP6	NDUFS4	NADH dehydrogenase [ubiquinone] iron-sulfur protein 4, mitochondrial OS=Chlorocebus sabaeus OX=60711 GN=NDUFS4 PE=3 SV=1	>tr|A0A0D9RVP6|A0A0D9RVP6_CHLSB NADH dehydrogenase [ubiquinone] iron-sulfur protein 4, mitochondrial OS=Chlorocebus sabaeus OX=60711 GN=NDUFS4 PE=3 SV=1	0		10.648	15	2	91	2	174	2	Pf04800	103221350	ENSCSAG00000016625	NDUFS4	A0A0D9RVP6; csab:103221350	3.04777e+06	3.7445e+06	1.24123e+06	4.15049e+06	2.74968e+06	1.01925e+07	1.02883e+07	9.45492e+06	9.71535e+06	9.17126e+06	1.02338e+07	1.02903e+07	1.14325e+07	9.16896e+06	6.33172e+06	1.39159e+07	1.07974e+07	1.153e+07	1.10852e+07	8.41494e+06	9.67211e+06	1.16973e+07	9.11731e+06	1.08991e+07	8.75046e+06	8.66022e+06	2.96008e+06	1.2424e+07	1.12946e+07	7.69638e+06	7.67159e+06	9.66711e+06
A0A0D9RSU6	ATP5F1E	Uncharacterized protein OS=Chlorocebus sabaeus OX=60711 GN=ATP5F1E PE=3 SV=1	>tr|A0A0D9RSU6|A0A0D9RSU6_CHLSB Uncharacterized protein OS=Chlorocebus sabaeus OX=60711 GN=ATP5F1E PE=3 SV=1	0		9.339	31	2	225	2	51	2	Pf04627	103243426	ENSCSAG00000015600	ATP5F1E	A0A0D9RSU6; csab:103243426	3.14232e+07	3.69234e+07	5.28179e+07	3.59338e+07	2.33829e+07	4.18707e+07	3.77221e+07	4.28466e+07	4.3649e+07	2.79999e+07	2.85885e+07	3.2311e+07	4.41934e+07	3.65644e+07	2.95419e+07	4.42039e+07	3.45734e+07	4.12684e+07	4.42498e+07	2.71809e+07	3.83333e+07	4.01745e+07	3.31098e+07	4.5751e+07	3.173e+07	3.25778e+07	4.0454e+07	4.16665e+07	4.50255e+07	2.65685e+07	4.38085e+07	3.6062e+07
A0A0D9RAC9	ZMIZ1	SP-RING-type domain-containing protein OS=Chlorocebus sabaeus OX=60711 GN=ZMIZ1 PE=4 SV=1	>tr|A0A0D9RAC9|A0A0D9RAC9_CHLSB SP-RING-type domain-containing protein OS=Chlorocebus sabaeus OX=60711 GN=ZMIZ1 PE=4 SV=1	0		11.042	4	4	28	4	1067	4	Pf02891, Pf18028	103215935	ENSCSAG00000009314	ZMIZ1	A0A0D9RAC9	3.16639e+06	2.81093e+06	2.65169e+06	4.58941e+06	2.19226e+06	1.51349e+06	2.01952e+06	2.25489e+06	2.45933e+06	2.23762e+06	1.72801e+06	1.70263e+06	1.26706e+06	2.77185e+06	1.72189e+06	3.67916e+06	4.10878e+06	1.81689e+06	3.43566e+06	2.64614e+06	2.43653e+06	1.85363e+06	1.59158e+06	1.34088e+06	1.60727e+06	2.82648e+06	4.14602e+06	1.56788e+06	2.37347e+06	1.50029e+06	3.1765e+06	1.14253e+06
A0A0D9RYV3	SLC25A30	Uncharacterized protein OS=Chlorocebus sabaeus OX=60711 GN=SLC25A30 PE=3 SV=1	>tr|A0A0D9RYV3|A0A0D9RYV3_CHLSB Uncharacterized protein OS=Chlorocebus sabaeus OX=60711 GN=SLC25A30 PE=3 SV=1	0.001		5.98	7	2	12	2	291	2	Pf00153	103214375	ENSCSAG00000017770	SLC25A30	A0A0D9RYV3			849922	1.82654e+06	906253						5.81872e+06	1.10691e+06		2.20207e+06	1.81449e+06	5.02712e+06	847872		3.41514e+06	675542	4.8126e+06	379933	832200		4.67604e+06	4.4464e+06			4.77253e+06	1.12523e+06
A0A0D9RCG2	B3GALNT2	Hexosyltransferase OS=Chlorocebus sabaeus OX=60711 GN=B3GALNT2 PE=3 SV=1	>tr|A0A0D9RCG2|A0A0D9RCG2_CHLSB Hexosyltransferase OS=Chlorocebus sabaeus OX=60711 GN=B3GALNT2 PE=3 SV=1	0.002		5.207	6	2	4	2	492	2	Pf01762		ENSCSAG00000010061	B3GALNT2	A0A0D9RCG2	1.7899e+07	1.40919e+07	2.20361e+07	1.54757e+07	1.56e+07	1.78872e+07	1.3763e+07	1.53186e+07	1.26517e+07	1.27066e+07	1.59843e+07	1.41967e+07	1.28186e+07	1.51529e+07	1.29341e+07	1.66115e+07	1.38571e+07	1.35568e+07	1.21033e+07	1.15465e+07	1.69237e+07	1.49448e+07	1.40133e+07	1.05132e+07	1.3046e+07	1.73565e+07	1.88309e+07	1.43456e+07	1.28184e+07	1.22957e+07	1.86519e+07	1.56252e+07
A0A0D9RVI0	GPX8	Glutathione peroxidase OS=Chlorocebus sabaeus OX=60711 GN=GPX8 PE=3 SV=1	>tr|A0A0D9RVI0|A0A0D9RVI0_CHLSB Glutathione peroxidase OS=Chlorocebus sabaeus OX=60711 GN=GPX8 PE=3 SV=1	0		8.213	10	2	8	2	209	2	Pf00255	103221463	ENSCSAG00000016558	GPX8	A0A0D9RVI0	4.71984e+06	2.7198e+06	4.10923e+06	2.97294e+06	1.8463e+06						3.46953e+06	2.25831e+06	2.61859e+06	2.592e+06	1.89666e+06	3.41257e+06	2.36806e+06	3.55738e+06	3.29792e+06	2.2261e+06	3.64531e+06	2.92737e+06	2.29695e+06	2.32845e+06	1.83974e+06	2.44888e+06	3.99319e+06	2.60356e+06	2.94741e+06	2.09967e+06	1.932e+06	1.83449e+06
A0A0D9QZU4		NADH dehydrogenase [ubiquinone] 1 beta subcomplex subunit 8, mitochondrial OS=Chlorocebus sabaeus OX=60711 PE=3 SV=1	>tr|A0A0D9QZU4|A0A0D9QZU4_CHLSB NADH dehydrogenase [ubiquinone] 1 beta subcomplex subunit 8, mitochondrial OS=Chlorocebus sabaeus OX=60711 PE=3 SV=1	0		8.867	12	2	17	2	186	2	Pf05821					2.09443e+06	1.29514e+06		1.83613e+06	1.61111e+06	1.72663e+06	722695	1.33423e+06	1.25324e+06	1.76465e+06	1.41926e+06	1.61384e+06	1.21311e+06	1.34032e+06	1.46583e+06	3.23075e+06	2.03804e+06	1.50998e+06	1.08833e+06	2.58041e+06	2.92762e+06	2.17288e+06	1.26354e+06	2.1457e+06	2.3007e+06	1.9763e+06	1.13913e+06	1.44004e+06	1.09296e+06	2.09804e+06	1.90246e+06	1.08831e+06
A0A0D9QXS9	RECQL5	ATP-dependent DNA helicase OS=Chlorocebus sabaeus OX=60711 GN=RECQL5 PE=3 SV=1	>tr|A0A0D9QXS9|A0A0D9QXS9_CHLSB ATP-dependent DNA helicase OS=Chlorocebus sabaeus OX=60711 GN=RECQL5 PE=3 SV=1	0.001		6.063	2	2	17	2	991	2	Pf00270, Pf00271, Pf06959, Pf16124	103243039	ENSCSAG00000004842	RECQL5	A0A0D9QXS9; csab:103243039	1.28624e+08	1.1796e+08	2.08409e+08	1.41946e+08	1.10342e+08	1.23565e+08	1.26959e+08	1.22676e+08	1.50327e+08	7.00956e+07	1.33074e+08	1.1076e+08	1.19198e+08	1.36555e+08	1.04568e+08	1.12573e+08	1.06051e+08	1.20415e+08	1.31159e+08	8.47537e+07	1.22263e+08	8.87669e+07	1.30329e+08	1.34622e+08	9.32203e+07	1.3917e+08	1.62012e+08	1.19995e+08	1.34081e+08	5.63509e+07	1.47412e+08	1.0603e+08
A0A0D9RXB8		Uncharacterized protein OS=Chlorocebus sabaeus OX=60711 PE=4 SV=1	>tr|A0A0D9RXB8|A0A0D9RXB8_CHLSB Uncharacterized protein OS=Chlorocebus sabaeus OX=60711 PE=4 SV=1	0		42.666	27	8	830	2	321	8	Pf00013					4.2717e+07	4.92863e+07	6.21691e+06	5.22273e+07	3.86323e+07	2.46458e+07	4.66275e+07	4.15486e+07	4.40531e+07	3.88035e+07	5.24238e+07	4.77251e+07	4.62983e+07	4.0275e+07	3.8535e+07	4.6788e+07	4.12347e+07	3.88274e+07	3.23278e+07	4.17914e+07	5.49471e+07	4.39991e+07	3.82837e+07	4.56672e+07	3.808e+07	4.08063e+07	1.76155e+07	4.56723e+07	4.24472e+07	4.11573e+07	4.52722e+07	4.36115e+07
A0A0D9RMT4	RP2	Protein XRP2 OS=Chlorocebus sabaeus OX=60711 GN=RP2 PE=3 SV=1	>tr|A0A0D9RMT4|A0A0D9RMT4_CHLSB Protein XRP2 OS=Chlorocebus sabaeus OX=60711 GN=RP2 PE=3 SV=1	0.001		6.968	5	2	37	2	350	2	Pf07986	103231877	ENSCSAG00000013761	RP2	A0A0D9RMT4; csab:103231877	3.0121e+06	1.98632e+06	2.9731e+06	1.63781e+06	1.74245e+06																2.61261e+06	630267	487041		1.61762e+06						1.92597e+06	1.50475e+06
A0A0D9SAS7		PX domain-containing protein OS=Chlorocebus sabaeus OX=60711 PE=4 SV=1	>tr|A0A0D9SAS7|A0A0D9SAS7_CHLSB PX domain-containing protein OS=Chlorocebus sabaeus OX=60711 PE=4 SV=1	0		8.447	18	3	91	2	162	3	Pf00787					9.45009e+06	9.30653e+06	1.32016e+07	9.80711e+06	6.86977e+06	8.84907e+06	8.18493e+06	8.8994e+06	5.41696e+06	8.16477e+06	8.97936e+06	9.25741e+06	9.44757e+06	9.85583e+06	8.13148e+06	8.94137e+06	8.25562e+06	8.71009e+06	5.72918e+06	7.42313e+06	8.91011e+06	9.64228e+06	8.43443e+06	5.0699e+06	8.62207e+06	9.7278e+06	1.25456e+07	9.4949e+06	5.37224e+06	8.18833e+06	7.83982e+06	6.34234e+06
A0A0D9SB26	RAP1B	Uncharacterized protein OS=Chlorocebus sabaeus OX=60711 GN=RAP1B PE=3 SV=1	>tr|A0A0D9SB26|A0A0D9SB26_CHLSB Uncharacterized protein OS=Chlorocebus sabaeus OX=60711 GN=RAP1B PE=3 SV=1	0		73.167	70	10	607	3	184	10	Pf00071	103215555; 103238680	ENSCSAG00000004306; ENSCSAG00000018526	RAP1B	A0A0D9SB26; csab:103215555; csab:103238680	1.26287e+07	1.32033e+07	1.79255e+07	1.38579e+07	1.57926e+07	1.15132e+07	1.23737e+07	1.38241e+07	1.38712e+07	1.32839e+07	1.25852e+07	1.33601e+07	1.183e+07	1.45947e+07	1.3334e+07	1.41998e+07	1.1324e+07	1.42684e+07	1.22255e+07	1.31976e+07	1.41937e+07	1.28931e+07	1.23441e+07	1.30187e+07	1.43699e+07	1.28952e+07	1.75235e+07	1.3958e+07	1.25573e+07	1.30647e+07	1.85403e+07	1.4143e+07
A0A0D9RGF3		Uncharacterized protein OS=Chlorocebus sabaeus OX=60711 PE=3 SV=1	>tr|A0A0D9RGF3|A0A0D9RGF3_CHLSB Uncharacterized protein OS=Chlorocebus sabaeus OX=60711 PE=3 SV=1	0		19.577	13	2	121	2	192	2	Pf05186					2.45811e+07	2.05906e+07	2.3593e+07	1.73358e+07	8.74459e+06	1.0125e+07	7.37093e+06	1.79781e+07	8.64947e+06	1.03701e+07	1.15936e+07	1.89197e+07	1.54979e+07	2.11178e+07	9.42824e+06	1.32836e+07	1.00401e+07	2.37917e+07	1.374e+07	8.83756e+06	2.14469e+07	1.58797e+07	6.40743e+06	1.08617e+07	1.63499e+07	1.07802e+07	2.44232e+07	2.18818e+07	1.1359e+07	8.39474e+06	1.05812e+07	1.01045e+07
A0A0D9RHE8		Uncharacterized protein OS=Chlorocebus sabaeus OX=60711 PE=3 SV=1	>tr|A0A0D9RHE8|A0A0D9RHE8_CHLSB Uncharacterized protein OS=Chlorocebus sabaeus OX=60711 PE=3 SV=1	0		8.561	11	2	44	2	195	2	Pf02063					1.88189e+06	1.23661e+06	2.7707e+06	1.50279e+06	1.75871e+06	2.18597e+06	4.17359e+06	3.27806e+06	3.83199e+06	2.50911e+06	2.09634e+06	4.88988e+06	4.00943e+06	3.61752e+06	3.97597e+06	2.58605e+06	1.75132e+06	3.04298e+06	3.34162e+06	2.87494e+06	2.11553e+06	5.91447e+06	3.30251e+06	4.41812e+06	4.75209e+06	2.17713e+06	5.74884e+06	2.49779e+06	6.16316e+06	5.13493e+06	5.08259e+06	3.30608e+06
A0A0D9RJD6	CLIC5	Chloride intracellular channel protein OS=Chlorocebus sabaeus OX=60711 GN=CLIC5 PE=3 SV=1	>tr|A0A0D9RJD6|A0A0D9RJD6_CHLSB Chloride intracellular channel protein OS=Chlorocebus sabaeus OX=60711 GN=CLIC5 PE=3 SV=1	0		25.179	10	3	229	2	251	3	Pf13409, Pf13410	103221422	ENSCSAG00000012542	CLIC5	A0A0D9RJD6; csab:103221422	2.45112e+06	1.86624e+06		2.87227e+06	1.35696e+06	2.0599e+06	1.96057e+06	3.31543e+06	2.44514e+06	2.65649e+06	4.98013e+06	4.06218e+06	1.22901e+07	4.62762e+06	6.48835e+06	1.68007e+06	1.43068e+06	474486	1.12415e+06	2.30481e+06	941239	2.06626e+06	1.70364e+06	1.24126e+07	1.31333e+06	467096	830989	598650	1.85184e+06	1.71344e+06	1.29899e+06	2.40142e+06
A0A0D9RRK8	PPIP5K2	Inositol hexakisphosphate and diphosphoinositol-pentakisphosphate kinase OS=Chlorocebus sabaeus OX=60711 GN=PPIP5K2 PE=3 SV=1	>tr|A0A0D9RRK8|A0A0D9RRK8_CHLSB Inositol hexakisphosphate and diphosphoinositol-pentakisphosphate kinase OS=Chlorocebus sabaeus OX=60711 GN=PPIP5K2 PE=3 SV=1	0		8.148	2	2	10	2	1193	2	Pf00328, Pf18086		ENSCSAG00000015149	PPIP5K2	A0A0D9RRK8	2.64925e+06	2.08324e+06	4.6848e+06	1.67224e+06		2.01714e+06	1.71335e+06	1.62746e+06	2.40741e+06	2.26881e+06		1.14667e+06	654468		760533											2.46741e+06	2.27331e+06	1.41741e+06	1.09129e+06
A0A0D9RLX9	TRMT6	tRNA (adenine(58)-N(1))-methyltransferase non-catalytic subunit TRM6 OS=Chlorocebus sabaeus OX=60711 GN=TRMT6 PE=3 SV=1	>tr|A0A0D9RLX9|A0A0D9RLX9_CHLSB tRNA (adenine(58)-N(1))-methyltransferase non-catalytic subunit TRM6 OS=Chlorocebus sabaeus OX=60711 GN=TRMT6 PE=3 SV=1	0.002		5.353	4	2	9	2	497	2	Pf04189	103246794	ENSCSAG00000013461	TRMT6	A0A0D9RLX9; csab:103246794	2.26283e+06		4.13356e+06	2.95693e+06																						944832	3.55213e+06	2.71883e+06		4.51509e+06	725583
A0A0D9R458	CD99L2	Uncharacterized protein OS=Chlorocebus sabaeus OX=60711 GN=CD99L2 PE=3 SV=1	>tr|A0A0D9R458|A0A0D9R458_CHLSB Uncharacterized protein OS=Chlorocebus sabaeus OX=60711 GN=CD99L2 PE=3 SV=1	0		11.873	12	2	24	2	267	2	Pf12301	103232741	ENSCSAG00000007121	CD99L2	A0A0D9R458; csab:103232741	1.22468e+06	657394	1.10599e+06	1.16402e+06	1.09466e+06	1.01922e+06	931844	561231	1.19216e+06		1.42286e+06	898276	934130		1.40024e+06	868671	717755	1.65864e+06	1.69604e+06	1.41057e+06	1.33678e+06		1.33468e+06	972255	1.19363e+06	1.63718e+06	1.32299e+06	1.36675e+06	1.29099e+06	1.55073e+06		5.60843e+06
A0A0D9RL39	ELOVL5	Elongation of very long chain fatty acids protein 5 OS=Chlorocebus sabaeus OX=60711 GN=ELOVL5 PE=3 SV=1	>tr|A0A0D9RL39|A0A0D9RL39_CHLSB Elongation of very long chain fatty acids protein 5 OS=Chlorocebus sabaeus OX=60711 GN=ELOVL5 PE=3 SV=1	0		12.42	7	2	210	2	299	2	Pf01151	103221342	ENSCSAG00000013156	ELOVL5	A0A0D9RL39	1.19737e+07	2.72508e+07	1.13902e+07	3.08028e+07	3.18115e+07	2.42842e+07	2.55106e+07	2.85304e+07	2.90054e+07	2.71041e+07	2.83245e+07	3.35043e+07	2.79633e+07	3.08066e+07	3.17765e+07	3.36985e+07	3.07193e+07	3.0277e+07	2.36705e+07	3.18934e+07	3.07432e+07	3.20903e+07	2.54984e+07	3.02058e+07	3.26453e+07	2.40263e+07	1.12839e+07	3.32021e+07	2.67783e+07	3.23455e+07	2.90068e+07	3.14579e+07
A0A0D9RV95	MRPL55	Uncharacterized protein OS=Chlorocebus sabaeus OX=60711 GN=MRPL55 PE=4 SV=1	>tr|A0A0D9RV95|A0A0D9RV95_CHLSB Uncharacterized protein OS=Chlorocebus sabaeus OX=60711 GN=MRPL55 PE=4 SV=1	0		8.47	19	2	77	2	128	2	Pf09776	103229964	ENSCSAG00000016477	MRPL55	A0A0D9RV95; csab:103229964	4.09469e+06	4.72189e+06	4.8295e+06	4.59385e+06	3.13987e+06	3.25046e+06	4.70893e+06	4.82318e+06	4.25706e+06	3.47741e+06	4.33361e+06	4.90212e+06	3.83893e+06	5.1286e+06	3.11433e+06	5.266e+06	4.51081e+06	4.96598e+06	4.87544e+06	3.53097e+06	5.32305e+06	5.41662e+06	3.9784e+06	3.92054e+06	3.36423e+06	4.01961e+06	6.9857e+06	4.43967e+06	5.05835e+06	3.47271e+06	5.07732e+06	5.15517e+06
A0A0D9R0I7	BCL7C	Uncharacterized protein OS=Chlorocebus sabaeus OX=60711 GN=BCL7C PE=3 SV=1	>tr|A0A0D9R0I7|A0A0D9R0I7_CHLSB Uncharacterized protein OS=Chlorocebus sabaeus OX=60711 GN=BCL7C PE=3 SV=1	0.003		4.37	14	2	17	2	217	2	Pf04714	103231106	ENSCSAG00000005818	BCL7C	A0A0D9R0I7																						1.38371e+06	972523		1.76087e+06		956843	1.66919e+06	662819	1.05115e+06
A0A0D9RKM8	SYNJ2BP	Synaptojanin 2 binding protein OS=Chlorocebus sabaeus OX=60711 GN=SYNJ2BP PE=4 SV=1	>tr|A0A0D9RKM8|A0A0D9RKM8_CHLSB Synaptojanin 2 binding protein OS=Chlorocebus sabaeus OX=60711 GN=SYNJ2BP PE=4 SV=1	0		7.986	17	2	15	2	125	2	Pf00595		ENSCSAG00000012994	SYNJ2BP	A0A0D9RKM8	2.23621e+06	2.37171e+06	2.97476e+06	2.21434e+06	1.76233e+06	4.91398e+06	1.80233e+06	3.51747e+06	3.22508e+06	2.8318e+06	747528		3.40428e+06	2.17756e+06			2.59279e+06	3.00305e+06	3.1042e+06	1.98385e+06	2.70256e+06		2.03176e+06	3.41713e+06	2.65118e+06	2.49872e+06		2.2523e+06	2.81658e+06		2.30837e+06	1.95233e+06
A0A0D9SBF3		RING-type E3 ubiquitin transferase OS=Chlorocebus sabaeus OX=60711 PE=4 SV=1	>tr|A0A0D9SBF3|A0A0D9SBF3_CHLSB RING-type E3 ubiquitin transferase OS=Chlorocebus sabaeus OX=60711 PE=4 SV=1	0		12.765	13	3	24	3	311	3	Pf13639, Pf14369					3.321e+06	3.70765e+06	5.13806e+06	4.49529e+06	3.65616e+06	2.78908e+06	3.53794e+06	3.66999e+06	4.25062e+06	3.32763e+06	3.86687e+06	3.11781e+06	3.29594e+06	3.90925e+06	3.19543e+06	3.37039e+06	3.27926e+06	4.18604e+06	3.6528e+06	3.1662e+06	3.47964e+06	3.82751e+06	3.30803e+06	3.40607e+06	3.86716e+06	3.14677e+06	4.44126e+06	3.90306e+06	3.33055e+06	4.10906e+06	3.89073e+06	4.21572e+06
A0A0D9QYL8	SUGP1	SURP and G-patch domain containing 1 OS=Chlorocebus sabaeus OX=60711 GN=SUGP1 PE=4 SV=1	>tr|A0A0D9QYL8|A0A0D9QYL8_CHLSB SURP and G-patch domain containing 1 OS=Chlorocebus sabaeus OX=60711 GN=SUGP1 PE=4 SV=1	0		10.505	4	2	10	2	705	2	Pf01585, Pf01805		ENSCSAG00000005148	SUGP1	A0A0D9QYL8	1.35326e+06	778016	622724		1.42304e+06	1.16405e+06		665726	1.08836e+06	1.11539e+06	2.21603e+06	2.8621e+06	1.37334e+06	1.5316e+06	931105	1.64542e+06	1.31141e+06	1.38249e+06	829067	903315	1.18431e+06	759486			1.07744e+06	1.15005e+06	2.14877e+06	1.02041e+06	2.33401e+06	809435	1.01477e+06	1.56845e+06
A0A0D9RE57	DERL1	Derlin OS=Chlorocebus sabaeus OX=60711 GN=DERL1 PE=3 SV=1	>tr|A0A0D9RE57|A0A0D9RE57_CHLSB Derlin OS=Chlorocebus sabaeus OX=60711 GN=DERL1 PE=3 SV=1	0.001		5.983	8	2	17	2	251	2	Pf04511	103237376	ENSCSAG00000010675	DERL1	A0A0D9RE57; csab:103237376	6.90891e+06	3.94148e+06	2.50665e+06	7.19423e+06	3.69224e+06	7.75303e+06	5.10289e+06	7.79306e+06	7.91417e+06	7.85198e+06	8.04525e+06	7.63586e+06	4.53378e+06	9.43417e+06	9.82653e+06	1.10616e+07	5.12125e+06	6.40145e+06	5.74834e+06	9.80504e+06	8.90286e+06	7.55521e+06	2.04468e+06	7.66156e+06	9.28158e+06	7.24884e+06	3.59313e+06	4.26148e+06	8.875e+06	9.93568e+06	4.38608e+06	7.53625e+06
A0A0D9S7E4		UCR_hinge domain-containing protein OS=Chlorocebus sabaeus OX=60711 PE=3 SV=1	>tr|A0A0D9S7E4|A0A0D9S7E4_CHLSB UCR_hinge domain-containing protein OS=Chlorocebus sabaeus OX=60711 PE=3 SV=1	0		36.798	23	4	252	2	120	4	Pf02320					4.84721e+06	1.72254e+07	551931	1.63964e+07	1.99516e+07	1.50708e+07	2.15472e+07	1.61269e+07	2.26324e+07	2.08575e+07	1.03179e+07	1.12448e+07	1.48799e+07	1.98619e+07	2.09356e+07	1.58272e+07	1.9032e+07	1.23846e+07	2.2633e+07	2.33616e+07	1.33e+07	1.64207e+07	1.75058e+07	2.4738e+07	2.11674e+07	1.01219e+07		1.432e+07	2.63974e+07	2.1357e+07	1.6287e+07	1.65524e+07
A0A0D9R6G9		Cystatin domain-containing protein OS=Chlorocebus sabaeus OX=60711 PE=3 SV=1	>tr|A0A0D9R6G9|A0A0D9R6G9_CHLSB Cystatin domain-containing protein OS=Chlorocebus sabaeus OX=60711 PE=3 SV=1	0		50.584	43	3	608	3	98	3	Pf00031					6.61818e+07	6.97231e+07	8.02747e+07	7.01603e+07	4.83977e+07	8.52278e+07	6.46732e+07	6.60276e+07	6.98697e+07	5.57413e+07	6.96694e+07	7.57459e+07	8.81139e+07	7.13678e+07	5.07684e+07	9.40183e+07	8.49827e+07	9.45379e+07	9.01952e+07	6.77082e+07	8.09058e+07	8.9834e+07	7.79738e+07	8.93018e+07	6.74637e+07	7.34083e+07	9.80106e+07	8.89808e+07	9.37683e+07	6.5112e+07	6.89218e+07	7.25377e+07
A0A0D9R561	ADARB1	Adenosine deaminase RNA specific B1 OS=Chlorocebus sabaeus OX=60711 GN=ADARB1 PE=4 SV=1	>tr|A0A0D9R561|A0A0D9R561_CHLSB Adenosine deaminase RNA specific B1 OS=Chlorocebus sabaeus OX=60711 GN=ADARB1 PE=4 SV=1	0		13.239	5	2	9	2	701	2	Pf00035, Pf02137		ENSCSAG00000007489	ADARB1	A0A0D9R561						1.30249e+06	1.60641e+06	575467		1.5158e+06
A0A0D9R0N6	EXOSC1	Exosome component 1 OS=Chlorocebus sabaeus OX=60711 GN=EXOSC1 PE=4 SV=1	>tr|A0A0D9R0N6|A0A0D9R0N6_CHLSB Exosome component 1 OS=Chlorocebus sabaeus OX=60711 GN=EXOSC1 PE=4 SV=1	0		14.483	23	3	31	3	195	3	Pf10447, Pf14382		ENSCSAG00000005870	EXOSC1	A0A0D9R0N6	3.39204e+06	3.56517e+06		3.38403e+06	3.27324e+06	3.90736e+06	3.77945e+06		4.08246e+06	3.42409e+06	3.58793e+06	3.81664e+06	3.25092e+06	4.33864e+06	532763	3.58884e+06	3.37333e+06	3.18639e+06	3.10763e+06	3.29548e+06	4.15053e+06	3.44102e+06	2.81887e+06	3.52079e+06	3.29542e+06		4.52783e+06	4.12694e+06	3.85685e+06	3.33791e+06	3.59383e+06
A0A0D9RYX9	CPSF4	Cleavage and polyadenylation specificity factor subunit 4 OS=Chlorocebus sabaeus OX=60711 GN=CPSF4 PE=3 SV=1	>tr|A0A0D9RYX9|A0A0D9RYX9_CHLSB Cleavage and polyadenylation specificity factor subunit 4 OS=Chlorocebus sabaeus OX=60711 GN=CPSF4 PE=3 SV=1	0		12.517	13	3	76	3	269	3	Pf00098, Pf00642, Pf15663	103246784	ENSCSAG00000017795	CPSF4	A0A0D9RYX9	3.64597e+06	2.48321e+06	3.84653e+06	2.6647e+06	3.14721e+06	4.13333e+06	4.95113e+06	5.76602e+06	4.06739e+06	5.55334e+06	2.23542e+06	2.14676e+06	2.14196e+06	2.66075e+06	3.1683e+06	4.85059e+06	5.03846e+06	3.46088e+06	4.2772e+06	4.9069e+06	5.06367e+06	4.52382e+06	4.14403e+06	3.7425e+06	5.87442e+06	3.92032e+06	3.12273e+06	5.16688e+06	4.36544e+06	5.46237e+06	6.43974e+06	5.98871e+06
A0A0D9RTK5	CCNB1	Cyclin N-terminal domain-containing protein OS=Chlorocebus sabaeus OX=60711 GN=CCNB1 PE=3 SV=1	>tr|A0A0D9RTK5|A0A0D9RTK5_CHLSB Cyclin N-terminal domain-containing protein OS=Chlorocebus sabaeus OX=60711 GN=CCNB1 PE=3 SV=1	0		11.828	9	3	6	3	429	3	Pf00134, Pf02984	103222804	ENSCSAG00000015867	CCNB1	A0A0D9RTK5; csab:103222804	2.59614e+06	2.20095e+06	1.94124e+06	1.10098e+06	1.72095e+06	2.3351e+06	1.44282e+06	1.75263e+06	1.31386e+06	1.88296e+06	2.19439e+06	2.01296e+06	1.89311e+06	1.59749e+06	1.60841e+06	1.85716e+06	1.68006e+06	1.76957e+06	1.82082e+06	1.85484e+06	1.63662e+06	1.78237e+06	1.26982e+06	1.74358e+06	2.03003e+06	1.96254e+06	1.97339e+06	1.71727e+06	2.13952e+06	2.19863e+06	713748	1.66793e+06
A0A0D9RE47	CYFIP2	Cytoplasmic FMR1-interacting protein OS=Chlorocebus sabaeus OX=60711 GN=CYFIP2 PE=3 SV=1	>tr|A0A0D9RE47|A0A0D9RE47_CHLSB Cytoplasmic FMR1-interacting protein OS=Chlorocebus sabaeus OX=60711 GN=CYFIP2 PE=3 SV=1	0		89.867	17	18	597	3	1253	18	Pf05994, Pf07159	103244865	ENSCSAG00000010668	CYFIP2	A0A0D9RE47						671396	566380	301014	454417	541386		1.22579e+06	751607	392721	1.08492e+06	631520	1.19058e+06	523599	441624	851921						489114	3.4598e+06	711402	732807	956097
A0A0D9R0W8	METTL7A	Methyltransf_11 domain-containing protein OS=Chlorocebus sabaeus OX=60711 GN=METTL7A PE=4 SV=1	>tr|A0A0D9R0W8|A0A0D9R0W8_CHLSB Methyltransf_11 domain-containing protein OS=Chlorocebus sabaeus OX=60711 GN=METTL7A PE=4 SV=1	0		17.905	17	3	93	3	244	3	Pf08241	103238310	ENSCSAG00000005949	METTL7A	A0A0D9R0W8; csab:103238310						3.80948e+06	2.76087e+06	2.35566e+06	2.78372e+06	1.87296e+06	5.16117e+06	3.61991e+06	3.70181e+06	1.66761e+06	3.24511e+06		3.79208e+06	4.51531e+06	4.24875e+06	3.12735e+06	5.03713e+06	3.44041e+06	4.72455e+06	4.56771e+06	3.75589e+06	4.65907e+06	1.38315e+06	4.55102e+06	4.91692e+06	2.67894e+06
A0A0D9R5C0	NBAS	Uncharacterized protein OS=Chlorocebus sabaeus OX=60711 GN=NBAS PE=4 SV=1	>tr|A0A0D9R5C0|A0A0D9R5C0_CHLSB Uncharacterized protein OS=Chlorocebus sabaeus OX=60711 GN=NBAS PE=4 SV=1	0		12.199	2	3	14	3	2375	3	Pf08314, Pf15492		ENSCSAG00000007763	NBAS	A0A0D9R5C0	754716	1.1214e+06			655955	1.44197e+06	1.31794e+06	1.23619e+06	1.31393e+06							963117	679027	1.18392e+06								1.48187e+06	1.549e+06	1.13818e+06	1.20974e+06		1.04957e+06	1.1195e+06
A0A0D9RMZ5	TRAM1	Translocating chain-associated membrane protein OS=Chlorocebus sabaeus OX=60711 GN=TRAM1 PE=3 SV=1	>tr|A0A0D9RMZ5|A0A0D9RMZ5_CHLSB Translocating chain-associated membrane protein OS=Chlorocebus sabaeus OX=60711 GN=TRAM1 PE=3 SV=1	0		15.337	10	3	135	3	374	3	Pf03798, Pf08390	103236949	ENSCSAG00000013837	TRAM1	A0A0D9RMZ5; csab:103236949	1.78445e+07	1.39662e+07	1.891e+07	1.38809e+07	1.48005e+07	1.61867e+07	1.21605e+07	1.34527e+07	1.09153e+07	1.2284e+07	1.50775e+07	1.43575e+07	1.27151e+07	1.27339e+07	1.35518e+07	1.76152e+07	1.53523e+07	1.48401e+07	1.63395e+07	1.62483e+07	1.76286e+07	1.412e+07	1.34877e+07	1.00056e+07	1.14024e+07	1.4641e+07	1.64558e+07	1.37237e+07	1.52976e+07	1.41738e+07	1.489e+07	1.45644e+07
A0A0D9S4G4	SLC38A10	Aa_trans domain-containing protein OS=Chlorocebus sabaeus OX=60711 GN=SLC38A10 PE=4 SV=1	>tr|A0A0D9S4G4|A0A0D9S4G4_CHLSB Aa_trans domain-containing protein OS=Chlorocebus sabaeus OX=60711 GN=SLC38A10 PE=4 SV=1	0		8.575	3	3	5	3	1131	3	Pf01490	103243715	ENSCSAG00000002283	SLC38A10	A0A0D9S4G4	3.42226e+06	2.08792e+06	2.72154e+06		2.80739e+06	2.84226e+06	2.37294e+06	2.19981e+06	1.75185e+06		1.89386e+06	2.26713e+06			2.36858e+06	1.80441e+06		2.45551e+06	2.34869e+06	2.73961e+06	2.35957e+06	1.3803e+06	1.88639e+06	2.59957e+06	2.79841e+06	2.48992e+06	3.16156e+06	2.81402e+06	2.42191e+06	2.66347e+06	2.1359e+06	1.82702e+06
A0A0D9RKC6	DYNLT1	Uncharacterized protein OS=Chlorocebus sabaeus OX=60711 GN=DYNLT1 PE=3 SV=1	>tr|A0A0D9RKC6|A0A0D9RKC6_CHLSB Uncharacterized protein OS=Chlorocebus sabaeus OX=60711 GN=DYNLT1 PE=3 SV=1	0		32.852	36	3	130	3	122	3	Pf03645		ENSCSAG00000012907	DYNLT1	A0A0D9RKC6	4.34251e+06	4.9843e+06	1.17791e+07	4.89776e+06	6.01424e+06	5.7199e+06	4.32509e+06	4.02791e+06	4.26341e+06	3.23406e+06	5.20622e+06	3.90207e+06	4.57398e+06	4.19619e+06	2.9675e+06	6.78214e+06	6.17618e+06	5.22807e+06	6.62229e+06	4.95265e+06	4.65135e+06	6.5279e+06	6.80026e+06	6.69019e+06	4.7884e+06	5.9077e+06	5.44982e+06	6.27814e+06	9.43045e+06	5.89698e+06	5.45411e+06	7.20729e+06
A0A0D9R336	FAM3A	ILEI domain-containing protein OS=Chlorocebus sabaeus OX=60711 GN=FAM3A PE=3 SV=1	>tr|A0A0D9R336|A0A0D9R336_CHLSB ILEI domain-containing protein OS=Chlorocebus sabaeus OX=60711 GN=FAM3A PE=3 SV=1	0		9.876	13	3	21	3	230	3	Pf15711	103232830	ENSCSAG00000006738	FAM3A	A0A0D9R336; csab:103232830	4.32275e+06	4.27367e+06	5.8068e+06	853078	3.51401e+06	3.69506e+06		3.31047e+06	1.21921e+06	4.40545e+06	4.71735e+06	3.60471e+06	1.36374e+06	3.91242e+06	3.76325e+06	3.26446e+06	5.15212e+06	1.23328e+06	2.16869e+06	4.27363e+06	5.08676e+06	4.56183e+06	2.35507e+06	710030	3.5595e+06	1.93338e+06	4.30574e+06	1.56703e+06	3.6255e+06	3.74914e+06	2.49892e+06	5.06189e+06
A0A0D9RW87	ERCC3	DNA excision repair protein ERCC-3 OS=Chlorocebus sabaeus OX=60711 GN=ERCC3 PE=3 SV=1	>tr|A0A0D9RW87|A0A0D9RW87_CHLSB DNA excision repair protein ERCC-3 OS=Chlorocebus sabaeus OX=60711 GN=ERCC3 PE=3 SV=1	0		12.85	7	3	5	3	782	3	Pf04851, Pf13625, Pf16203	103216880	ENSCSAG00000016827	ERCC3	A0A0D9RW87; csab:103216880	823073	999312	1.38857e+06	794659	589486	1.0757e+06	896373			2.41162e+06	1.08758e+06		809899	1.04672e+06		1.18851e+06	804460	812416		826553	840292		1.17465e+06		773298	847861		669840	831791	840288	1.24174e+06	650510
A0A0D9R7X5	LRCH3	Leucine rich repeats and calponin homology domain containing 3 OS=Chlorocebus sabaeus OX=60711 GN=LRCH3 PE=4 SV=1	>tr|A0A0D9R7X5|A0A0D9R7X5_CHLSB Leucine rich repeats and calponin homology domain containing 3 OS=Chlorocebus sabaeus OX=60711 GN=LRCH3 PE=4 SV=1	0		11.094	5	3	16	3	756	3	Pf00307, Pf13855		ENSCSAG00000008457	LRCH3	A0A0D9R7X5	1.0781e+06	502070	1.96169e+06	1.06068e+06	914748	761832	828595	957765	1.22273e+06	1.03472e+06	750746	755659	790394	1.24206e+06	605062	718227	671567	858403	838175	1.07251e+06	1.05331e+06	596006	722679	944544	520285	694715	1.36556e+06		681528	636021	1.13038e+06	772635
A0A0D9RRD6	TMEM189-UBE2V1	TMEM189-UBE2V1 readthrough OS=Chlorocebus sabaeus OX=60711 GN=TMEM189-UBE2V1 PE=3 SV=1	>tr|A0A0D9RRD6|A0A0D9RRD6_CHLSB TMEM189-UBE2V1 readthrough OS=Chlorocebus sabaeus OX=60711 GN=TMEM189-UBE2V1 PE=3 SV=1	0		43.724	23	8	781	3	370	8	Pf00179, Pf10520		ENSCSAG00000015097	TMEM189-UBE2V1	A0A0D9RRD6	6.23686e+07	6.6046e+07	9.24999e+07	6.75118e+07	5.7036e+07	5.84209e+07	5.9729e+07	6.39741e+07	6.27758e+07	5.62552e+07	6.08705e+07	6.48231e+07	6.0961e+07	6.45195e+07	4.91183e+07	6.52659e+07	6.14512e+07	6.45228e+07	6.02379e+07	5.52683e+07	6.44429e+07	6.88011e+07	5.60556e+07	6.20759e+07	5.81497e+07	6.17394e+07	8.16281e+07	6.24665e+07	5.7943e+07	5.69601e+07	5.87175e+07	6.947e+07
A0A0D9S207	EMC8	MPN domain-containing protein OS=Chlorocebus sabaeus OX=60711 GN=EMC8 PE=3 SV=1	>tr|A0A0D9S207|A0A0D9S207_CHLSB MPN domain-containing protein OS=Chlorocebus sabaeus OX=60711 GN=EMC8 PE=3 SV=1	0		21.649	20	3	47	3	210	3	Pf03665	103233413	ENSCSAG00000003145	EMC8	A0A0D9S207; csab:103233413	1.13985e+06	2.95153e+06		2.96326e+06	3.17247e+06	2.80932e+06	3.11391e+06	2.81422e+06	2.5575e+06	2.82013e+06	2.78609e+06	2.92025e+06	2.20113e+06	3.02389e+06	3.44963e+06	8.60639e+06	2.99643e+06	1.36057e+07	1.00886e+07	2.5586e+06	3.53873e+06	2.78154e+06	3.14623e+06	2.2232e+06	2.83897e+06	3.18618e+06		2.11163e+06	3.48715e+06	2.97752e+06	9.41207e+06	3.31919e+06
A0A0D9RMS5	METTL16	U6 small nuclear RNA (adenine-(43)-N(6))-methyltransferase OS=Chlorocebus sabaeus OX=60711 GN=METTL16 PE=3 SV=1	>tr|A0A0D9RMS5|A0A0D9RMS5_CHLSB U6 small nuclear RNA (adenine-(43)-N(6))-methyltransferase OS=Chlorocebus sabaeus OX=60711 GN=METTL16 PE=3 SV=1	0		13.227	6	3	48	3	562	3	Pf05971		ENSCSAG00000013766	METTL16	A0A0D9RMS5	5.18933e+06		4.49023e+06	6.93336e+06	5.64536e+06	3.56679e+06	6.37286e+06	5.99439e+06	8.30823e+06	7.68904e+06	4.85506e+06	4.20329e+06	4.55015e+06	7.12482e+06		4.48561e+06	6.12653e+06	6.64866e+06		8.23231e+06	4.11179e+06	6.93696e+06	1.56127e+06	7.1832e+06	8.72606e+06	4.14395e+06		4.75371e+06	5.44863e+06	6.11219e+06	4.72478e+06
A0A0D9R419	EMC4	ER membrane protein complex subunit 4 OS=Chlorocebus sabaeus OX=60711 GN=EMC4 PE=3 SV=1	>tr|A0A0D9R419|A0A0D9R419_CHLSB ER membrane protein complex subunit 4 OS=Chlorocebus sabaeus OX=60711 GN=EMC4 PE=3 SV=1	0		15.603	22	3	134	3	183	3	Pf06417	103245905	ENSCSAG00000007083	EMC4	A0A0D9R419; csab:103245905	1.43608e+07	9.83797e+06	1.30937e+07	9.9276e+06	1.1763e+07	9.63708e+06	1.1312e+07	9.76579e+06	1.09546e+07	1.08664e+07	1.20886e+07	1.01004e+07	1.03233e+07	1.19516e+07	1.18547e+07	1.18805e+07	8.97121e+06	1.09247e+07	1.02634e+07	1.08213e+07	1.10014e+07	9.37542e+06	1.0944e+07	1.0271e+07	1.13501e+07	1.09908e+07	1.41136e+07	9.70784e+06	1.10056e+07	9.79375e+06	1.16039e+07	9.06295e+06
A0A0D9S2I3	UFSP2	Uncharacterized protein OS=Chlorocebus sabaeus OX=60711 GN=UFSP2 PE=4 SV=1	>tr|A0A0D9S2I3|A0A0D9S2I3_CHLSB Uncharacterized protein OS=Chlorocebus sabaeus OX=60711 GN=UFSP2 PE=4 SV=1	0		8.44	12	3	10	3	469	3	Pf07910	103236629	ENSCSAG00000002968	UFSP2	A0A0D9S2I3; csab:103236629						999008			844467	878247	598855	841397		6.24682e+06	1.61672e+06																720694
A0A0D9S146		Uncharacterized protein OS=Chlorocebus sabaeus OX=60711 PE=4 SV=1	>tr|A0A0D9S146|A0A0D9S146_CHLSB Uncharacterized protein OS=Chlorocebus sabaeus OX=60711 PE=4 SV=1	0		13.771	6	3	77	3	609	3							968002		729138	1.60115e+06	1.31191e+06	1.4468e+06	1.19629e+06	898204	1.61246e+06	1.06216e+06	1.19886e+06	1.45897e+06	795092	1.27419e+06	1.99635e+06	1.88158e+06	561177	1.18712e+06	1.72304e+06	804124	2.06702e+06	1.36807e+06	1.44892e+06	1.50196e+06	1.01547e+06		1.37158e+06	1.49318e+06	1.33297e+06	1.26829e+06	1.75196e+06
A0A0D9S536	TMED2	Transmembrane p24 trafficking protein 2 OS=Chlorocebus sabaeus OX=60711 GN=TMED2 PE=3 SV=1	>tr|A0A0D9S536|A0A0D9S536_CHLSB Transmembrane p24 trafficking protein 2 OS=Chlorocebus sabaeus OX=60711 GN=TMED2 PE=3 SV=1	0		29.615	16	3	434	3	208	3	Pf01105		ENSCSAG00000002059	TMED2	A0A0D9S536	1.88039e+07	2.52538e+07	1.66687e+07	2.22413e+07	1.69881e+07	1.71075e+07	2.11884e+07	1.63605e+07	2.16516e+07	1.67412e+07	2.25447e+07	2.42303e+07	2.85337e+07	2.2095e+07	1.80244e+07	2.58664e+07	2.90958e+07	2.8118e+07	2.31441e+07	2.59801e+07	2.76345e+07	2.6866e+07	1.81699e+07	2.73927e+07	2.17004e+07	1.69432e+07	2.01458e+07	2.85057e+07	2.6412e+07	2.28067e+07	1.63647e+07	2.07345e+07
A0A0D9S7G2	TOE1	C3H1-type domain-containing protein OS=Chlorocebus sabaeus OX=60711 GN=TOE1 PE=3 SV=1	>tr|A0A0D9S7G2|A0A0D9S7G2_CHLSB C3H1-type domain-containing protein OS=Chlorocebus sabaeus OX=60711 GN=TOE1 PE=3 SV=1	0		12.919	7	3	52	3	509	3	Pf00642, Pf04857	103224914	ENSCSAG00000001213	TOE1	A0A0D9S7G2; csab:103224914											5.18098e+06	5.12198e+06	3.7319e+06	4.90037e+06	3.66663e+06		5.01998e+06	3.73461e+06	3.06416e+06	3.90756e+06	4.25218e+06	5.16731e+06	4.11723e+06	3.5595e+06	3.43827e+06
A0A0D9RRS7	RALA	Small monomeric GTPase OS=Chlorocebus sabaeus OX=60711 GN=RALA PE=3 SV=1	>tr|A0A0D9RRS7|A0A0D9RRS7_CHLSB Small monomeric GTPase OS=Chlorocebus sabaeus OX=60711 GN=RALA PE=3 SV=1	0		54.194	49	7	263	3	206	7	Pf00071	103226186	ENSCSAG00000015217	RALA	A0A0D9RRS7; csab:103226186	5.62113e+06	5.82783e+06	7.67949e+06	6.84074e+06	5.66929e+06	4.81175e+06	5.66055e+06	6.28692e+06	7.23239e+06	5.43769e+06	5.62363e+06	4.96756e+06	5.3324e+06	5.85945e+06	4.69633e+06	6.05536e+06	5.23213e+06	4.83337e+06	5.36156e+06		6.07401e+06	6.09371e+06	5.1422e+06	6.55492e+06	4.18901e+06	5.40519e+06	5.63209e+06	5.03842e+06	5.1425e+06	4.6195e+06	5.62863e+06	6.02661e+06
A0A0D9R698	IFT27	Uncharacterized protein OS=Chlorocebus sabaeus OX=60711 GN=IFT27 PE=4 SV=1	>tr|A0A0D9R698|A0A0D9R698_CHLSB Uncharacterized protein OS=Chlorocebus sabaeus OX=60711 GN=IFT27 PE=4 SV=1	0		8.98	22	3	7	3	186	3	Pf00071	103223254	ENSCSAG00000007875	IFT27	A0A0D9R698; csab:103223254						1.11036e+06	931562			530160
A0A0D9S626	WARS2	Tryptophanyl-tRNA synthetase OS=Chlorocebus sabaeus OX=60711 GN=WARS2 PE=3 SV=1	>tr|A0A0D9S626|A0A0D9S626_CHLSB Tryptophanyl-tRNA synthetase OS=Chlorocebus sabaeus OX=60711 GN=WARS2 PE=3 SV=1	0		13.51	10	3	46	3	360	3	Pf00579	103224110	ENSCSAG00000001713	WARS2	A0A0D9S626; csab:103224110	4.62315e+06	4.08063e+06	5.10758e+06	7.82447e+06	9.2836e+06	4.18262e+06	2.38995e+06	3.82896e+06	8.80305e+06	8.39235e+06	7.25614e+06	5.44918e+06	2.38786e+06	4.72534e+06	9.83352e+06	4.29195e+06	2.89492e+06	4.26071e+06	4.27975e+06	3.81921e+06	4.88971e+06	2.38565e+06	6.55525e+06	7.62048e+06	5.26098e+06	4.74607e+06	856557	3.64381e+06	4.24782e+06	3.45693e+06	544026	3.08114e+06
A0A0D9RLV0	ZC2HC1A	Uncharacterized protein OS=Chlorocebus sabaeus OX=60711 GN=ZC2HC1A PE=4 SV=1	>tr|A0A0D9RLV0|A0A0D9RLV0_CHLSB Uncharacterized protein OS=Chlorocebus sabaeus OX=60711 GN=ZC2HC1A PE=4 SV=1	0		13.025	11	3	8	3	324	3	Pf13913	103237002	ENSCSAG00000013432	ZC2HC1A	A0A0D9RLV0	1.44416e+07	1.37389e+07	1.35835e+07	1.68389e+07	9.94484e+06	1.46584e+07	1.46268e+07	1.18388e+07	1.37887e+07	1.19758e+07	1.4334e+07	1.4697e+07	1.04783e+07	1.54057e+07	1.21447e+07	1.37997e+07	1.26285e+07	1.21667e+07	1.09777e+07	1.15643e+07	1.17505e+07	1.34868e+07	1.02807e+07	1.11102e+07	1.09482e+07	1.33132e+07	1.51481e+07	1.04322e+07	1.05588e+07	1.21256e+07	7.6797e+06	1.4774e+07
A0A0D9RR16	MAPKAPK2	Non-specific serine/threonine protein kinase OS=Chlorocebus sabaeus OX=60711 GN=MAPKAPK2 PE=3 SV=1	>tr|A0A0D9RR16|A0A0D9RR16_CHLSB Non-specific serine/threonine protein kinase OS=Chlorocebus sabaeus OX=60711 GN=MAPKAPK2 PE=3 SV=1	0		21.574	12	5	55	3	400	5	Pf00069	103230194	ENSCSAG00000014949	MAPKAPK2	A0A0D9RR16	3.06689e+06	2.59971e+06	2.77264e+06	2.26074e+06	2.17368e+06	1.7698e+06		2.34313e+06	1.5844e+06	2.38588e+06	264978	2.21122e+06	2.02857e+06	2.26613e+06	2.04947e+06	2.42243e+06	1.91524e+06	2.28741e+06	2.07285e+06	2.02912e+06	1.9885e+06	2.61362e+06		1.3853e+06	2.48617e+06	1.76969e+06		2.37498e+06	2.11737e+06	2.12022e+06	1.7679e+06	2.51655e+06
A0A0D9QZ38	CD63	Tetraspanin OS=Chlorocebus sabaeus OX=60711 GN=CD63 PE=3 SV=1	>tr|A0A0D9QZ38|A0A0D9QZ38_CHLSB Tetraspanin OS=Chlorocebus sabaeus OX=60711 GN=CD63 PE=3 SV=1	0		24.174	17	3	658	3	238	3	Pf00335	103238483	ENSCSAG00000005315	CD63	A0A0D9QZ38; csab:103238483	3.23503e+07	3.02256e+07	2.84876e+07	2.8489e+07	2.3235e+07	2.95888e+07	3.41891e+07	2.99437e+07	3.12927e+07	2.76178e+07	3.47402e+07	3.6114e+07	3.5377e+07	2.5494e+07	2.4949e+07	3.33351e+07	3.50274e+07	3.60963e+07	3.03318e+07	3.28385e+07	3.24956e+07	3.72204e+07	3.51706e+07	3.70353e+07	3.36269e+07	3.60263e+07	3.16138e+07	3.52746e+07	2.89661e+07	3.49396e+07	2.90473e+07	2.77028e+07
A0A0D9RLM7	NT5DC2	5'-nucleotidase domain containing 2 OS=Chlorocebus sabaeus OX=60711 GN=NT5DC2 PE=3 SV=1	>tr|A0A0D9RLM7|A0A0D9RLM7_CHLSB 5'-nucleotidase domain containing 2 OS=Chlorocebus sabaeus OX=60711 GN=NT5DC2 PE=3 SV=1	0		8.489	9	3	10	3	336	3	Pf05761		ENSCSAG00000013353	NT5DC2	A0A0D9RLM7	5.44455e+06	4.2019e+06	5.7959e+06	4.10317e+06	3.87909e+06	5.30123e+06	4.03346e+06	4.19356e+06	4.24523e+06	4.10895e+06	4.58601e+06	6.04965e+06	5.14579e+06	4.45792e+06	4.1336e+06	2.59647e+06	3.10328e+06	4.02807e+06	4.07847e+06	3.57322e+06	3.48669e+06	3.10061e+06	2.85755e+06	3.25846e+06	2.67817e+06	3.54781e+06	4.27967e+06	3.02948e+06	3.83537e+06	3.11305e+06	3.02838e+06	2.17956e+06
A0A0D9R6V9	EIF1AD	Eukaryotic translation initiation factor 1A domain-containing protein OS=Chlorocebus sabaeus OX=60711 GN=EIF1AD PE=3 SV=1	>tr|A0A0D9R6V9|A0A0D9R6V9_CHLSB Eukaryotic translation initiation factor 1A domain-containing protein OS=Chlorocebus sabaeus OX=60711 GN=EIF1AD PE=3 SV=1	0		12.108	24	3	11	3	165	3	Pf01176	103224961	ENSCSAG00000008082	EIF1AD	A0A0D9R6V9; csab:103224961						2.02875e+06	2.33052e+06	1.61608e+06	2.9711e+06	1.13974e+06	1.84354e+06		2.44011e+06	2.6295e+06		1.61684e+06		3.14284e+06	3.32725e+06		2.00906e+06	1.29027e+06		2.25038e+06			2.11781e+06	1.97854e+06	3.30772e+06			969469
A0A0D9R4V0	TMEM97	Transmembrane protein 97 OS=Chlorocebus sabaeus OX=60711 GN=TMEM97 PE=3 SV=1	>tr|A0A0D9R4V0|A0A0D9R4V0_CHLSB Transmembrane protein 97 OS=Chlorocebus sabaeus OX=60711 GN=TMEM97 PE=3 SV=1	0		10.301	13	3	128	3	176	3	Pf05241		ENSCSAG00000007373	TMEM97	A0A0D9R4V0	1.91124e+07	1.3458e+07	1.97014e+07	1.46159e+07	1.46946e+07	1.62525e+07	1.44153e+07	1.43886e+07	1.46951e+07	1.46448e+07	1.66654e+07	1.75981e+07	1.76596e+07	1.52818e+07	1.40917e+07	1.97941e+07	2.01311e+07	1.5976e+07	1.77125e+07	1.89095e+07	1.7778e+07	2.01945e+07	1.57862e+07	1.7318e+07	1.9642e+07	1.72069e+07	2.03346e+07	1.79336e+07	1.78688e+07	1.9492e+07	1.60874e+07	1.68884e+07
A0A0D9S6V4	BCL10	CARD domain-containing protein OS=Chlorocebus sabaeus OX=60711 GN=BCL10 PE=4 SV=1	>tr|A0A0D9S6V4|A0A0D9S6V4_CHLSB CARD domain-containing protein OS=Chlorocebus sabaeus OX=60711 GN=BCL10 PE=4 SV=1	0		10.803	12	3	125	3	233	3	Pf00619	103224518	ENSCSAG00000001427	BCL10	A0A0D9S6V4; csab:103224518	1.18176e+07	1.34295e+07	1.47324e+07	8.90989e+06	1.18185e+07	1.0085e+07	1.21967e+07	1.32786e+07	7.64734e+06	1.18069e+07	1.29106e+07	1.24986e+07	7.70266e+06	1.39312e+07	1.21791e+07	6.78561e+06	7.36555e+06	7.79343e+06	7.50055e+06	8.34623e+06	1.20842e+07	1.30254e+07	1.15534e+07	7.35828e+06	1.14997e+07	1.10415e+07	1.43925e+07	7.16545e+06	7.66379e+06	1.24033e+07	1.06761e+07	1.28372e+07
A0A0D9QXJ6	SFXN4	Uncharacterized protein OS=Chlorocebus sabaeus OX=60711 GN=SFXN4 PE=3 SV=1	>tr|A0A0D9QXJ6|A0A0D9QXJ6_CHLSB Uncharacterized protein OS=Chlorocebus sabaeus OX=60711 GN=SFXN4 PE=3 SV=1	0		10.401	12	3	18	3	269	3	Pf03820	103216601	ENSCSAG00000004756	SFXN4	A0A0D9QXJ6; csab:103216601	3.16727e+06	2.59743e+06	2.06263e+06	3.77756e+06	3.6882e+06	2.97991e+06	3.27762e+06	3.29547e+06	3.90599e+06	2.79331e+06	3.34948e+06	2.98132e+06	3.01897e+06	2.88679e+06	3.09302e+06	3.92779e+06	3.33847e+06	3.55382e+06	3.33274e+06	3.06699e+06	3.31799e+06	2.44357e+06	3.36106e+06	3.28914e+06	3.41816e+06	3.73745e+06	4.01873e+06	3.39583e+06	3.309e+06	3.49497e+06	3.41962e+06	3.14895e+06
A0A0D9S8L8	AGTRAP	Uncharacterized protein OS=Chlorocebus sabaeus OX=60711 GN=AGTRAP PE=4 SV=1	>tr|A0A0D9S8L8|A0A0D9S8L8_CHLSB Uncharacterized protein OS=Chlorocebus sabaeus OX=60711 GN=AGTRAP PE=4 SV=1	0		32.647	30	3	147	3	159	3	Pf06396	103225600	ENSCSAG00000000799	AGTRAP	A0A0D9S8L8; csab:103225600	3.58924e+07	2.12329e+07	9.93469e+06	1.7355e+07	1.86896e+07	3.26152e+07	2.64094e+07	1.99951e+07	2.17367e+07	1.45033e+07	3.73355e+07	2.85195e+07	2.61931e+07	1.58311e+07	1.76997e+07	2.59807e+07	2.62981e+07	2.41883e+07	3.32119e+07	1.85231e+07	3.13027e+07	2.01528e+07	3.17767e+07	2.4843e+07	2.01134e+07	2.69279e+07	1.75266e+07	2.54593e+07	2.64493e+07	1.94047e+07	2.62073e+07	1.59631e+07
A0A0D9RQ45	PPIC	Peptidyl-prolyl cis-trans isomerase OS=Chlorocebus sabaeus OX=60711 GN=PPIC PE=3 SV=1	>tr|A0A0D9RQ45|A0A0D9RQ45_CHLSB Peptidyl-prolyl cis-trans isomerase OS=Chlorocebus sabaeus OX=60711 GN=PPIC PE=3 SV=1	0		20.601	30	5	774	3	212	5	Pf00160	103244426	ENSCSAG00000014607	PPIC	A0A0D9RQ45; csab:103244426	5.79242e+06	4.73917e+06	6.15177e+06	3.8498e+06	2.88354e+06	4.9981e+06	3.82704e+06	4.00312e+06	3.5762e+06	3.71987e+06	5.29709e+06	6.11631e+06	5.4069e+06	4.5674e+06	3.07621e+06	6.60444e+06	5.21898e+06	5.91548e+06	5.44045e+06	4.48928e+06	5.70886e+06	6.13123e+06	4.59114e+06	4.92724e+06	4.68065e+06	4.95718e+06	7.00349e+06	5.252e+06	5.59767e+06	4.26292e+06	4.33679e+06	3.7227e+06
A0A0D9RS75	ADAM9	Uncharacterized protein OS=Chlorocebus sabaeus OX=60711 GN=ADAM9 PE=4 SV=1	>tr|A0A0D9RS75|A0A0D9RS75_CHLSB Uncharacterized protein OS=Chlorocebus sabaeus OX=60711 GN=ADAM9 PE=4 SV=1	0		15.613	6	3	27	3	819	3	Pf00200, Pf01421, Pf01562, Pf08516	103215658	ENSCSAG00000015373	ADAM9	A0A0D9RS75; csab:103215658												4.66226e+06	5.10498e+06		4.62498e+06
A0A0D9RL93	DCUN1D1	DCN1-like protein OS=Chlorocebus sabaeus OX=60711 GN=DCUN1D1 PE=4 SV=1	>tr|A0A0D9RL93|A0A0D9RL93_CHLSB DCN1-like protein OS=Chlorocebus sabaeus OX=60711 GN=DCUN1D1 PE=4 SV=1	0		21.307	14	3	143	3	259	3	Pf03556, Pf14555	103221168	ENSCSAG00000013212	DCUN1D1	A0A0D9RL93	4.96378e+06	6.67598e+06	5.27651e+06	5.16647e+06	6.90571e+06	7.00566e+06	7.06001e+06	4.86313e+06	7.22606e+06	6.99098e+06	4.5555e+06	3.66952e+06	7.81156e+06	5.69987e+06	7.14452e+06	7.55432e+06	6.75723e+06	4.18807e+06	7.50494e+06	7.25385e+06	6.57761e+06	6.643e+06	5.67342e+06	9.27135e+06	7.22454e+06	6.23766e+06	4.42081e+06	6.81376e+06	7.93202e+06	7.59881e+06	6.5876e+06	7.3962e+06
A0A0D9R420	DHRS13	Uncharacterized protein OS=Chlorocebus sabaeus OX=60711 GN=DHRS13 PE=4 SV=1	>tr|A0A0D9R420|A0A0D9R420_CHLSB Uncharacterized protein OS=Chlorocebus sabaeus OX=60711 GN=DHRS13 PE=4 SV=1	0		9.5	8	3	29	3	377	3	Pf00106	103242638	ENSCSAG00000007088	DHRS13	A0A0D9R420; csab:103242638
A0A0D9SBM5		Small nuclear ribonucleoprotein E OS=Chlorocebus sabaeus OX=60711 PE=3 SV=1	>tr|A0A0D9SBM5|A0A0D9SBM5_CHLSB Small nuclear ribonucleoprotein E OS=Chlorocebus sabaeus OX=60711 PE=3 SV=1	0		25.09	52	3	543	3	92	3	Pf01423					2.97664e+07	3.87019e+07	1.25104e+07	1.13065e+07	2.66673e+07	2.55481e+07	3.67432e+07	2.29412e+07	2.46367e+07	2.46447e+07	2.18551e+07	3.17955e+07	3.09821e+07	1.93777e+07	3.09705e+07	2.40892e+07	3.16379e+07	1.11279e+07	3.1021e+07	2.33698e+07	3.26598e+07	2.51135e+07	3.55469e+07	3.45443e+07	2.02698e+07	2.58753e+07	3.62455e+07	4.16087e+07	3.31642e+07	1.94072e+07	2.96989e+07	2.50356e+07
A0A0D9QWM9	HAUS5	Uncharacterized protein OS=Chlorocebus sabaeus OX=60711 GN=HAUS5 PE=4 SV=1	>tr|A0A0D9QWM9|A0A0D9QWM9_CHLSB Uncharacterized protein OS=Chlorocebus sabaeus OX=60711 GN=HAUS5 PE=4 SV=1	0		11.01	6	3	57	3	633	3	Pf14817	103234522	ENSCSAG00000004431	HAUS5	A0A0D9QWM9; csab:103234522						402474	1.53801e+06	3.93375e+06	2.60594e+06	3.29426e+06	6.86438e+06	5.45672e+06	7.90089e+06	1.68648e+06	1.70611e+06	3.57133e+07	2.61208e+07	3.1845e+07	2.63791e+07	191022	354444	9.39317e+06	5.94565e+06	1.82412e+06	2.13147e+06		1.47113e+06	2.23879e+06		1.827e+06	450487	4.17722e+07
A0A0D9R4P3		Uncharacterized protein OS=Chlorocebus sabaeus OX=60711 PE=4 SV=1	>tr|A0A0D9R4P3|A0A0D9R4P3_CHLSB Uncharacterized protein OS=Chlorocebus sabaeus OX=60711 PE=4 SV=1	0		10.764	44	4	68	3	91	4	Pf05347					2.66615e+06	3.54591e+06		3.16064e+06	2.14606e+06	3.38618e+06	3.01704e+06	3.60173e+06	3.18346e+06	2.23202e+06	3.16845e+06	3.0374e+06	3.22999e+06	3.45509e+06	2.44225e+06	3.5904e+06	2.77155e+06	3.97219e+06	4.19124e+06	2.52086e+06	3.4923e+06	1.96909e+06	3.14588e+06	3.68911e+06	1.69454e+06	3.15618e+06	3.85674e+06	2.47127e+06	3.96861e+06	1.70881e+06	4.46936e+06	3.03631e+06
A0A0D9S860	STMN1	Stathmin OS=Chlorocebus sabaeus OX=60711 GN=STMN1 PE=3 SV=1	>tr|A0A0D9S860|A0A0D9S860_CHLSB Stathmin OS=Chlorocebus sabaeus OX=60711 GN=STMN1 PE=3 SV=1	0		36.747	32	6	591	6	149	6	Pf00836	103225343	ENSCSAG00000000960	STMN1	A0A0D9S860	1.47449e+08	9.00411e+07	8.0173e+07	1.1776e+08	8.90771e+07	9.75628e+07	9.68039e+07	9.43686e+07	1.14275e+08	8.61097e+07	1.19217e+08	1.12107e+08	9.68169e+07	1.21853e+08	9.34246e+07	1.25746e+08	1.06964e+08	1.0868e+08	1.2581e+08	1.18967e+08	1.14899e+08	1.07829e+08	1.01509e+08	1.24384e+08	1.26177e+08	8.91833e+07	1.59244e+08	1.09621e+08	1.25978e+08	1.13262e+08	1.11188e+08	9.08932e+07
A0A0D9R310	HABP4	HABP4_PAI-RBP1 domain-containing protein OS=Chlorocebus sabaeus OX=60711 GN=HABP4 PE=4 SV=1	>tr|A0A0D9R310|A0A0D9R310_CHLSB HABP4_PAI-RBP1 domain-containing protein OS=Chlorocebus sabaeus OX=60711 GN=HABP4 PE=4 SV=1	0		18.852	16	3	40	3	414	3	Pf04774, Pf16174	103219811	ENSCSAG00000006711	HABP4	A0A0D9R310; csab:103219811	1.22049e+06	791149	1.15516e+06	1.29944e+06		1.18851e+06	359478	1.11095e+06		687348						1.41903e+06	1.39134e+06	1.42667e+06	1.40015e+06	192004	1.51396e+06	1.83952e+06	924001			923412	247252	1.18573e+06	902525	819474	503673	1.50422e+06
A0A0D9QUY3		NADH dehydrogenase [ubiquinone] 1 subunit C2 OS=Chlorocebus sabaeus OX=60711 PE=3 SV=1	>tr|A0A0D9QUY3|A0A0D9QUY3_CHLSB NADH dehydrogenase [ubiquinone] 1 subunit C2 OS=Chlorocebus sabaeus OX=60711 PE=3 SV=1	0.001		6.933	20	3	28	3	119	3	Pf06374					2.99136e+06	1.64694e+06	2.32377e+06	2.28699e+06	2.84696e+06	2.7767e+06	2.28625e+06		2.13911e+06	1.83776e+06	3.14203e+06	2.04888e+06	2.33345e+06	2.60156e+06		3.50666e+06	2.62239e+06	2.34789e+06	2.71517e+06	2.58037e+06	3.32148e+06		2.33352e+06	2.76049e+06	3.21533e+06	2.78432e+06	2.83293e+06	1.48587e+06	2.97678e+06	2.20387e+06	2.49739e+06	2.11301e+06
A0A0D9S532	SBNO1	Strawberry notch homolog 1 OS=Chlorocebus sabaeus OX=60711 GN=SBNO1 PE=3 SV=1	>tr|A0A0D9S532|A0A0D9S532_CHLSB Strawberry notch homolog 1 OS=Chlorocebus sabaeus OX=60711 GN=SBNO1 PE=3 SV=1	0		12.183	4	4	12	4	1158	4	Pf13871, Pf13872		ENSCSAG00000002064	SBNO1	A0A0D9S532																6.02955e+06	4.35252e+06	4.48476e+06	4.44489e+06	4.7244e+06						5.85441e+06	5.46844e+06	5.01171e+06	3.61309e+06	5.12277e+06	7.40107e+06	2.43711e+06
A0A0D9R478		Complex I-B15 OS=Chlorocebus sabaeus OX=60711 PE=3 SV=1	>tr|A0A0D9R478|A0A0D9R478_CHLSB Complex I-B15 OS=Chlorocebus sabaeus OX=60711 PE=3 SV=1	0		22.084	46	5	57	5	128	5	Pf07225					1.4066e+07	7.50334e+06	9.66241e+06	1.36861e+07	1.225e+07	1.20988e+07	8.50612e+06	1.26756e+07	1.09084e+07	1.24396e+07	7.19863e+06	9.43944e+06	8.35589e+06	1.03536e+07	1.0371e+07	1.49547e+07	1.18016e+07	9.31166e+06	8.50142e+06	1.29153e+07	1.15318e+07	1.17234e+07	1.05762e+07	1.23245e+07	9.0911e+06	9.30822e+06	7.12327e+06	7.68799e+06	1.0267e+07	1.57039e+07	1.08629e+07	1.14453e+07
A0A0D9RTW6	CLU	Clusterin OS=Chlorocebus sabaeus OX=60711 GN=CLU PE=3 SV=1	>tr|A0A0D9RTW6|A0A0D9RTW6_CHLSB Clusterin OS=Chlorocebus sabaeus OX=60711 GN=CLU PE=3 SV=1	0		11.795	10	3	38	3	501	3	Pf01093		ENSCSAG00000015978	CLU	A0A0D9RTW6
A0A0D9S7H7	ERI3	Exonuclease domain-containing protein OS=Chlorocebus sabaeus OX=60711 GN=ERI3 PE=4 SV=1	>tr|A0A0D9S7H7|A0A0D9S7H7_CHLSB Exonuclease domain-containing protein OS=Chlorocebus sabaeus OX=60711 GN=ERI3 PE=4 SV=1	0		12.484	12	3	14	3	337	3	Pf00929	103224939	ENSCSAG00000001198	ERI3	A0A0D9S7H7; csab:103224939	3.82972e+06	6.89378e+06	5.50853e+06	4.82205e+06	4.38915e+06	3.94867e+06	4.26877e+06	4.24479e+06	3.49789e+06	4.56452e+06	7.09314e+06	6.58168e+06	5.31044e+06	4.71664e+06	3.9906e+06	4.91031e+06	7.10623e+06	5.4075e+06	3.7534e+06	6.68823e+06	4.21061e+06	4.67617e+06	5.99303e+06	5.17401e+06	5.48479e+06	3.80064e+06	7.39977e+06	6.34081e+06	4.63375e+06	5.90943e+06	4.06368e+06	4.10738e+06
A0A0D9RDX8	UBA5	UFM1-activating enzyme OS=Chlorocebus sabaeus OX=60711 GN=UBA5 PE=3 SV=1	>tr|A0A0D9RDX8|A0A0D9RDX8_CHLSB UFM1-activating enzyme OS=Chlorocebus sabaeus OX=60711 GN=UBA5 PE=3 SV=1	0		23.374	14	3	36	3	404	3	Pf00899	103241664	ENSCSAG00000010586	UBA5	A0A0D9RDX8; csab:103241664	2.38155e+06	2.8088e+06	2.96279e+06	3.59125e+06		4.13875e+06	3.15345e+06	716599	2.64275e+06	1.63787e+06	7.21598e+06	5.22979e+06	8.19625e+06	6.93508e+06	6.52369e+06		3.62973e+06	2.75926e+06	1.22767e+06		4.19568e+06	2.62795e+06	3.56709e+06	1.22095e+06		4.77162e+06	4.30521e+06	3.21613e+06	4.03046e+06			1.77984e+06
A0A0D9S2R2	PPP2R1B	Protein phosphatase 2 scaffold subunit Abeta OS=Chlorocebus sabaeus OX=60711 GN=PPP2R1B PE=4 SV=1	>tr|A0A0D9S2R2|A0A0D9S2R2_CHLSB Protein phosphatase 2 scaffold subunit Abeta OS=Chlorocebus sabaeus OX=60711 GN=PPP2R1B PE=4 SV=1	0		73.646	21	9	594	3	599	9	Pf02985, Pf13646		ENSCSAG00000002887	PPP2R1B	A0A0D9S2R2	456301	337361	1.92826e+06	611455	1.3218e+06	704086	480698	730056			451425	1.02233e+06	913119	2.07747e+06	1.98608e+06	2.00177e+06	2.18905e+06	2.31946e+06	3.2816e+06	2.41988e+06	2.16376e+06	3.39985e+06	2.72288e+06	4.61741e+06	2.98017e+06			254734	374530	423317	884188	752259
A0A0D9RWI2	CCDC115	Uncharacterized protein OS=Chlorocebus sabaeus OX=60711 GN=CCDC115 PE=4 SV=1	>tr|A0A0D9RWI2|A0A0D9RWI2_CHLSB Uncharacterized protein OS=Chlorocebus sabaeus OX=60711 GN=CCDC115 PE=4 SV=1	0		18.555	18	3	54	3	209	3		103216842	ENSCSAG00000016921	CCDC115	A0A0D9RWI2; csab:103216842	3.27674e+06	1.19551e+06	2.01844e+06	1.81503e+06	2.0942e+06	6.85822e+06	4.11069e+06	2.33569e+06	4.25633e+06		3.68805e+06	1.31754e+06	2.58508e+06	2.47572e+06	997594	2.98837e+06	4.72891e+06	4.47579e+06	5.00253e+06	1.90717e+06	3.22219e+06	3.0616e+06	684932	3.48183e+06	1.17465e+06	4.49883e+06	1.93218e+06	1.6825e+06	2.52009e+06	2.91254e+06	3.85119e+06	2.49686e+06
A0A0D9RV97	DHX29	ATP-dependent RNA helicase DHX29 OS=Chlorocebus sabaeus OX=60711 GN=DHX29 PE=3 SV=1	>tr|A0A0D9RV97|A0A0D9RV97_CHLSB ATP-dependent RNA helicase DHX29 OS=Chlorocebus sabaeus OX=60711 GN=DHX29 PE=3 SV=1	0		8.473	4	3	6	3	1368	3	Pf00270, Pf00271, Pf04408, Pf07717		ENSCSAG00000016510	DHX29	A0A0D9RV97	2.44717e+06	3.03453e+06		4.39407e+06
A0A0D9RZJ4	AP1S1	AP complex subunit sigma OS=Chlorocebus sabaeus OX=60711 GN=AP1S1 PE=3 SV=1	>tr|A0A0D9RZJ4|A0A0D9RZJ4_CHLSB AP complex subunit sigma OS=Chlorocebus sabaeus OX=60711 GN=AP1S1 PE=3 SV=1	0		14.321	21	3	125	3	158	3	Pf01217		ENSCSAG00000018013	AP1S1	A0A0D9RZJ4	4.80245e+06	2.53274e+06	4.652e+06	4.80856e+06	3.98932e+06	4.969e+06	4.48863e+06	3.88986e+06	5.762e+06	3.69915e+06	5.75511e+06	4.83239e+06	3.36347e+06	4.85567e+06	4.56728e+06	5.36802e+06	4.18302e+06	4.5543e+06	5.01089e+06	4.78881e+06	4.17715e+06	3.77804e+06	4.33741e+06	4.87517e+06	4.40226e+06	4.56393e+06	6.87184e+06	4.15297e+06	5.52131e+06	5.11662e+06	5.78361e+06	4.51731e+06
A0A0D9S7I4	DPH2	2-(3-amino-3-carboxypropyl)histidine synthase subunit 2 OS=Chlorocebus sabaeus OX=60711 GN=DPH2 PE=3 SV=1	>tr|A0A0D9S7I4|A0A0D9S7I4_CHLSB 2-(3-amino-3-carboxypropyl)histidine synthase subunit 2 OS=Chlorocebus sabaeus OX=60711 GN=DPH2 PE=3 SV=1	0		13.927	9	3	53	3	489	3	Pf01866	103224953	ENSCSAG00000001191	DPH2	A0A0D9S7I4; csab:103224953	1.77129e+06	3.24544e+06		3.48904e+06	3.63738e+06	3.00833e+06	3.73488e+06	3.647e+06	3.42539e+06	3.4406e+06	3.52556e+06	3.18471e+06	2.64312e+06	4.25728e+06	3.62465e+06	2.38491e+06	3.28475e+06	2.51258e+06	1.72837e+06	3.75416e+06	3.45489e+06	3.39022e+06	3.28658e+06	2.883e+06	2.73071e+06						2.85912e+06	3.6167e+06
A0A0D9RV04	COQ8A	Atypical kinase COQ8A, mitochondrial OS=Chlorocebus sabaeus OX=60711 GN=COQ8A PE=3 SV=1	>tr|A0A0D9RV04|A0A0D9RV04_CHLSB Atypical kinase COQ8A, mitochondrial OS=Chlorocebus sabaeus OX=60711 GN=COQ8A PE=3 SV=1	0		14.044	6	3	25	3	647	3	Pf03109	103229984	ENSCSAG00000016382	COQ8A	A0A0D9RV04; csab:103229984	2.29854e+06		2.51176e+06		569807	1.0271e+06	1.58851e+06			482593	1.53297e+06	1.04192e+06	1.30324e+06			1.26955e+06	604543		1.23204e+06							1.35106e+06		1.44274e+06	1.36e+06
A0A0D9S854	ZNF593	C2H2-type domain-containing protein OS=Chlorocebus sabaeus OX=60711 GN=ZNF593 PE=4 SV=1	>tr|A0A0D9S854|A0A0D9S854_CHLSB C2H2-type domain-containing protein OS=Chlorocebus sabaeus OX=60711 GN=ZNF593 PE=4 SV=1	0		13.721	40	3	22	3	134	3	Pf12171	103225323	ENSCSAG00000000966	ZNF593	A0A0D9S854; csab:103225323	793778	3.05983e+06	629418	913000	8.60138e+06	4.74857e+06	2.08648e+06	4.26847e+06	4.0696e+06	3.69139e+06						4.68796e+06	7.14179e+06	2.723e+06	4.33295e+06	1.66261e+06	2.47747e+06	1.79105e+06	2.5074e+06	3.09907e+06	667295	2.77492e+06		1.90883e+06	7.78377e+06	1.22357e+06	4.7761e+06	2.83332e+06
A0A0D9S6M4	SLC30A7	Uncharacterized protein OS=Chlorocebus sabaeus OX=60711 GN=SLC30A7 PE=3 SV=1	>tr|A0A0D9S6M4|A0A0D9S6M4_CHLSB Uncharacterized protein OS=Chlorocebus sabaeus OX=60711 GN=SLC30A7 PE=3 SV=1	0		18.936	10	3	39	3	376	3	Pf01545	103224357	ENSCSAG00000001513	SLC30A7	A0A0D9S6M4; csab:103224357
A0A0D9S944		Actin-related protein 2/3 complex subunit 3 OS=Chlorocebus sabaeus OX=60711 PE=3 SV=1	>tr|A0A0D9S944|A0A0D9S944_CHLSB Actin-related protein 2/3 complex subunit 3 OS=Chlorocebus sabaeus OX=60711 PE=3 SV=1	0		15.45	16	3	200	3	170	3	Pf04062					3.34675e+07	4.24932e+07	4.76994e+07	4.23384e+07	3.98449e+07	4.84386e+07	4.0941e+07	3.15337e+07	3.52356e+07	4.14927e+07	4.39617e+07	4.14501e+07	4.30833e+07	4.35855e+07	3.85307e+07	4.25948e+07	4.11412e+07	4.27538e+07	4.22436e+07	4.05348e+07	4.65193e+07	4.04129e+07	3.88916e+07	4.16346e+07	4.08124e+07	5.02421e+07	4.554e+07	3.81571e+07	4.249e+07	3.95503e+07	4.67898e+07	4.16959e+07
A0A0D9R5U3	NDUFAF1	Complex I intermediate-associated protein 30, mitochondrial OS=Chlorocebus sabaeus OX=60711 GN=NDUFAF1 PE=3 SV=1	>tr|A0A0D9R5U3|A0A0D9R5U3_CHLSB Complex I intermediate-associated protein 30, mitochondrial OS=Chlorocebus sabaeus OX=60711 GN=NDUFAF1 PE=3 SV=1	0		14.54	12	3	32	3	327	3	Pf08547	103245793	ENSCSAG00000007716	NDUFAF1	A0A0D9R5U3; csab:103245793	1.9623e+06	2.3795e+06	2.80265e+06	2.08025e+06	1.77618e+06	2.15052e+06	1.63133e+06	1.91471e+06	2.24591e+06	1.83024e+06	2.5879e+06	2.31165e+06	2.31335e+06	1.71502e+06	1.99939e+06	1.86342e+06	1.98652e+06	2.95919e+06	2.30843e+06	1.87671e+06	1.57459e+06	2.0568e+06	2.57862e+06	2.02341e+06		2.09522e+06	2.60578e+06	1.63174e+06		1.77008e+06	1.92235e+06	1.95337e+06
A0A0D9S5N2	S100A1	Protein S100 OS=Chlorocebus sabaeus OX=60711 GN=S100A1 PE=3 SV=1	>tr|A0A0D9S5N2|A0A0D9S5N2_CHLSB Protein S100 OS=Chlorocebus sabaeus OX=60711 GN=S100A1 PE=3 SV=1	0		26.368	17	3	611	3	147	3	Pf00036, Pf01023		ENSCSAG00000001861	S100A1	A0A0D9S5N2	531706	5.14874e+06	2.12907e+06	2.17476e+06	7.70801e+06	8.19929e+06	1.06574e+07	3.99766e+06	5.1344e+06	4.59952e+06	1.2126e+06	5.01264e+06	1.0527e+07	3.95254e+06	3.17942e+06	1.00289e+07	1.21376e+07	5.67266e+06	9.69478e+06	6.15832e+06	2.91623e+06	1.36909e+07	1.02316e+07	1.4271e+07	4.8178e+06	5.21874e+06	1.27018e+06	8.21886e+06	1.30109e+07	4.86691e+06	5.05643e+06	1.43578e+07
A0A0D9R8T9		Uncharacterized protein OS=Chlorocebus sabaeus OX=60711 PE=3 SV=1	>tr|A0A0D9R8T9|A0A0D9R8T9_CHLSB Uncharacterized protein OS=Chlorocebus sabaeus OX=60711 PE=3 SV=1	0		15.675	16	3	8	3	285	3	Pf06246										1.67766e+06	1.77081e+06			2.26561e+06		596077	2.52811e+06	2.0266e+06	4.00577e+06						551870		546783		649010
A0A0D9R4W7	FAM162A	Uncharacterized protein OS=Chlorocebus sabaeus OX=60711 GN=FAM162A PE=3 SV=1	>tr|A0A0D9R4W7|A0A0D9R4W7_CHLSB Uncharacterized protein OS=Chlorocebus sabaeus OX=60711 GN=FAM162A PE=3 SV=1	0		18.455	23	3	107	3	155	3	Pf06388	103228187	ENSCSAG00000007388	FAM162A	A0A0D9R4W7; csab:103228187	7.92287e+06	9.95912e+06	7.7716e+06	1.16457e+07	7.24615e+06	6.42241e+06	6.41543e+06	8.23771e+06	8.35759e+06	9.5426e+06	9.22866e+06	1.14797e+07	1.08345e+07	1.23932e+07	9.95224e+06	1.03779e+07	1.12772e+07	1.1305e+07	8.5192e+06	1.20496e+07	1.15611e+07	9.67548e+06	7.60247e+06	1.0064e+07	1.22883e+07	6.43288e+06	8.60685e+06	7.22767e+06	7.91473e+06	9.22468e+06	1.0003e+07	8.3622e+06
A0A0D9RTG8	CDK7	Cell division protein kinase 7 OS=Chlorocebus sabaeus OX=60711 GN=CDK7 PE=3 SV=1	>tr|A0A0D9RTG8|A0A0D9RTG8_CHLSB Cell division protein kinase 7 OS=Chlorocebus sabaeus OX=60711 GN=CDK7 PE=3 SV=1	0		14.167	14	4	38	4	346	4	Pf00069	103222774	ENSCSAG00000015846	CDK7	A0A0D9RTG8; csab:103222774	6.19029e+06	5.84957e+06	8.98011e+06	5.75655e+06	5.21176e+06	5.07563e+06	3.58081e+06	6.18042e+06	2.93847e+06	4.60023e+06	4.66958e+06	5.55044e+06	3.00884e+06	5.59334e+06	5.36895e+06	2.63667e+06		2.32415e+06	2.03231e+06	2.15598e+06	5.90988e+06	6.43002e+06	6.07024e+06	4.45125e+06	5.15933e+06	2.63462e+06	2.37439e+06	1.99189e+06	2.7055e+06	2.34456e+06	5.71121e+06	6.40681e+06
A0A0D9RQD0	RAB29	Uncharacterized protein OS=Chlorocebus sabaeus OX=60711 GN=RAB29 PE=3 SV=1	>tr|A0A0D9RQD0|A0A0D9RQD0_CHLSB Uncharacterized protein OS=Chlorocebus sabaeus OX=60711 GN=RAB29 PE=3 SV=1	0		12.196	21	4	30	3	203	4	Pf00071	103230217	ENSCSAG00000014712	RAB29	A0A0D9RQD0; csab:103230217	4.70708e+06	3.96419e+06	4.96639e+06	4.09618e+06	2.81824e+06	3.69509e+06	3.82132e+06	4.08401e+06	2.59027e+06	2.98753e+06	4.40592e+06	5.06855e+06	4.33054e+06	3.83355e+06	2.87233e+06	4.43115e+06	5.37205e+06	4.75395e+06	3.35533e+06	4.01129e+06	4.89714e+06	5.82144e+06	4.39524e+06	2.96516e+06	4.27751e+06	4.7743e+06	5.87941e+06	5.38716e+06	3.43683e+06	3.98124e+06	2.81115e+06	3.88113e+06
A0A0D9S0Q8	SNRPF	Sm protein F OS=Chlorocebus sabaeus OX=60711 GN=SNRPF PE=3 SV=1	>tr|A0A0D9S0Q8|A0A0D9S0Q8_CHLSB Sm protein F OS=Chlorocebus sabaeus OX=60711 GN=SNRPF PE=3 SV=1	0		29.211	46	3	281	3	123	3	Pf01423		ENSCSAG00000003602	SNRPF	A0A0D9S0Q8	6.95233e+06	9.2483e+06	5.90802e+06	8.74846e+06	4.25128e+06	7.07709e+06	8.2064e+06	4.75209e+06	9.00081e+06	4.49595e+06	7.4915e+06	6.50384e+06	8.6908e+06	8.91989e+06	6.99887e+06	1.14071e+07	1.03489e+07	7.93398e+06	7.48488e+06	5.92301e+06	1.08276e+07	7.45314e+06	6.19512e+06	1.18995e+07	6.75345e+06	8.19708e+06	7.23089e+06	9.61337e+06	8.68812e+06	5.47141e+06	1.09964e+07	6.16956e+06
A0A0D9R4W1	SSR1	Signal sequence receptor subunit alpha OS=Chlorocebus sabaeus OX=60711 GN=SSR1 PE=3 SV=1	>tr|A0A0D9R4W1|A0A0D9R4W1_CHLSB Signal sequence receptor subunit alpha OS=Chlorocebus sabaeus OX=60711 GN=SSR1 PE=3 SV=1	0		18.801	11	3	674	3	298	3	Pf03896		ENSCSAG00000007383	SSR1	A0A0D9R4W1	5.13372e+07	5.30905e+07	5.94124e+07	5.02975e+07	4.73739e+07	5.48791e+07	6.05572e+07	6.87474e+07	6.77383e+07	6.74035e+07	5.49128e+07	6.71746e+07	5.82841e+07	5.8535e+07	6.42151e+07	5.24092e+07	5.79909e+07	5.63531e+07	5.94673e+07	5.91726e+07	5.6396e+07	6.66433e+07	5.7096e+07	5.969e+07	6.34765e+07	5.24754e+07	4.93307e+07	6.08768e+07	5.60058e+07	5.7169e+07	4.75053e+07	4.58805e+07
A0A0D9S3B0	PAFAH1B2	SGNH_hydro domain-containing protein OS=Chlorocebus sabaeus OX=60711 GN=PAFAH1B2 PE=4 SV=1	>tr|A0A0D9S3B0|A0A0D9S3B0_CHLSB SGNH_hydro domain-containing protein OS=Chlorocebus sabaeus OX=60711 GN=PAFAH1B2 PE=4 SV=1	0		19.756	19	4	394	3	229	4	Pf13472	103248549	ENSCSAG00000002695	PAFAH1B2	A0A0D9S3B0	8.93821e+06	1.69083e+07	6.434e+06	1.34243e+07	1.69549e+07	1.70241e+07	1.88352e+07	1.37458e+07	1.72556e+07	2.04355e+07	1.25304e+07	1.63207e+07	2.13783e+07	1.52474e+07	2.06739e+07	1.60655e+07	1.9044e+07	1.40831e+07	1.67228e+07	1.80437e+07	1.31505e+07	1.77613e+07	1.91913e+07	2.28514e+07	1.7581e+07	1.42014e+07	4.64176e+06	1.81597e+07	1.96668e+07	1.87565e+07	1.53184e+07	1.652e+07
A0A0D9RK07	PALM	Uncharacterized protein OS=Chlorocebus sabaeus OX=60711 GN=PALM PE=3 SV=1	>tr|A0A0D9RK07|A0A0D9RK07_CHLSB Uncharacterized protein OS=Chlorocebus sabaeus OX=60711 GN=PALM PE=3 SV=1	0		15.286	10	3	64	3	386	3	Pf03285	103233578	ENSCSAG00000012764	PALM	A0A0D9RK07	3.50858e+06	2.17759e+06	4.06265e+06	2.79777e+06	2.30294e+06	3.58098e+06	2.29889e+06	2.49384e+06	2.71763e+06	2.53805e+06	3.42227e+06	3.89109e+06	3.7608e+06	2.66679e+06	2.20734e+06	3.6781e+06	7.73077e+06	7.33436e+06	7.52318e+06	3.13454e+06	3.57183e+06	3.05445e+06	3.60279e+06	2.96021e+06	3.37257e+06	3.81056e+06	3.61759e+06	3.63281e+06	3.66165e+06	3.0768e+06		2.55729e+06
A0A0D9S9U5		Uncharacterized protein OS=Chlorocebus sabaeus OX=60711 PE=3 SV=1	>tr|A0A0D9S9U5|A0A0D9S9U5_CHLSB Uncharacterized protein OS=Chlorocebus sabaeus OX=60711 PE=3 SV=1	0		13.231	28	3	134	3	145	3	Pf02064					3.19316e+07	2.71301e+07	4.74527e+07	2.74112e+07	3.01829e+07	3.25553e+07	3.28489e+07	3.00213e+07	3.02303e+07	2.74631e+07	3.15502e+07	2.73521e+07	2.81757e+07	2.75266e+07	3.19336e+07	2.72099e+07	2.80585e+07	2.85789e+07	3.27044e+07	2.39906e+07	3.47149e+07	2.7817e+07	3.56237e+07	3.03808e+07	2.73004e+07	3.24858e+07	3.87202e+07	2.81139e+07	3.43713e+07	3.13781e+07	3.24087e+07	2.6101e+07
A0A0D9RTF3	POLE4	CBFD_NFYB_HMF domain-containing protein OS=Chlorocebus sabaeus OX=60711 GN=POLE4 PE=4 SV=1	>tr|A0A0D9RTF3|A0A0D9RTF3_CHLSB CBFD_NFYB_HMF domain-containing protein OS=Chlorocebus sabaeus OX=60711 GN=POLE4 PE=4 SV=1	0		18.192	45	3	51	3	117	3	Pf00808	103220011	ENSCSAG00000015812	POLE4	A0A0D9RTF3											1.53405e+07	2.05177e+07	2.10585e+07																			2.10215e+07
A0A0D9RDC9	TSPAN6	Tetraspanin OS=Chlorocebus sabaeus OX=60711 GN=TSPAN6 PE=3 SV=1	>tr|A0A0D9RDC9|A0A0D9RDC9_CHLSB Tetraspanin OS=Chlorocebus sabaeus OX=60711 GN=TSPAN6 PE=3 SV=1	0		21.765	16	3	82	3	245	3	Pf00335	103232342	ENSCSAG00000010385	TSPAN6	A0A0D9RDC9; csab:103232342	3.69067e+06	1.72438e+06	1.62482e+06	2.6505e+06	2.75015e+06	4.43871e+06	1.29518e+06	2.44825e+06	1.80334e+06	2.70799e+06	2.8859e+06	2.30073e+06	1.96972e+06	3.07321e+06	3.26129e+06	1.97227e+06	2.73275e+06	1.5418e+06	3.9339e+06	4.23145e+06	3.69803e+06	2.62568e+06	3.08735e+06	2.33416e+06	3.30555e+06	3.32701e+06		2.61578e+06	4.15357e+06	3.05153e+06	2.75276e+06	2.12307e+06
A0A0D9RJV1	ZFP36L2	Uncharacterized protein OS=Chlorocebus sabaeus OX=60711 GN=ZFP36L2 PE=4 SV=1	>tr|A0A0D9RJV1|A0A0D9RJV1_CHLSB Uncharacterized protein OS=Chlorocebus sabaeus OX=60711 GN=ZFP36L2 PE=4 SV=1	0		14.253	9	3	40	3	492	3	Pf00642, Pf04553	103220392	ENSCSAG00000012709	ZFP36L2	A0A0D9RJV1; csab:103220392	2.8853e+06	1.76266e+06	2.86916e+06	1.92168e+06	1.6849e+06	1.11083e+07	9.61433e+06	1.03839e+07	1.83108e+07	9.73426e+06	4.7763e+06	5.2105e+06	3.47939e+06	4.39744e+06	2.63116e+06	9.65665e+06	9.66579e+06	9.63657e+06	9.56454e+06	9.17888e+06	9.85132e+06	1.0242e+07	9.98575e+06	9.71632e+06	1.07583e+07	4.20014e+06	4.45382e+06	4.7491e+06	4.62575e+06	4.60309e+06	3.77248e+06	4.5122e+06
A0A0D9RCK1	COA6	Uncharacterized protein OS=Chlorocebus sabaeus OX=60711 GN=COA6 PE=4 SV=1	>tr|A0A0D9RCK1|A0A0D9RCK1_CHLSB Uncharacterized protein OS=Chlorocebus sabaeus OX=60711 GN=COA6 PE=4 SV=1	0		22.286	23	3	111	3	125	3	Pf02297	103230782	ENSCSAG00000010108	COA6	A0A0D9RCK1	8.68397e+06	1.02016e+07	1.21481e+07	1.1001e+07	7.39837e+06	1.16213e+07	1.05147e+07	1.09018e+07	1.24392e+07	5.88715e+06	8.68184e+06	8.76127e+06	1.09105e+07	9.94148e+06	6.36008e+06	1.16377e+07	1.06046e+07	1.2878e+07	1.17043e+07	7.98933e+06	1.16053e+07	1.00143e+07	1.15603e+07	1.31395e+07	7.62368e+06	1.05057e+07	1.33469e+07	1.08965e+07	1.23003e+07	8.62734e+06	1.21406e+07	1.03029e+07
A0A0D9S7F9	PRDX1	Peroxiredoxin-1 OS=Chlorocebus sabaeus OX=60711 GN=PRDX1 PE=3 SV=1	>tr|A0A0D9S7F9|A0A0D9S7F9_CHLSB Peroxiredoxin-1 OS=Chlorocebus sabaeus OX=60711 GN=PRDX1 PE=3 SV=1	0		207.237	72	17	6804	14	199	17	Pf00578, Pf10417	103224911	ENSCSAG00000001216	PRDX1	A0A0D9S7F9; csab:103224911	1.58304e+09	1.81173e+09	2.07336e+09	1.85019e+09	1.62999e+09	1.65469e+09	1.76226e+09	1.69116e+09	1.83946e+09	1.65077e+09	1.56926e+09	1.73585e+09	1.85186e+09	1.82553e+09	1.67898e+09	1.82982e+09	1.77419e+09	1.84427e+09	1.76601e+09	1.6351e+09	1.73562e+09	1.68407e+09	1.62256e+09	1.90623e+09	1.62113e+09	1.69538e+09	1.9274e+09	1.74537e+09	1.83274e+09	1.58071e+09	1.80622e+09	1.83001e+09
A0A0D9S1C4	IFI35	Uncharacterized protein OS=Chlorocebus sabaeus OX=60711 GN=IFI35 PE=3 SV=1	>tr|A0A0D9S1C4|A0A0D9S1C4_CHLSB Uncharacterized protein OS=Chlorocebus sabaeus OX=60711 GN=IFI35 PE=3 SV=1	0		17.637	13	3	26	3	286	3	Pf07292, Pf07334	103243373	ENSCSAG00000003386	IFI35	A0A0D9S1C4; csab:103243373	1.23144e+06	1.14464e+06		701677	410594						1.29005e+06	1.22843e+06			567502											5.97877e+06	7.40521e+06	8.40963e+06	7.44662e+06	6.76529e+06	7.22876e+06	5.76235e+06
A0A0D9RLW7	PARL	Rhomboid domain-containing protein OS=Chlorocebus sabaeus OX=60711 GN=PARL PE=4 SV=1	>tr|A0A0D9RLW7|A0A0D9RLW7_CHLSB Rhomboid domain-containing protein OS=Chlorocebus sabaeus OX=60711 GN=PARL PE=4 SV=1	0		10.45	10	3	36	3	379	3	Pf01694	103221155	ENSCSAG00000013473	PARL	A0A0D9RLW7; csab:103221155						1.63595e+06	2.05965e+06		5.06407e+06	971332	570255	1.85546e+06	661624	677378	366961	2.24946e+06	632018	323776			1.44246e+06	4.57874e+06			1.01327e+07	857891	3.1579e+06	624980		379016
A0A0D9QXJ2	C11orf58	Small acidic protein OS=Chlorocebus sabaeus OX=60711 GN=C11orf58 PE=3 SV=1	>tr|A0A0D9QXJ2|A0A0D9QXJ2_CHLSB Small acidic protein OS=Chlorocebus sabaeus OX=60711 GN=C11orf58 PE=3 SV=1	0		30.058	25	3	233	3	183	3	Pf15477	103239717	ENSCSAG00000004755	C11orf58	A0A0D9QXJ2; csab:103239717	2.16885e+07	2.06002e+07	2.48008e+07	1.40979e+07	1.40543e+07	2.76286e+07	2.16998e+07	2.05525e+07	1.44273e+07	5.16261e+06	2.01344e+07	1.5111e+07	1.05767e+07	2.5403e+06	4.797e+06	1.67907e+07	2.10977e+07	2.32981e+07	2.02734e+07	1.13045e+07	1.80184e+07	580835	1.52265e+07	1.5667e+07	888368	2.04602e+07	2.33625e+07	2.09793e+07	1.16248e+07	1.22146e+07	2.4023e+07	5.72734e+06
A0A0D9QWN4	MGMT	6-O-methylguanine-DNA methyltransferase OS=Chlorocebus sabaeus OX=60711 GN=MGMT PE=3 SV=1	>tr|A0A0D9QWN4|A0A0D9QWN4_CHLSB 6-O-methylguanine-DNA methyltransferase OS=Chlorocebus sabaeus OX=60711 GN=MGMT PE=3 SV=1	0		26.174	29	3	142	3	164	3	Pf01035, Pf02870		ENSCSAG00000004436	MGMT	A0A0D9QWN4	3.30674e+06	2.87502e+06	2.56781e+06	3.36645e+06	2.09899e+06	2.44907e+06	3.41161e+06	3.65229e+06	2.11198e+06	2.54937e+06	3.03002e+06	4.29549e+06	3.31299e+06	2.55706e+06	1.93917e+06	3.82127e+06	4.16577e+06	3.59638e+06	3.01794e+06	2.48619e+06	3.15479e+06	3.01234e+06	3.08617e+06	2.72908e+06	2.98441e+06	2.64976e+06	4.98879e+06	3.59433e+06	3.21724e+06	2.37479e+06	4.99099e+06	3.02257e+06
A0A0D9R9E3	SKIV2L	Uncharacterized protein OS=Chlorocebus sabaeus OX=60711 GN=SKIV2L PE=4 SV=1	>tr|A0A0D9R9E3|A0A0D9R9E3_CHLSB Uncharacterized protein OS=Chlorocebus sabaeus OX=60711 GN=SKIV2L PE=4 SV=1	0		15.559	4	3	17	3	1246	3	Pf00270, Pf00271, Pf08148, Pf13234, Pf17911	103221734	ENSCSAG00000008988	SKIV2L	A0A0D9R9E3; csab:103221734	1.05172e+06	892685		3.45161e+06	1.19362e+06	1.42699e+06	1.77141e+06	912715	1.86489e+06	2.9891e+06	840391	3.70606e+06	995214	2.53353e+06	2.0483e+06	3.828e+06	3.83415e+06	1.64624e+06	1.59322e+06	4.74799e+06	2.16269e+06	3.18724e+06	4.36952e+06	6.55918e+06	2.05186e+06	3.98268e+06	2.43121e+06		2.13548e+06	1.8008e+06	3.55155e+06	1.13059e+06
A0A0D9QYI1		Uncharacterized protein OS=Chlorocebus sabaeus OX=60711 PE=4 SV=1	>tr|A0A0D9QYI1|A0A0D9QYI1_CHLSB Uncharacterized protein OS=Chlorocebus sabaeus OX=60711 PE=4 SV=1	0		46.063	30	3	189	3	177	3						1.29147e+07	1.17965e+07	6.92256e+06	1.42833e+07	1.84748e+07	1.53498e+07	1.20775e+07	9.66299e+06	1.46685e+07	1.2808e+07	1.48259e+07	1.0571e+07	1.00945e+07	1.09869e+07	1.59444e+07	1.25142e+07	8.19274e+06	1.1679e+07	1.67582e+07	1.38088e+07	1.38858e+07	8.0789e+06	1.69099e+07	1.3209e+07	1.41583e+07	1.71033e+07	1.65001e+07	1.07369e+07	1.48034e+07	1.44249e+07	2.07731e+07	1.06096e+07
A0A0D9R7D6	NRM	Nuclear envelope membrane protein OS=Chlorocebus sabaeus OX=60711 GN=NRM PE=3 SV=1	>tr|A0A0D9R7D6|A0A0D9R7D6_CHLSB Nuclear envelope membrane protein OS=Chlorocebus sabaeus OX=60711 GN=NRM PE=3 SV=1	0		10.391	13	3	88	3	262	3		103221825	ENSCSAG00000008266	NRM	A0A0D9R7D6; csab:103221825	8.90833e+06	7.6675e+06	7.74902e+06	7.98212e+06	5.64692e+06	1.00038e+07	8.52273e+06	6.99277e+06	8.814e+06	6.7038e+06	1.24039e+07	1.32689e+07	1.23696e+07	8.32588e+06	7.08752e+06	1.27497e+07	1.25074e+07	1.13654e+07	1.81527e+07	1.09697e+07	1.27093e+07	1.30987e+07	9.47959e+06	1.25577e+07	9.57517e+06	1.13588e+07	8.46213e+06	1.11104e+07	1.29454e+07	9.52415e+06	1.1554e+07	9.47434e+06
A0A0D9RQW7	YTHDC2	RNA helicase OS=Chlorocebus sabaeus OX=60711 GN=YTHDC2 PE=4 SV=1	>tr|A0A0D9RQW7|A0A0D9RQW7_CHLSB RNA helicase OS=Chlorocebus sabaeus OX=60711 GN=YTHDC2 PE=4 SV=1	0.001		7.07	2	3	22	3	1430	3	Pf00270, Pf00271, Pf01424, Pf04146, Pf04408, Pf07717	103244348	ENSCSAG00000014899	YTHDC2	A0A0D9RQW7; csab:103244348			9.00359e+06	6.70233e+06	5.98244e+06
A0A0D9RZY6		Uncharacterized protein OS=Chlorocebus sabaeus OX=60711 PE=3 SV=1	>tr|A0A0D9RZY6|A0A0D9RZY6_CHLSB Uncharacterized protein OS=Chlorocebus sabaeus OX=60711 PE=3 SV=1	0.001		7.139	4	3	10	3	1107	3	Pf15229					1.26975e+06	1.23654e+06		1.00829e+06	858547	1.87162e+06	686439	800663	867421	1.24628e+06	1.17316e+06	594534		1.07074e+06	1.09426e+06	1.48286e+06	845617	970253	1.08298e+06	1.04307e+06	595640	555826			729725	1.38157e+06	675782		1.12889e+06	937962	1.71016e+06
A0A0D9R3M7	EIPR1	EARP and GARP complex-interacting protein 1 OS=Chlorocebus sabaeus OX=60711 GN=EIPR1 PE=3 SV=1	>tr|A0A0D9R3M7|A0A0D9R3M7_CHLSB EARP and GARP complex-interacting protein 1 OS=Chlorocebus sabaeus OX=60711 GN=EIPR1 PE=3 SV=1	0		13.276	11	3	91	3	387	3	Pf00400	103220923	ENSCSAG00000006928	EIPR1	A0A0D9R3M7	2.91345e+06	3.84058e+06	4.10833e+06	3.06676e+06	2.73998e+06	3.24891e+06	3.50171e+06	2.98148e+06	3.76573e+06	2.73686e+06	4.26601e+06	3.83017e+06	4.92933e+06	1.5655e+06	2.83698e+06	3.76423e+06	2.85986e+06	4.41078e+06	2.616e+06	2.84242e+06	3.52252e+06	3.02215e+06	3.54018e+06	4.54214e+06	2.57431e+06	4.1986e+06	3.98616e+06	3.00142e+06	2.30708e+06	3.60803e+06	3.03243e+06	2.80342e+06
A0A0D9RDT5	UBXN6	UBX domain-containing protein OS=Chlorocebus sabaeus OX=60711 GN=UBXN6 PE=4 SV=1	>tr|A0A0D9RDT5|A0A0D9RDT5_CHLSB UBX domain-containing protein OS=Chlorocebus sabaeus OX=60711 GN=UBXN6 PE=4 SV=1	0		11.325	16	3	12	3	441	3	Pf00789, Pf09409	103233702	ENSCSAG00000010549	UBXN6	A0A0D9RDT5; csab:103233702						1.35206e+06	1.35935e+06	632861		845342											482457	1.43223e+06	1.60636e+06	965223	1.09359e+06	1.28227e+06		974460	1.5041e+06	1.13887e+06	905831	1.30426e+06
A0A0D9S392	GIT2	Uncharacterized protein OS=Chlorocebus sabaeus OX=60711 GN=GIT2 PE=4 SV=1	>tr|A0A0D9S392|A0A0D9S392_CHLSB Uncharacterized protein OS=Chlorocebus sabaeus OX=60711 GN=GIT2 PE=4 SV=1	0		21.012	10	6	48	3	759	6	Pf01412, Pf08518, Pf12205, Pf12796, Pf16559	103239098	ENSCSAG00000002715	GIT2	A0A0D9S392	771775	914914	949715	809239	143339	1.10728e+06	537666	669314		488912	610233	1.03227e+06	1.08023e+06	477503	129041	1.042e+06	737647	875257	700219		939444	653914	458440			426407	432429	732355	584707	501727	233025	862434
A0A0D9S5N9	S100A4	Protein S100 OS=Chlorocebus sabaeus OX=60711 GN=S100A4 PE=3 SV=1	>tr|A0A0D9S5N9|A0A0D9S5N9_CHLSB Protein S100 OS=Chlorocebus sabaeus OX=60711 GN=S100A4 PE=3 SV=1	0		28.973	28	3	2176	3	101	3	Pf01023	103223963	ENSCSAG00000001853	S100A4	A0A0D9S5N9; csab:103223963	1.65634e+08	2.10234e+08	1.77299e+08	1.7086e+08	1.0717e+08	1.3682e+08	1.60183e+08	1.47358e+08	1.36075e+08	1.20123e+08	1.64998e+08	2.1248e+08	2.18627e+08	1.48601e+08	9.62569e+07	2.09184e+08	2.08901e+08	2.1276e+08	1.61444e+08	1.44774e+08	1.93594e+08	2.03088e+08	1.36034e+08	1.86143e+08	1.42954e+08	1.34591e+08	2.20078e+08	2.05198e+08	1.60202e+08	1.28314e+08	1.7024e+08	1.90253e+08
A0A0D9RG87		10 kDa heat shock protein, mitochondrial OS=Chlorocebus sabaeus OX=60711 PE=3 SV=1	>tr|A0A0D9RG87|A0A0D9RG87_CHLSB 10 kDa heat shock protein, mitochondrial OS=Chlorocebus sabaeus OX=60711 PE=3 SV=1	0		56.376	63	9	4533	9	102	9	Pf00166					7.16302e+08	9.02992e+08	8.9645e+08	8.66147e+08	6.25258e+08	8.25624e+08	8.40467e+08	8.17198e+08	8.84842e+08	6.31965e+08	7.4111e+08	7.86486e+08	8.71829e+08	8.59626e+08	6.1221e+08	8.42267e+08	8.69406e+08	1.00612e+09	9.14358e+08	6.43111e+08	8.94316e+08	8.67921e+08	8.15432e+08	9.19685e+08	6.64505e+08	7.99357e+08	9.15964e+08	9.55585e+08	9.13183e+08	6.00467e+08	8.60416e+08	8.43973e+08
A0A0D9R0F7	TPM4	Tropomyosin 4 OS=Chlorocebus sabaeus OX=60711 GN=TPM4 PE=3 SV=1	>tr|A0A0D9R0F7|A0A0D9R0F7_CHLSB Tropomyosin 4 OS=Chlorocebus sabaeus OX=60711 GN=TPM4 PE=3 SV=1	0		74.087	28	11	1609	3	286	11	Pf00261		ENSCSAG00000005785	TPM4	A0A0D9R0F7	2.37445e+07	2.0644e+07	2.09412e+07	2.37847e+07	1.91064e+07	2.44334e+07	1.77017e+07	2.04591e+07	2.10973e+07	2.19036e+07	2.03625e+07	2.0423e+07	2.05112e+07	2.47522e+07	1.77945e+07	2.60081e+07	2.248e+07	2.04536e+07	1.9502e+07	2.26748e+07	2.24753e+07	2.74526e+07	1.70705e+07	1.49815e+07	2.35414e+07	2.07192e+07	2.09297e+07	2.08512e+07	2.30698e+07	2.2906e+07	2.01625e+07	2.16919e+07
A0A0D9RQQ1	AP3S1	AP complex subunit sigma OS=Chlorocebus sabaeus OX=60711 GN=AP3S1 PE=3 SV=1	>tr|A0A0D9RQQ1|A0A0D9RQQ1_CHLSB AP complex subunit sigma OS=Chlorocebus sabaeus OX=60711 GN=AP3S1 PE=3 SV=1	0		20.915	22	3	67	3	162	3	Pf01217	103244370	ENSCSAG00000014829	AP3S1	A0A0D9RQQ1	6.23702e+06	4.7051e+06	4.12066e+06	4.44379e+06	3.79109e+06	4.09813e+06	2.95812e+06	3.70473e+06	2.63761e+06	2.61148e+06	3.06616e+06	2.34731e+06	2.46632e+06	2.9951e+06	1.68601e+06	3.78748e+06	4.27209e+06	4.5176e+06	4.16538e+06	3.89131e+06	4.82096e+06	3.62339e+06	2.95388e+06	2.92793e+06	3.99699e+06	2.79089e+06	2.43773e+06	2.507e+06	2.70993e+06	1.82779e+06	2.17633e+06	2.18841e+06
A0A0D9S3P1	ACAD10	Uncharacterized protein OS=Chlorocebus sabaeus OX=60711 GN=ACAD10 PE=3 SV=1	>tr|A0A0D9S3P1|A0A0D9S3P1_CHLSB Uncharacterized protein OS=Chlorocebus sabaeus OX=60711 GN=ACAD10 PE=3 SV=1	0		10.201	3	3	6	3	1059	3	Pf00441, Pf00702, Pf01636, Pf02770, Pf02771	103239132	ENSCSAG00000002573	ACAD10	A0A0D9S3P1; csab:103239132						821276	714095			750961	814481			1.04797e+06	896146	926936	516373			1.35332e+06		1.10804e+06	1.38216e+06		1.05095e+06
A0A0D9S1P2	TUBG1	Tubulin gamma chain OS=Chlorocebus sabaeus OX=60711 GN=TUBG1 PE=3 SV=1	>tr|A0A0D9S1P2|A0A0D9S1P2_CHLSB Tubulin gamma chain OS=Chlorocebus sabaeus OX=60711 GN=TUBG1 PE=3 SV=1	0		112.686	56	16	561	16	451	16	Pf00091, Pf03953	103243400	ENSCSAG00000003279	TUBG1	A0A0D9S1P2; csab:103243400	4.99076e+07	5.0038e+07	4.05921e+07	4.69178e+07	4.60004e+07	4.63088e+07	4.43322e+07	4.58807e+07	3.91195e+07	4.36718e+07	4.69581e+07	4.44027e+07	4.1717e+07	4.73099e+07	4.14666e+07	5.2423e+07	5.12945e+07	4.43771e+07	4.04608e+07	4.81719e+07	5.15634e+07	4.13572e+07	4.67675e+07	3.54434e+07	4.29632e+07	4.7288e+07	4.24899e+07	4.33048e+07	4.75078e+07	4.37144e+07	4.99885e+07	5.15395e+07
A0A0D9RMR5	STXBP1	Uncharacterized protein OS=Chlorocebus sabaeus OX=60711 GN=STXBP1 PE=3 SV=1	>tr|A0A0D9RMR5|A0A0D9RMR5_CHLSB Uncharacterized protein OS=Chlorocebus sabaeus OX=60711 GN=STXBP1 PE=3 SV=1	0		10.602	5	3	45	3	594	3	Pf00995	103239836	ENSCSAG00000013746	STXBP1	A0A0D9RMR5	8.51818e+06		1.02354e+07		2.38745e+06	2.4961e+07	1.18992e+07	1.34539e+07	3.49466e+06	3.16932e+06
A0A0D9QYR9	KAT7	Histone acetyltransferase OS=Chlorocebus sabaeus OX=60711 GN=KAT7 PE=3 SV=1	>tr|A0A0D9QYR9|A0A0D9QYR9_CHLSB Histone acetyltransferase OS=Chlorocebus sabaeus OX=60711 GN=KAT7 PE=3 SV=1	0		18.267	9	4	57	3	611	4	Pf01530, Pf01853, Pf17772	103242963	ENSCSAG00000005187	KAT7	A0A0D9QYR9											3.48863e+06	2.58541e+06	3.33859e+06		2.78866e+06	3.77338e+06	3.20126e+06	2.84977e+06	2.55162e+06	3.35126e+06						3.47677e+06		2.83671e+06	3.13065e+06	2.37064e+06
A0A0D9RLS9	CDS2	Phosphatidate cytidylyltransferase OS=Chlorocebus sabaeus OX=60711 GN=CDS2 PE=3 SV=1	>tr|A0A0D9RLS9|A0A0D9RLS9_CHLSB Phosphatidate cytidylyltransferase OS=Chlorocebus sabaeus OX=60711 GN=CDS2 PE=3 SV=1	0		28.097	10	3	119	3	446	3	Pf01148		ENSCSAG00000013406	CDS2	A0A0D9RLS9	1.54206e+07	9.31411e+06	3.01175e+06	8.88551e+06	1.20883e+07	1.61621e+07	8.69093e+06	1.15505e+07	9.79043e+06	1.28669e+07	1.41784e+07	1.18191e+07	7.0116e+06	9.5146e+06	1.22589e+07	1.22033e+07	9.65699e+06	7.89831e+06	8.78763e+06	1.21543e+07	1.61672e+07	1.32541e+07	1.56075e+07	9.52912e+06	1.35243e+07	1.50206e+07	1.2537e+07	8.71478e+06	9.51163e+06	1.35393e+07	1.11108e+07	1.10112e+07
A0A0D9S7Q2	UTP11	U3 small nucleolar RNA-associated protein 11 OS=Chlorocebus sabaeus OX=60711 GN=UTP11 PE=3 SV=1	>tr|A0A0D9S7Q2|A0A0D9S7Q2_CHLSB U3 small nucleolar RNA-associated protein 11 OS=Chlorocebus sabaeus OX=60711 GN=UTP11 PE=3 SV=1	0		9.116	11	3	33	3	253	3	Pf03998	103225078	ENSCSAG00000001122	UTP11	A0A0D9S7Q2; csab:103225078	1.34248e+06	2.01467e+06	1.72656e+06	1.57287e+06	1.4858e+06	1.58164e+06	1.45112e+06	1.31817e+06				1.13238e+06	1.38961e+06		1.11601e+06	1.46473e+06	1.21079e+06	914121	1.3908e+06	1.19695e+06	1.5646e+06	1.48155e+06	1.3059e+06	1.33028e+06	1.0598e+06	1.70519e+06	1.18774e+06	1.09072e+06	1.18722e+06	1.36461e+06	1.14515e+06	1.6353e+06
A0A0D9RK70	RABEP1	Uncharacterized protein OS=Chlorocebus sabaeus OX=60711 GN=RABEP1 PE=3 SV=1	>tr|A0A0D9RK70|A0A0D9RK70_CHLSB Uncharacterized protein OS=Chlorocebus sabaeus OX=60711 GN=RABEP1 PE=3 SV=1	0		12.985	5	3	30	3	862	3	Pf03528, Pf09311	103242230	ENSCSAG00000012836	RABEP1	A0A0D9RK70; csab:103242230	1.60839e+07	2.09621e+07	3.14218e+07	2.08708e+07	2.43646e+07	1.831e+07	1.97202e+07	2.6929e+07	2.43382e+07	2.48753e+07	1.98513e+07	1.69091e+07	2.34086e+07	2.01639e+07	2.76779e+07	1.89871e+07	1.76385e+07	2.43618e+07	1.89125e+07	2.08668e+07	1.95816e+07	1.78849e+07	2.10946e+07	1.95751e+07	2.28669e+07	2.00728e+07	2.07663e+07	2.31576e+07	2.08215e+07	2.3076e+07	2.68747e+07	2.44271e+07
A0A0D9R3P2	RPS7	40S ribosomal protein S7 OS=Chlorocebus sabaeus OX=60711 GN=RPS7 PE=3 SV=1	>tr|A0A0D9R3P2|A0A0D9R3P2_CHLSB 40S ribosomal protein S7 OS=Chlorocebus sabaeus OX=60711 GN=RPS7 PE=3 SV=1	0		111.083	65	13	2419	13	194	13	Pf01251	103220913	ENSCSAG00000006946	RPS7	A0A0D9R3P2; csab:103220913	3.84442e+08	3.68135e+08	5.2295e+08	3.96223e+08	3.54327e+08	3.34219e+08	3.74248e+08	3.36971e+08	3.97955e+08	4.14536e+08	3.56689e+08	3.45569e+08	3.46144e+08	3.86824e+08	4.17035e+08	2.927e+08	3.10307e+08	3.23626e+08	3.41014e+08	3.05642e+08	3.08346e+08	3.15074e+08	2.57245e+08	3.51144e+08	3.16212e+08	3.32913e+08	3.90691e+08	3.2976e+08	3.45462e+08	3.33027e+08	3.11734e+08	3.57858e+08
A0A0D9R9Q1	PRPS1	Ribose-phosphate diphosphokinase OS=Chlorocebus sabaeus OX=60711 GN=PRPS1 PE=3 SV=1	>tr|A0A0D9R9Q1|A0A0D9R9Q1_CHLSB Ribose-phosphate diphosphokinase OS=Chlorocebus sabaeus OX=60711 GN=PRPS1 PE=3 SV=1	0		46.01	59	9	230	3	204	9	Pf14572		ENSCSAG00000009089	PRPS1	A0A0D9R9Q1	4.60936e+06	1.12662e+07	2.97786e+06	7.37046e+06	9.20676e+06	1.25281e+06	6.47559e+06	8.73637e+06	8.43351e+06	8.94126e+06	4.07828e+06	8.00852e+06	9.42794e+06	6.54737e+06	7.70315e+06	1.99417e+06	9.63972e+06	9.4944e+06	9.05116e+06	9.72697e+06	2.16035e+06	7.28574e+06	6.19349e+06	6.74319e+06	9.89031e+06	3.15814e+06	6.43439e+06	9.03775e+06	7.15853e+06	1.09711e+07	4.43507e+06	8.89732e+06
A0A0D9RRQ8		SURF6 domain-containing protein OS=Chlorocebus sabaeus OX=60711 PE=3 SV=1	>tr|A0A0D9RRQ8|A0A0D9RRQ8_CHLSB SURF6 domain-containing protein OS=Chlorocebus sabaeus OX=60711 PE=3 SV=1	0		38.02	26	8	93	8	363	8	Pf04935					8.12373e+06	7.2886e+06	1.53947e+07	5.70417e+06	1.29177e+07	6.59244e+06	4.92927e+06	6.23117e+06	4.81069e+06	7.35977e+06	6.22866e+06	5.39833e+06	3.77482e+06	6.25669e+06	7.03067e+06	5.49329e+06	1.50844e+07	3.95299e+06	1.10464e+07	1.26659e+07	1.26714e+07	1.41619e+07	1.47939e+07	5.99048e+06	1.29177e+07	1.36971e+07	1.47081e+07	6.22537e+06	1.10874e+07	1.3565e+07	1.54173e+07	1.40605e+07
A0A0D9S2H0	SLC25A4	Solute carrier family 25 member 4 OS=Chlorocebus sabaeus OX=60711 GN=SLC25A4 PE=3 SV=1	>tr|A0A0D9S2H0|A0A0D9S2H0_CHLSB Solute carrier family 25 member 4 OS=Chlorocebus sabaeus OX=60711 GN=SLC25A4 PE=3 SV=1	0		61.515	42	10	1497	3	232	10	Pf00153		ENSCSAG00000002980	SLC25A4	A0A0D9S2H0	1.89725e+07	1.44469e+07	9.68303e+06	1.45678e+07	1.53511e+07	1.33917e+07	1.26625e+07	1.4089e+07	1.25913e+07	1.26052e+07	1.40623e+07	1.50068e+07	1.29412e+07	1.52511e+07	1.28986e+07	1.33671e+07	1.5008e+07	1.76027e+07	1.22926e+07	1.70784e+07	1.41989e+07	1.42194e+07	1.27795e+07	1.34679e+07	1.52754e+07	1.13274e+07	1.48273e+07	1.7805e+07	1.46931e+07	1.53734e+07	1.47219e+07	1.28012e+07
A0A0D9RMR7		Pyruvate kinase OS=Chlorocebus sabaeus OX=60711 PE=3 SV=1	>tr|A0A0D9RMR7|A0A0D9RMR7_CHLSB Pyruvate kinase OS=Chlorocebus sabaeus OX=60711 PE=3 SV=1	0		188.762	38	12	9701	3	333	12	Pf00224					3.97171e+08	6.45713e+08	1.25765e+08	7.54604e+08	1.13342e+09	8.74153e+08	1.01507e+09	7.17916e+08	9.28457e+08	1.01751e+09	6.0431e+08	6.98064e+08	8.74894e+08	8.68094e+08	1.1394e+09	9.02207e+08	9.20199e+08	5.54685e+08	1.05066e+09	9.80798e+08	6.16148e+08	8.02524e+08	1.09553e+09	1.01994e+09	8.60069e+08	1.04483e+09	2.46473e+08	6.83862e+08	1.05404e+09	9.59315e+08	1.00856e+09	9.9548e+08
A0A0D9RM68	SYNE1	Uncharacterized protein OS=Chlorocebus sabaeus OX=60711 GN=SYNE1 PE=3 SV=1	>tr|A0A0D9RM68|A0A0D9RM68_CHLSB Uncharacterized protein OS=Chlorocebus sabaeus OX=60711 GN=SYNE1 PE=3 SV=1	0		9.041	1	4	28	3	8769	4	Pf00307, Pf00435, Pf10541		ENSCSAG00000014028	SYNE1	A0A0D9RM68	2.33194e+07	2.85592e+07	1.31219e+07	3.00106e+07	1.16272e+07	2.03774e+07	2.5323e+07	1.59168e+07	1.59154e+07	1.34539e+07	2.08065e+07	2.74609e+07	1.78681e+07	3.08313e+07	1.23852e+07	2.00529e+07	3.28197e+07	2.416e+07	1.49929e+07	1.29595e+07	1.85977e+07	3.51146e+07	1.2463e+07	1.53206e+07	1.02592e+07	1.41354e+07	3.37403e+07	1.43332e+07	1.26511e+07	1.02762e+07	1.3689e+06	2.96148e+07
A0A0D9REE9	TMCO1	Calcium load-activated calcium channel OS=Chlorocebus sabaeus OX=60711 GN=TMCO1 PE=3 SV=1	>tr|A0A0D9REE9|A0A0D9REE9_CHLSB Calcium load-activated calcium channel OS=Chlorocebus sabaeus OX=60711 GN=TMCO1 PE=3 SV=1	0		18.628	20	3	48	3	188	3	Pf01956	103230680	ENSCSAG00000010765	TMCO1	A0A0D9REE9; csab:103230680	7.35577e+06	7.48124e+06	8.84901e+06	7.54293e+06	7.35557e+06	1.01747e+07	9.3197e+06	1.12894e+07	1.05498e+07	9.61523e+06	7.04217e+06	7.22056e+06	8.2141e+06	6.96747e+06	9.34678e+06	9.89287e+06	9.23932e+06	1.0164e+07	1.05644e+07	1.06758e+07	1.0589e+07	1.12204e+07	1.22185e+07	1.04537e+07	1.26222e+07	9.97518e+06	1.21836e+07	1.05354e+07	1.11374e+07	1.02862e+07	7.31852e+06	1.17197e+07
A0A0D9R1H6	PDLIM1	PDZ and LIM domain 1 OS=Chlorocebus sabaeus OX=60711 GN=PDLIM1 PE=4 SV=1	>tr|A0A0D9R1H6|A0A0D9R1H6_CHLSB PDZ and LIM domain 1 OS=Chlorocebus sabaeus OX=60711 GN=PDLIM1 PE=4 SV=1	0		16.114	18	3	33	3	284	3	Pf00595, Pf15936		ENSCSAG00000006169	PDLIM1	A0A0D9R1H6	6.571e+06	5.28564e+06	7.41419e+06	5.54562e+06	6.72422e+06	6.06164e+06	4.34416e+06	6.17869e+06	5.45083e+06	5.18523e+06	5.64626e+06	5.88669e+06	4.64439e+06	5.2418e+06			5.48126e+06	4.1895e+06	4.74163e+06	4.75022e+06	6.01903e+06	4.24843e+06	5.51606e+06	4.96463e+06	6.57773e+06	6.9341e+06	6.26807e+06		4.29565e+06	6.35393e+06
A0A0D9QZX0	MVB12A	ESCRT-I complex subunit MVB12A OS=Chlorocebus sabaeus OX=60711 GN=MVB12A PE=3 SV=1	>tr|A0A0D9QZX0|A0A0D9QZX0_CHLSB ESCRT-I complex subunit MVB12A OS=Chlorocebus sabaeus OX=60711 GN=MVB12A PE=3 SV=1	0		15.276	18	3	56	3	273	3	Pf10240	103234141	ENSCSAG00000005599	MVB12A	A0A0D9QZX0; csab:103234141	488294	2.17022e+06		1.74913e+06	2.22001e+06	2.20083e+06	2.1195e+06	2.25161e+06	2.51947e+06	2.37033e+06	1.41983e+06	2.12648e+06	2.12121e+06	2.45375e+06	2.71761e+06	2.92647e+06	1.97576e+06	1.76365e+06	2.48392e+06	2.26166e+06	2.23646e+06	2.95074e+06	1.98426e+06	2.19785e+06	2.67142e+06	1.8894e+06		2.34562e+06	2.68028e+06	2.62076e+06	2.16781e+06	2.80047e+06
A0A0D9RQA6	SP3	Sp3 transcription factor OS=Chlorocebus sabaeus OX=60711 GN=SP3 PE=4 SV=1	>tr|A0A0D9RQA6|A0A0D9RQA6_CHLSB Sp3 transcription factor OS=Chlorocebus sabaeus OX=60711 GN=SP3 PE=4 SV=1	0		8.591	5	3	5	3	781	3	Pf00096		ENSCSAG00000014689	SP3	A0A0D9RQA6	6.78387e+06	8.7046e+06	7.7266e+06	9.07164e+06	5.64322e+06	7.83985e+06	9.34168e+06	6.16727e+06	6.22162e+06	6.65658e+06	8.01879e+06	9.3194e+06	5.27904e+06	8.49239e+06	5.13592e+06	7.28717e+06	7.59752e+06	6.22724e+06	5.74521e+06	6.12367e+06	7.55829e+06	7.84856e+06	4.45404e+06		5.21331e+06	7.1825e+06	9.79204e+06	5.12997e+06	5.85185e+06	6.05696e+06	4.12092e+06	6.66967e+06
A0A0D9QZZ4	DDA1	DET1- and DDB1-associated protein 1 OS=Chlorocebus sabaeus OX=60711 GN=DDA1 PE=3 SV=1	>tr|A0A0D9QZZ4|A0A0D9QZZ4_CHLSB DET1- and DDB1-associated protein 1 OS=Chlorocebus sabaeus OX=60711 GN=DDA1 PE=3 SV=1	0		15.671	35	3	40	3	102	3	Pf10172		ENSCSAG00000005624	DDA1	A0A0D9QZZ4		2.13485e+06	3.49245e+06	2.42178e+06	2.61527e+06		3.23712e+06	2.0032e+06	3.54682e+06	2.06354e+06	1.78756e+06	1.89629e+06	3.30675e+06	3.37172e+06	1.97674e+06	761102	2.74646e+06	5.40674e+06	5.67078e+06	2.35591e+06	1.45645e+06	2.27724e+06	2.55757e+06	4.33183e+06	2.87889e+06		2.71232e+06	3.41602e+06	4.09188e+06	2.30421e+06	4.02903e+06	2.32971e+06
A0A0D9RBY1	TIMM8A	Mitochondrial import inner membrane translocase subunit OS=Chlorocebus sabaeus OX=60711 GN=TIMM8A PE=3 SV=1	>tr|A0A0D9RBY1|A0A0D9RBY1_CHLSB Mitochondrial import inner membrane translocase subunit OS=Chlorocebus sabaeus OX=60711 GN=TIMM8A PE=3 SV=1	0		15.803	53	3	103	3	97	3	Pf02953	103232358	ENSCSAG00000009880	TIMM8A	A0A0D9RBY1; csab:103232358	1.01851e+07	1.27408e+07	2.08547e+07	1.50882e+07	8.99388e+06	1.09027e+07	1.38539e+07	1.23619e+07	1.68187e+07	1.05154e+07	9.62385e+06	8.98823e+06	1.04553e+07	1.55276e+07	1.10838e+07	1.29018e+07	1.15547e+07	1.24935e+07	1.35981e+07	1.06635e+07	1.2368e+07	1.26295e+07	7.89343e+06	1.41564e+07	1.13207e+07	9.99028e+06	1.68014e+07	1.1816e+07	1.49805e+07	1.06051e+07	1.42908e+07	1.43854e+07
A0A0D9S125	LSM12	AD domain-containing protein OS=Chlorocebus sabaeus OX=60711 GN=LSM12 PE=3 SV=1	>tr|A0A0D9S125|A0A0D9S125_CHLSB AD domain-containing protein OS=Chlorocebus sabaeus OX=60711 GN=LSM12 PE=3 SV=1	0		20.071	18	3	204	3	195	3	Pf09793	103243338	ENSCSAG00000003486	LSM12	A0A0D9S125; csab:103243338	2.26117e+07	1.73539e+07	2.65546e+07	1.74663e+07	1.72146e+07	1.85778e+07	1.7245e+07	1.85522e+07	1.62068e+07	1.69455e+07	1.67686e+07	1.47144e+07	1.41659e+07	1.85536e+07	1.74965e+07	1.63024e+07	1.62216e+07	1.44241e+07	1.27656e+07	1.50664e+07	1.75554e+07	1.4376e+07	1.53431e+07	1.36625e+07	1.60283e+07	1.66706e+07	2.19348e+07	1.42235e+07	1.40724e+07	1.56366e+07	2.02023e+07	1.75589e+07
A0A0D9RBP5	NUDT3	Nudix hydrolase domain-containing protein OS=Chlorocebus sabaeus OX=60711 GN=NUDT3 PE=4 SV=1	>tr|A0A0D9RBP5|A0A0D9RBP5_CHLSB Nudix hydrolase domain-containing protein OS=Chlorocebus sabaeus OX=60711 GN=NUDT3 PE=4 SV=1	0		14.006	24	3	81	3	172	3	Pf00293	103221638	ENSCSAG00000009782	NUDT3	A0A0D9RBP5; csab:103221638	6.91776e+06	7.26266e+06	7.24009e+06	5.85746e+06	7.83799e+06	5.78961e+06	7.34073e+06	7.09092e+06	6.88434e+06	6.70172e+06	5.94517e+06	7.49679e+06	6.51374e+06	7.08342e+06	7.02855e+06	5.7043e+06	7.44567e+06	6.92197e+06	8.09455e+06	7.50439e+06	6.6759e+06	7.64332e+06	7.02984e+06	7.65258e+06	7.67016e+06	6.49781e+06	7.80673e+06	7.21922e+06	6.07498e+06	7.43725e+06	3.65007e+06	3.62263e+06
A0A0D9RVS8	DNAJC5	J domain-containing protein OS=Chlorocebus sabaeus OX=60711 GN=DNAJC5 PE=4 SV=1	>tr|A0A0D9RVS8|A0A0D9RVS8_CHLSB J domain-containing protein OS=Chlorocebus sabaeus OX=60711 GN=DNAJC5 PE=4 SV=1	0		22.995	34	3	108	3	167	3	Pf00226	103242453	ENSCSAG00000016656	DNAJC5	A0A0D9RVS8	5.06501e+06	3.83538e+06	4.56971e+06	4.79114e+06	3.08607e+06	3.37343e+06	3.57209e+06	2.77884e+06	986470	1.60248e+06	1.99777e+06	2.94633e+06	4.32602e+06	2.37131e+06	3.48992e+06	5.73552e+06	3.97765e+06	4.55954e+06	4.6611e+06	3.09683e+06	4.2931e+06	3.91969e+06	2.348e+06	2.25736e+06	2.48825e+06	3.0739e+06	3.35018e+06	4.13517e+06	4.13418e+06	4.03986e+06	1.78739e+06	3.59764e+06
A0A0D9QVU3	PDF	Peptide deformylase OS=Chlorocebus sabaeus OX=60711 GN=PDF PE=3 SV=1	>tr|A0A0D9QVU3|A0A0D9QVU3_CHLSB Peptide deformylase OS=Chlorocebus sabaeus OX=60711 GN=PDF PE=3 SV=1	0		8.125	15	3	20	3	243	3	Pf01327	103233215	ENSCSAG00000004124	PDF	A0A0D9QVU3; csab:103233214	1.00814e+06	5.33351e+06	6.3876e+06	5.0041e+06	1.49696e+06	3.69603e+06	4.55287e+06	3.9505e+06	3.81907e+06		3.89676e+06	4.63371e+06	4.5977e+06	576367	647542	4.445e+06	2.4495e+06	5.03725e+06	2.71546e+06	716295	533842	2.63566e+06	3.56188e+06	4.45679e+06		4.40062e+06	5.77638e+06	3.52891e+06	4.15972e+06	396528	4.16763e+06	4.10528e+06
A0A0D9RSD3	COA1	Uncharacterized protein OS=Chlorocebus sabaeus OX=60711 GN=COA1 PE=4 SV=1	>tr|A0A0D9RSD3|A0A0D9RSD3_CHLSB Uncharacterized protein OS=Chlorocebus sabaeus OX=60711 GN=COA1 PE=4 SV=1	0		8.781	18	3	72	3	146	3	Pf08695	103226155	ENSCSAG00000015432	COA1	A0A0D9RSD3	1.22933e+07	1.29374e+07	1.61966e+07	1.05488e+07	9.40127e+06	1.2129e+07	9.87439e+06	1.01832e+07	9.05624e+06	1.01087e+07	1.53977e+07	1.38252e+07	1.16202e+07	1.25066e+07	9.93284e+06	1.73508e+07	1.3813e+07	1.45823e+07	1.40773e+07	1.28372e+07	1.41385e+07	1.32166e+07	1.14458e+07	1.09082e+07	1.23304e+07	1.26641e+07	1.86686e+07	1.28667e+07	1.1781e+07	1.31574e+07	1.26446e+07	1.05252e+07
A0A0D9R9V4	PLXND1	Plexin D1 OS=Chlorocebus sabaeus OX=60711 GN=PLXND1 PE=3 SV=1	>tr|A0A0D9R9V4|A0A0D9R9V4_CHLSB Plexin D1 OS=Chlorocebus sabaeus OX=60711 GN=PLXND1 PE=3 SV=1	0		14.272	3	4	48	3	1833	4	Pf01403, Pf01437, Pf01833, Pf08337, Pf17960		ENSCSAG00000009144	PLXND1	A0A0D9R9V4						956228	1.02943e+06		908846														745821	1.09578e+06	837004
A0A0D9S7Q1	RRAGC	Ras-related GTP-binding protein OS=Chlorocebus sabaeus OX=60711 GN=RRAGC PE=3 SV=1	>tr|A0A0D9S7Q1|A0A0D9S7Q1_CHLSB Ras-related GTP-binding protein OS=Chlorocebus sabaeus OX=60711 GN=RRAGC PE=3 SV=1	0		52.084	29	7	153	7	399	7	Pf04670	103225068	ENSCSAG00000001123	RRAGC	A0A0D9S7Q1; csab:103225068	8.22747e+06	4.67042e+06	3.04963e+06	3.31728e+06	5.33069e+06	4.20311e+06	4.14913e+06	4.12484e+06	4.37977e+06	3.48469e+06	6.37855e+06	6.18773e+06	5.71264e+06	4.67248e+06	4.23568e+06	4.63248e+06	5.2996e+06	6.55162e+06	6.09806e+06	5.61391e+06	5.94687e+06	4.31083e+06	5.22202e+06	5.06161e+06	4.66276e+06	4.48994e+06	7.84557e+06	4.84524e+06	5.60168e+06	4.41845e+06	4.234e+06	2.91157e+06
A0A0D9RBW2	SNX17	Sorting nexin-17 OS=Chlorocebus sabaeus OX=60711 GN=SNX17 PE=3 SV=1	>tr|A0A0D9RBW2|A0A0D9RBW2_CHLSB Sorting nexin-17 OS=Chlorocebus sabaeus OX=60711 GN=SNX17 PE=3 SV=1	0		15.238	10	3	74	3	470	3	Pf00787, Pf18116	103220599	ENSCSAG00000009856	SNX17	A0A0D9RBW2; csab:103220599	8.44177e+06	7.89575e+06	6.35179e+06	7.66749e+06	6.98082e+06	7.14933e+06	6.85011e+06	8.28702e+06	6.84808e+06	7.27916e+06	7.59114e+06	8.98411e+06	7.80473e+06	8.18155e+06	7.62007e+06	9.07223e+06	8.16266e+06	8.1227e+06	6.43813e+06	7.1683e+06	8.26854e+06	9.02244e+06	7.16803e+06	5.57309e+06	7.94987e+06	7.17486e+06	8.30701e+06	8.84622e+06	8.01578e+06	7.47222e+06	8.07705e+06	9.32156e+06
A0A0D9RB46	TUBB4A	Tubulin beta chain OS=Chlorocebus sabaeus OX=60711 GN=TUBB4A PE=3 SV=1	>tr|A0A0D9RB46|A0A0D9RB46_CHLSB Tubulin beta chain OS=Chlorocebus sabaeus OX=60711 GN=TUBB4A PE=3 SV=1	0		458.399	83	27	22722	3	444	27	Pf00091, Pf03953	103233777	ENSCSAG00000009578	TUBB4A	A0A0D9RB46; csab:103233777	2.1371e+07	1.4142e+07	7.11921e+06	1.54012e+07	1.1075e+07	1.47486e+07	1.55399e+07	1.45255e+07	1.5136e+07	1.38018e+07	2.22335e+07	1.89986e+07	2.12792e+07	1.24574e+07	1.54348e+07	2.2296e+07	2.06333e+07	1.87914e+07	1.79007e+07	1.88889e+07	2.09756e+07	2.00775e+07	1.9106e+07	2.34116e+07	1.93326e+07	2.06724e+07	2.08629e+07	1.82094e+07	1.81893e+07	1.78554e+07	1.52765e+07	1.4256e+07
A0A0D9RSS4	WDR54	WD_REPEATS_REGION domain-containing protein OS=Chlorocebus sabaeus OX=60711 GN=WDR54 PE=4 SV=1	>tr|A0A0D9RSS4|A0A0D9RSS4_CHLSB WD_REPEATS_REGION domain-containing protein OS=Chlorocebus sabaeus OX=60711 GN=WDR54 PE=4 SV=1	0		10.846	9	3	20	3	372	3		103220031	ENSCSAG00000015579	WDR54	A0A0D9RSS4	792420	1.40071e+06	908234	1.18186e+06		595546	754654	505060	774759							647414	1.59267e+06	932803	1.24695e+06
A0A0D9SBV7	TRAPPC5	Trafficking protein particle complex subunit 5 OS=Chlorocebus sabaeus OX=60711 GN=TRAPPC5 PE=3 SV=1	>tr|A0A0D9SBV7|A0A0D9SBV7_CHLSB Trafficking protein particle complex subunit 5 OS=Chlorocebus sabaeus OX=60711 GN=TRAPPC5 PE=3 SV=1	0		12.994	26	3	29	3	188	3	Pf04051	103233810	ENSCSAG00000018827	TRAPPC5	A0A0D9SBV7; csab:103233810	9.19649e+06	8.20145e+06	9.13257e+06	8.40875e+06	2.90124e+06	7.93054e+06		7.71387e+06	7.16089e+06		8.93287e+06	8.53812e+06	777459	6.86995e+06	3.00328e+06	1.08659e+07	8.6923e+06	7.72244e+06	9.71179e+06	4.63755e+06	8.00818e+06	8.88342e+06	8.31686e+06	6.95482e+06	4.36904e+06	8.50588e+06	9.52973e+06	8.85224e+06	9.30894e+06	3.95857e+06	5.15945e+06	7.32859e+06
A0A0D9RVR4	ANAPC4	Anaphase-promoting complex subunit 4 OS=Chlorocebus sabaeus OX=60711 GN=ANAPC4 PE=3 SV=1	>tr|A0A0D9RVR4|A0A0D9RVR4_CHLSB Anaphase-promoting complex subunit 4 OS=Chlorocebus sabaeus OX=60711 GN=ANAPC4 PE=3 SV=1	0		12.984	5	3	13	3	808	3	Pf12894, Pf12896	103246266	ENSCSAG00000016642	ANAPC4	A0A0D9RVR4						643036	671114			832350						240862	339085			311199		457691	636964	344837	296192	199346	685889		292359			274271
A0A0D9RVI4	STEAP3	Uncharacterized protein OS=Chlorocebus sabaeus OX=60711 GN=STEAP3 PE=3 SV=1	>tr|A0A0D9RVI4|A0A0D9RVI4_CHLSB Uncharacterized protein OS=Chlorocebus sabaeus OX=60711 GN=STEAP3 PE=3 SV=1	0		10.804	7	3	21	3	488	3	Pf01794, Pf03807	103216931	ENSCSAG00000016563	STEAP3	A0A0D9RVI4; csab:103216931						780006	756121	880491
A0A0D9RN37	SMAP1	Arf-GAP domain-containing protein OS=Chlorocebus sabaeus OX=60711 GN=SMAP1 PE=4 SV=1	>tr|A0A0D9RN37|A0A0D9RN37_CHLSB Arf-GAP domain-containing protein OS=Chlorocebus sabaeus OX=60711 GN=SMAP1 PE=4 SV=1	0		13.918	8	3	68	3	468	3	Pf01412	103243926	ENSCSAG00000013875	SMAP1	A0A0D9RN37; csab:103243926	1.61654e+06	987068	1.73538e+06	1.06066e+06	1.19333e+06	1.8589e+06	1.21419e+06	1.26866e+06	2.00881e+06	960555											1.9326e+06	970641	1.22585e+06	1.90788e+06	1.07282e+06
A0A0D9R0D0	SUPT4H1	Transcription elongation factor SPT4 OS=Chlorocebus sabaeus OX=60711 GN=SUPT4H1 PE=3 SV=1	>tr|A0A0D9R0D0|A0A0D9R0D0_CHLSB Transcription elongation factor SPT4 OS=Chlorocebus sabaeus OX=60711 GN=SUPT4H1 PE=3 SV=1	0		9.499	27	3	100	3	117	3	Pf06093	103242846	ENSCSAG00000005761	SUPT4H1	A0A0D9R0D0; csab:103242846	8.16477e+06	7.26997e+06	1.34655e+07	7.21597e+06	5.58841e+06	9.98919e+06	7.28909e+06	1.1612e+07	9.19882e+06	8.09079e+06	6.35335e+06	9.88595e+06	7.45847e+06	1.38307e+07	7.60922e+06	1.20404e+07	1.03793e+07	7.93695e+06	9.25592e+06	8.42722e+06	1.02999e+07	1.12729e+07	8.06891e+06	8.02986e+06	8.45881e+06	9.48756e+06	1.31603e+07	4.89735e+06	9.43027e+06	6.99222e+06	5.24285e+06	5.06403e+06
A0A0D9RUA8	NIPSNAP2	Nipsnap homolog 2 OS=Chlorocebus sabaeus OX=60711 GN=NIPSNAP2 PE=3 SV=1	>tr|A0A0D9RUA8|A0A0D9RUA8_CHLSB Nipsnap homolog 2 OS=Chlorocebus sabaeus OX=60711 GN=NIPSNAP2 PE=3 SV=1	0		14.876	24	3	221	3	146	3	Pf07978		ENSCSAG00000016124	NIPSNAP2	A0A0D9RUA8	2.53596e+07	1.70117e+07	2.21052e+07	2.12021e+07	1.84285e+07	2.06074e+07	1.64028e+07	1.69976e+07	1.95565e+07	1.90216e+07	2.39158e+07	2.27469e+07	2.21392e+07	2.28134e+07	1.79479e+07	2.16544e+07	2.15576e+07	2.48912e+07	2.01393e+07	2.29037e+07	2.2843e+07	2.08344e+07	2.19601e+07	2.50937e+07	2.30371e+07	2.26291e+07	2.36897e+07	1.80306e+07	2.18115e+07	2.23524e+07	2.10848e+07	1.68922e+07
A0A0D9RA41	COX20	Cytochrome c oxidase assembly protein COX20, mitochondrial OS=Chlorocebus sabaeus OX=60711 GN=COX20 PE=3 SV=1	>tr|A0A0D9RA41|A0A0D9RA41_CHLSB Cytochrome c oxidase assembly protein COX20, mitochondrial OS=Chlorocebus sabaeus OX=60711 GN=COX20 PE=3 SV=1	0		15.784	24	3	61	3	105	3	Pf12597		ENSCSAG00000009227	COX20	A0A0D9RA41	2.08578e+06	2.13073e+06	2.27821e+06	2.32529e+06	2.69173e+06	2.04271e+06	3.10707e+06	2.57491e+06	3.19623e+06	2.30597e+06	2.11697e+06			2.36965e+06	2.40536e+06	1.53429e+06	1.67685e+06	2.25197e+06	2.07886e+06	1.89848e+06	2.53528e+06	1.46974e+06	1.47326e+06	1.99935e+06	1.54566e+06	2.52545e+06		2.5457e+06	2.85842e+06	2.439e+06	2.28197e+06	2.79419e+06
A0A0D9R203	CIP2A	Cellular inhibitor of PP2A OS=Chlorocebus sabaeus OX=60711 GN=CIP2A PE=4 SV=1	>tr|A0A0D9R203|A0A0D9R203_CHLSB Cellular inhibitor of PP2A OS=Chlorocebus sabaeus OX=60711 GN=CIP2A PE=4 SV=1	0		8.233	4	3	8	3	910	3			ENSCSAG00000006366	CIP2A	A0A0D9R203	8.8411e+07	9.24929e+07	1.32418e+08	9.78695e+07	8.56747e+07	7.57055e+07	8.97806e+07	9.59098e+07	8.80069e+07	8.65637e+07	8.00612e+07	8.16191e+07	7.12905e+07	9.74751e+07	8.17475e+07	8.07689e+07	7.73319e+07	7.61335e+07	6.92306e+07	7.32744e+07	7.61141e+07	8.44855e+07	7.00507e+07	7.25064e+07	8.05517e+07	8.33146e+07	1.02302e+08	8.01136e+07	6.88898e+07	7.46587e+07	9.45655e+07	9.51026e+07
A0A0D9RZC2	B3GLCT	Uncharacterized protein OS=Chlorocebus sabaeus OX=60711 GN=B3GLCT PE=4 SV=1	>tr|A0A0D9RZC2|A0A0D9RZC2_CHLSB Uncharacterized protein OS=Chlorocebus sabaeus OX=60711 GN=B3GLCT PE=4 SV=1	0		16.452	9	3	7	3	554	3	Pf02434		ENSCSAG00000017941	B3GLCT	A0A0D9RZC2	2.78534e+06	1.40125e+06	3.753e+06	1.57112e+06	1.64163e+06	3.04994e+06	2.45408e+06	2.4355e+06	2.14197e+06	3.14607e+06	2.38777e+06	2.27192e+06	2.62862e+06	2.43594e+06	2.89074e+06	2.39459e+06	2.48365e+06	2.4082e+06	3.7552e+06	3.54082e+06	2.43988e+06	3.60963e+06	3.91134e+06	2.77294e+06	2.56338e+06	3.20816e+06	3.57825e+06	2.79446e+06	3.45688e+06	3.067e+06	1.77658e+06	1.31475e+06
A0A0D9RZK4	ANXA9	Annexin OS=Chlorocebus sabaeus OX=60711 GN=ANXA9 PE=3 SV=1	>tr|A0A0D9RZK4|A0A0D9RZK4_CHLSB Annexin OS=Chlorocebus sabaeus OX=60711 GN=ANXA9 PE=3 SV=1	0		11.621	13	3	7	3	301	3	Pf00191		ENSCSAG00000018026	ANXA9	A0A0D9RZK4	2.2387e+06	983756	2.13034e+06		571585	1.59632e+06	1.03782e+06	1.43041e+06	1.05188e+06							1.93629e+06	1.62824e+06	1.33308e+06	1.28078e+06	3.02364e+06	1.6195e+06	1.92028e+06	1.50367e+06	1.79512e+06	2.86738e+06	1.6456e+06	2.38787e+06		1.62177e+06	2.30093e+06
A0A0D9QZK8		Uncharacterized protein OS=Chlorocebus sabaeus OX=60711 PE=4 SV=1	>tr|A0A0D9QZK8|A0A0D9QZK8_CHLSB Uncharacterized protein OS=Chlorocebus sabaeus OX=60711 PE=4 SV=1	0		91.403	40	7	930	3	366	7	Pf00013					531629	4.12953e+06		1.01444e+06	5.02935e+06	4.44214e+06	1.40586e+06	5.38564e+06		6.25697e+06	493412	1.97216e+06	1.32275e+06	952063	3.2404e+06	6.22747e+06	5.9072e+06	548561	859732	7.16975e+06	3.11391e+06	2.96431e+06	5.2008e+06		3.35015e+06	567104	1.42724e+06	2.18921e+06	1.73619e+06	3.62331e+06	4.01569e+06	4.75411e+06
A0A0D9RBR2		Complex I-B14.7 OS=Chlorocebus sabaeus OX=60711 PE=3 SV=1	>tr|A0A0D9RBR2|A0A0D9RBR2_CHLSB Complex I-B14.7 OS=Chlorocebus sabaeus OX=60711 PE=3 SV=1	0		14.066	35	3	29	3	141	3						1.72133e+06	3.85816e+06		4.45831e+06	7.60523e+06	7.27694e+06	6.65852e+06	3.57076e+06	5.38191e+06	5.93993e+06	3.45047e+06	3.9955e+06	5.83892e+06	4.88211e+06	8.37329e+06	4.31955e+06	6.74728e+06	3.53469e+06	7.07197e+06	6.54854e+06	2.6491e+06	6.02939e+06	7.77252e+06	9.04836e+06	5.25312e+06	3.03571e+06	1.11954e+06	5.95521e+06	7.62403e+06	7.34638e+06	1.3511e+06	3.09188e+06
A0A0D9RRX9		40S ribosomal protein S29 OS=Chlorocebus sabaeus OX=60711 PE=3 SV=1	>tr|A0A0D9RRX9|A0A0D9RRX9_CHLSB 40S ribosomal protein S29 OS=Chlorocebus sabaeus OX=60711 PE=3 SV=1	0		8.576	29	3	398	3	56	3	Pf00253					7.16112e+07	7.8595e+07	1.08801e+08	8.97259e+07	4.64513e+07	6.31458e+07	7.69524e+07	7.88934e+07	8.28409e+07	4.68079e+07	6.20145e+07	5.83924e+07	6.1997e+07	8.84019e+07	5.26854e+07	6.24785e+07	6.06384e+07	6.86422e+07	5.96534e+07	4.38538e+07	6.73317e+07	6.51912e+07	5.30998e+07	5.99806e+07	4.60529e+07	5.00887e+07	8.65683e+07	6.68091e+07	6.60497e+07	3.95473e+07	8.53504e+07	7.79561e+07
A0A0D9R338	DCTN5	Uncharacterized protein OS=Chlorocebus sabaeus OX=60711 GN=DCTN5 PE=4 SV=1	>tr|A0A0D9R338|A0A0D9R338_CHLSB Uncharacterized protein OS=Chlorocebus sabaeus OX=60711 GN=DCTN5 PE=4 SV=1	0		13.127	16	3	16	3	182	3	Pf00132	103229803	ENSCSAG00000006743	DCTN5	A0A0D9R338; csab:103229803	1.5507e+06	1.20354e+06	1.42869e+06	1.0881e+06	1.17854e+06						1.03562e+06	955169	1.49913e+06	1.3412e+06	889078	1.19047e+06	1.56986e+06	1.21986e+06	1.78003e+06	992267	1.33876e+06	2.1842e+06	1.4571e+06	1.43605e+06	1.26815e+06	1.42043e+06	1.76055e+06	1.67399e+06	1.73394e+06	1.39309e+06	1.17569e+06	1.67035e+06
A0A0D9QV50	CAPN5	Calpain catalytic domain-containing protein OS=Chlorocebus sabaeus OX=60711 GN=CAPN5 PE=3 SV=1	>tr|A0A0D9QV50|A0A0D9QV50_CHLSB Calpain catalytic domain-containing protein OS=Chlorocebus sabaeus OX=60711 GN=CAPN5 PE=3 SV=1	0		14.538	7	3	8	3	640	3	Pf00168, Pf00648, Pf01067		ENSCSAG00000003875	CAPN5	A0A0D9QV50	1.0786e+06	1.25472e+06		850789		1.69779e+06	1.16367e+06		867347	956000	1.33799e+06	2.10902e+06	1.50992e+06	1.49277e+06	848274	1.25626e+06	2.19913e+06	1.74148e+06	1.55297e+06	1.21417e+06	1.79755e+06	1.27202e+06	1.98628e+06	1.2032e+06	2.16843e+06	1.5222e+06	1.64058e+06	863966	1.5276e+06	1.52275e+06	1.25746e+06	1.5393e+06
A0A0D9RE55	NUF2	Uncharacterized protein OS=Chlorocebus sabaeus OX=60711 GN=NUF2 PE=3 SV=1	>tr|A0A0D9RE55|A0A0D9RE55_CHLSB Uncharacterized protein OS=Chlorocebus sabaeus OX=60711 GN=NUF2 PE=3 SV=1	0		9.906	8	3	17	3	464	3	Pf03800	103230704	ENSCSAG00000010672	NUF2	A0A0D9RE55; csab:103230704								3.27833e+06	2.50624e+06	3.20512e+06		3.42781e+06	2.5688e+06	3.47463e+06	3.85251e+06						5.02427e+06	3.57538e+06		2.84969e+06	3.31787e+06
A0A0D9SD67	PGK2	Phosphoglycerate kinase OS=Chlorocebus sabaeus OX=60711 GN=PGK2 PE=3 SV=1	>tr|A0A0D9SD67|A0A0D9SD67_CHLSB Phosphoglycerate kinase OS=Chlorocebus sabaeus OX=60711 GN=PGK2 PE=3 SV=1	0		80.872	17	6	2047	3	417	6	Pf00162	103221389	ENSCSAG00000019296	PGK2	A0A0D9SD67; csab:103221389	2.57799e+08	2.53212e+08	1.94972e+08	2.30652e+08	2.44489e+08	2.2685e+08	2.42852e+08	2.69302e+08	2.71146e+08	2.45127e+08	2.46186e+08	2.67064e+08	2.43754e+08	2.2318e+08	2.34381e+08	2.1914e+08	2.49424e+08	2.76336e+08	2.35233e+08	2.51598e+08	2.27888e+08	2.36045e+08	2.32008e+08	2.54523e+08	2.70951e+08	2.34062e+08	2.63451e+08	2.58449e+08	2.21515e+08	2.56453e+08	2.37075e+08	2.66445e+08
A0A0D9RP74	BID	BH3-interacting domain death agonist OS=Chlorocebus sabaeus OX=60711 GN=BID PE=4 SV=1	>tr|A0A0D9RP74|A0A0D9RP74_CHLSB BH3-interacting domain death agonist OS=Chlorocebus sabaeus OX=60711 GN=BID PE=4 SV=1	0		12.932	20	3	45	3	234	3	Pf06393		ENSCSAG00000014281	BID	A0A0D9RP74	4.30611e+06	4.14582e+06	6.09354e+06	4.98253e+06	4.06853e+06	4.7264e+06	3.90758e+06	3.95506e+06	3.81839e+06	4.07102e+06	4.87864e+06	4.41057e+06	4.09594e+06	4.74796e+06	4.55268e+06	4.25748e+06	5.05585e+06	4.05012e+06	4.92522e+06	5.17631e+06	4.20859e+06	3.73556e+06	5.64435e+06	4.64411e+06	4.70059e+06	5.5777e+06	5.27942e+06	3.97554e+06	5.61428e+06	5.80336e+06	4.81832e+06	4.43696e+06
A0A0D9RT27	RBMS1	Uncharacterized protein OS=Chlorocebus sabaeus OX=60711 GN=RBMS1 PE=4 SV=1	>tr|A0A0D9RT27|A0A0D9RT27_CHLSB Uncharacterized protein OS=Chlorocebus sabaeus OX=60711 GN=RBMS1 PE=4 SV=1	0		18.64	12	4	127	3	406	4	Pf00076	103217171	ENSCSAG00000015687	RBMS1	A0A0D9RT27	1.36305e+07	1.17402e+07	1.06661e+07	1.37865e+07	1.19576e+07	1.05249e+07	1.14647e+07	1.21572e+07	1.21558e+07	1.04022e+07	1.2699e+07	1.04662e+07	8.92095e+06	1.24179e+07	1.3132e+07	9.89387e+06	9.70059e+06	9.88017e+06	9.37833e+06	8.69314e+06	1.22968e+07	1.17989e+07	9.67023e+06	1.06677e+07	1.12766e+07	1.25216e+07	1.64114e+07	9.4417e+06	1.0746e+07	1.11108e+07	1.51367e+07	1.3455e+07
A0A0D9QVQ0	PRMT7	Protein arginine N-methyltransferase OS=Chlorocebus sabaeus OX=60711 GN=PRMT7 PE=3 SV=1	>tr|A0A0D9QVQ0|A0A0D9QVQ0_CHLSB Protein arginine N-methyltransferase OS=Chlorocebus sabaeus OX=60711 GN=PRMT7 PE=3 SV=1	0		9.22	4	3	7	3	698	3	Pf06325	103233235	ENSCSAG00000004082	PRMT7	A0A0D9QVQ0; csab:103233235	9.34179e+06	1.52365e+06	1.74773e+06		1.95267e+06												1.11233e+06	1.10138e+06	1.38914e+06	1.41931e+06	1.04002e+07	646448	755635	922515	1.85025e+06	1.39575e+06	1.52441e+06	1.03664e+06	1.17131e+06	1.60331e+06	1.48531e+06	2.02569e+06
A0A0D9S0W1	AXL	Receptor protein-tyrosine kinase OS=Chlorocebus sabaeus OX=60711 GN=AXL PE=4 SV=1	>tr|A0A0D9S0W1|A0A0D9S0W1_CHLSB Receptor protein-tyrosine kinase OS=Chlorocebus sabaeus OX=60711 GN=AXL PE=4 SV=1	0		9.475	5	4	7	4	894	4	Pf00041, Pf07714, Pf13927		ENSCSAG00000003552	AXL	A0A0D9S0W1	1.77791e+06	1.41312e+06		1.79042e+06	1.19694e+06	957905	1.54446e+06	1.128e+06		746979	1.3871e+06	922772	1.34918e+06	1.63191e+06	1.09815e+06	691292	1.12644e+06	553182		656908	1.35023e+06	738915	980123		1.61538e+06	580056	1.37222e+06	1.31406e+06
A0A0D9R5Z7	ITGB5	Integrin beta OS=Chlorocebus sabaeus OX=60711 GN=ITGB5 PE=3 SV=1	>tr|A0A0D9R5Z7|A0A0D9R5Z7_CHLSB Integrin beta OS=Chlorocebus sabaeus OX=60711 GN=ITGB5 PE=3 SV=1	0		15.518	8	4	85	3	799	4	Pf00362, Pf07965, Pf08725, Pf17205, Pf18372	103228149	ENSCSAG00000007851	ITGB5	A0A0D9R5Z7; csab:103228149	1.47628e+06	2.93821e+06	1.37409e+06	2.8502e+06	2.10138e+06	2.92291e+06	597597	2.3752e+06	2.69289e+06	2.0468e+06	2.60974e+06	4.03228e+06	2.96091e+06	2.77964e+06	1.93256e+06	916283	1.9921e+06	4.68033e+06	3.21655e+06	2.42344e+06	4.41388e+06	5.8669e+06	3.6995e+06		4.83906e+06	9.37564e+06	3.01629e+06	7.22225e+06	3.26808e+06	1.81637e+06
A0A0D9RPV7		Gamma-glutamylcyclotransferase OS=Chlorocebus sabaeus OX=60711 PE=4 SV=1	>tr|A0A0D9RPV7|A0A0D9RPV7_CHLSB Gamma-glutamylcyclotransferase OS=Chlorocebus sabaeus OX=60711 PE=4 SV=1	0.001		7.29	16	3	14	3	188	3	Pf13772					3.13972e+06		3.37956e+06		3.27851e+06	1.20714e+07	7.70935e+06	1.78133e+07	1.08538e+07	1.09032e+07	7.054e+06	980429	6.81392e+06	5.96771e+06	7.29246e+06	5.73313e+06	5.8584e+06	8.23776e+06	6.80229e+06	6.58841e+06	3.08571e+06	2.39357e+06	2.97125e+06		3.0633e+06	7.07682e+06	2.69161e+07	1.59908e+07	8.09858e+06	1.20552e+07	1.28373e+07	1.15865e+07
A0A0D9S6Q9	DR1	Down-regulator of transcription 1 OS=Chlorocebus sabaeus OX=60711 GN=DR1 PE=3 SV=1	>tr|A0A0D9S6Q9|A0A0D9S6Q9_CHLSB Down-regulator of transcription 1 OS=Chlorocebus sabaeus OX=60711 GN=DR1 PE=3 SV=1	0		10.272	25	3	19	3	176	3	Pf00808	103224420	ENSCSAG00000001477	DR1	A0A0D9S6Q9; csab:103224420	4.16939e+06	5.20332e+06	5.87179e+06	5.57631e+06	4.04624e+06	3.26865e+06	4.54182e+06	4.52025e+06	5.32782e+06	5.02418e+06	4.51863e+06	4.90835e+06	4.63829e+06	5.64908e+06	4.75221e+06	6.79304e+06	4.37265e+06	5.40956e+06	8.8776e+06	5.97783e+06	3.94198e+06	4.76524e+06	3.74513e+06	4.98027e+06	4.1714e+06	3.97102e+06	4.7695e+06	4.42423e+06	4.69257e+06	4.94273e+06	9.62014e+06	6.41221e+06
A0A0D9RPI1		zf-Tim10_DDP domain-containing protein OS=Chlorocebus sabaeus OX=60711 PE=4 SV=1	>tr|A0A0D9RPI1|A0A0D9RPI1_CHLSB zf-Tim10_DDP domain-containing protein OS=Chlorocebus sabaeus OX=60711 PE=4 SV=1	0		15.145	46	3	124	3	76	3	Pf02953					3.41764e+06	4.37211e+06	5.67937e+06	4.07277e+06	3.09969e+06	4.42883e+06	3.55764e+06	3.45291e+06	4.26462e+06	2.94018e+06	3.34914e+06	3.43198e+06	3.51877e+06	3.9486e+06	2.83846e+06	4.2341e+06	3.83481e+06	3.90019e+06	2.73663e+06	3.26306e+06	3.81828e+06	3.8519e+06	2.78183e+06	4.46326e+06	3.33346e+06	3.10595e+06	5.34664e+06	3.71318e+06	3.47825e+06	2.60257e+06	4.39322e+06	3.20279e+06
A0A0D9R4E9	NQO2	Flavodoxin_2 domain-containing protein OS=Chlorocebus sabaeus OX=60711 GN=NQO2 PE=3 SV=1	>tr|A0A0D9R4E9|A0A0D9R4E9_CHLSB Flavodoxin_2 domain-containing protein OS=Chlorocebus sabaeus OX=60711 GN=NQO2 PE=3 SV=1	0		17.777	29	4	43	4	231	4	Pf02525	103222288	ENSCSAG00000007218	NQO2	A0A0D9R4E9; csab:103222288	1.27302e+07	1.85414e+07	2.47867e+07	1.27826e+07	1.52682e+07	1.49138e+07	1.24177e+07	1.481e+07	1.61517e+07	1.63253e+07	1.2122e+07	1.14768e+07	1.32126e+07	1.43875e+07	1.50248e+07	1.09729e+07	1.30156e+07	1.17225e+07	1.23137e+07	1.25469e+07	1.31048e+07	1.32698e+07	1.08595e+07	1.28332e+07	1.26778e+07	1.85838e+07	1.56267e+07	1.45875e+07	1.47092e+07	1.45038e+07	1.23311e+06	1.37795e+07
A0A0D9R5B7	RPUSD2	RNA pseudouridine synthase domain containing 2 OS=Chlorocebus sabaeus OX=60711 GN=RPUSD2 PE=4 SV=1	>tr|A0A0D9R5B7|A0A0D9R5B7_CHLSB RNA pseudouridine synthase domain containing 2 OS=Chlorocebus sabaeus OX=60711 GN=RPUSD2 PE=4 SV=1	0		7.966	5	3	27	3	511	3	Pf00849		ENSCSAG00000007538	RPUSD2	A0A0D9R5B7	2.94549e+06	3.61084e+06	4.1517e+06	2.60467e+06	425516	2.43589e+06		2.83697e+06	1.75907e+06	2.16357e+06	2.82903e+06	2.49557e+06	2.79816e+06	2.67969e+06	2.67148e+06	2.86629e+06	1.82478e+06	2.39016e+06	2.15306e+06							632752	2.64697e+06	2.04348e+06	2.78507e+06	969083
A0A0D9R344	STX5	t-SNARE coiled-coil homology domain-containing protein OS=Chlorocebus sabaeus OX=60711 GN=STX5 PE=3 SV=1	>tr|A0A0D9R344|A0A0D9R344_CHLSB t-SNARE coiled-coil homology domain-containing protein OS=Chlorocebus sabaeus OX=60711 GN=STX5 PE=3 SV=1	0		18.053	17	3	26	3	355	3	Pf05739, Pf11416	103233839	ENSCSAG00000006748	STX5	A0A0D9R344; csab:103233839	1.09532e+06	3.99448e+06		3.62185e+06	5.38941e+06	4.89483e+06	7.3204e+06	4.86777e+06	7.81176e+06	9.00567e+06	3.50053e+06	4.25983e+06	5.93306e+06	3.55175e+06	5.83747e+06	6.79545e+06	6.36568e+06	3.50811e+06	5.92999e+06	6.04915e+06	4.90239e+06	6.79086e+06	7.328e+06	6.94609e+06	6.99922e+06	5.59279e+06		4.15587e+06	6.52024e+06	6.31326e+06	4.73106e+06	6.34741e+06
A0A0D9RE88	AURKB	Aurora 1 OS=Chlorocebus sabaeus OX=60711 GN=AURKB PE=3 SV=1	>tr|A0A0D9RE88|A0A0D9RE88_CHLSB Aurora 1 OS=Chlorocebus sabaeus OX=60711 GN=AURKB PE=3 SV=1	0		15.2	12	3	25	3	344	3	Pf00069	103242347	ENSCSAG00000010702	AURKB	A0A0D9RE88	965499	1.21281e+06		1.37233e+06	1.29593e+06	1.08473e+06	967621	1.12213e+06	621657	934235	1.74881e+06	1.18953e+06	1.36277e+06	902633	704377	1.29625e+06	1.44563e+06	1.11679e+06	1.14688e+06	1.06759e+06	1.25867e+06	1.95147e+06	1.3218e+06	1.20272e+06	989350	1.54046e+06	526983	1.27716e+06	1.29357e+06	1.78903e+06	1.58764e+06	2.01826e+06
A0A0D9R8F8	HSF1	HSF_DOMAIN domain-containing protein OS=Chlorocebus sabaeus OX=60711 GN=HSF1 PE=3 SV=1	>tr|A0A0D9R8F8|A0A0D9R8F8_CHLSB HSF_DOMAIN domain-containing protein OS=Chlorocebus sabaeus OX=60711 GN=HSF1 PE=3 SV=1	0		13.522	7	3	51	3	529	3	Pf00447, Pf06546	103237617	ENSCSAG00000008638	HSF1	A0A0D9R8F8	2.62005e+06	1.51832e+06	3.47422e+06		2.22189e+06																					2.01744e+06	3.14493e+06	1.26049e+06		2.19286e+06
A0A0D9RQC9		Protein kinase domain-containing protein OS=Chlorocebus sabaeus OX=60711 PE=4 SV=1	>tr|A0A0D9RQC9|A0A0D9RQC9_CHLSB Protein kinase domain-containing protein OS=Chlorocebus sabaeus OX=60711 PE=4 SV=1	0		10.896	14	3	12	3	292	3	Pf07714					3.3244e+06	3.31386e+06	4.37213e+06	3.12316e+06	3.06716e+06	3.48949e+06	2.74644e+06	3.73831e+06	3.29199e+06	3.55171e+06	3.02699e+06	2.98908e+06	3.04198e+06	3.27232e+06	3.27866e+06	2.80563e+06	3.4663e+06	3.35339e+06	2.72096e+06	3.22553e+06	3.11024e+06	3.38358e+06	2.85029e+06	3.01264e+06	3.54882e+06	3.11734e+06	3.52921e+06	3.58462e+06	3.26835e+06	3.33731e+06	3.45971e+06	3.91878e+06
A0A0D9SBT3		Coiled-coil domain-containing protein 72 OS=Chlorocebus sabaeus OX=60711 PE=3 SV=1	>tr|A0A0D9SBT3|A0A0D9SBT3_CHLSB Coiled-coil domain-containing protein 72 OS=Chlorocebus sabaeus OX=60711 PE=3 SV=1	0		19.22	31	3	188	3	64	3	Pf09072					2.27889e+07	2.67623e+07	3.32074e+07	3.16984e+07	2.29962e+07	2.74977e+07	2.59359e+07	2.86583e+07	2.77613e+07	2.58635e+07	2.68246e+07	2.9952e+07	2.74813e+07	3.13446e+07	2.30855e+07	3.00343e+07	3.07931e+07	2.93204e+07	3.01472e+07	2.54119e+07	2.80474e+07	2.95726e+07	2.44915e+07	2.996e+07	2.62868e+07	2.72672e+07	3.7721e+07	2.83623e+07	3.03065e+07	2.38265e+07	2.98818e+07	3.01484e+07
A0A0D9SBL2	CGGBP1	Uncharacterized protein OS=Chlorocebus sabaeus OX=60711 GN=CGGBP1 PE=4 SV=1	>tr|A0A0D9SBL2|A0A0D9SBL2_CHLSB Uncharacterized protein OS=Chlorocebus sabaeus OX=60711 GN=CGGBP1 PE=4 SV=1	0		9.368	17	3	30	3	167	3		103228533	ENSCSAG00000018729	CGGBP1	A0A0D9SBL2; csab:103228533	1.36843e+06	1.35918e+06	2.91243e+06	1.83739e+06	1.51336e+06	1.48832e+06	771118	1.23277e+06	1.46946e+06	781196	1.2154e+06	1.41238e+06	1.27473e+06	1.47754e+06		1.08683e+06	1.50049e+06	2.02789e+06	1.02382e+06	982991	1.61058e+06	1.23996e+06	1.12362e+06	1.45363e+06		1.24418e+06	2.30784e+06	1.76034e+06	1.3718e+06	1.01423e+06		1.03238e+06
A0A0D9S8V7	RER1	Protein RER1 OS=Chlorocebus sabaeus OX=60711 GN=RER1 PE=3 SV=1	>tr|A0A0D9S8V7|A0A0D9S8V7_CHLSB Protein RER1 OS=Chlorocebus sabaeus OX=60711 GN=RER1 PE=3 SV=1	0		14.831	15	3	138	3	196	3	Pf03248	103225762	ENSCSAG00000000711	RER1	A0A0D9S8V7; csab:103225762	3.0749e+07	2.18474e+07	2.34121e+07	2.64545e+07	2.47575e+07	2.50544e+07	2.42746e+07	2.40793e+07	2.37167e+07	2.44064e+07	2.97626e+07	2.787e+07	2.86807e+07	2.5978e+07	2.42869e+07	2.85802e+07	2.53635e+07	2.80494e+07	2.39406e+07	2.73407e+07	2.94335e+07	3.01445e+07	2.50009e+07	2.52492e+07	2.86169e+07	2.86696e+07	3.12015e+07	2.73308e+07	2.67085e+07	2.97208e+07	2.44292e+07	2.08729e+07
A0A0D9RZI4	HDHD2	Uncharacterized protein OS=Chlorocebus sabaeus OX=60711 GN=HDHD2 PE=3 SV=1	>tr|A0A0D9RZI4|A0A0D9RZI4_CHLSB Uncharacterized protein OS=Chlorocebus sabaeus OX=60711 GN=HDHD2 PE=3 SV=1	0		17.383	20	3	35	3	259	3	Pf13242, Pf13344	103222463	ENSCSAG00000018007	HDHD2	A0A0D9RZI4; csab:103222463						2.17947e+06	3.19427e+06	2.77223e+06	2.81103e+06	3.24499e+06	3.27142e+06	3.03084e+06	3.30539e+06	1.9153e+06	2.74697e+06	2.13471e+06	3.83359e+06	3.21931e+06	3.964e+06	2.73118e+06	2.21622e+06	2.9048e+06	3.03795e+06	3.12623e+06	3.27703e+06	2.58726e+06		2.4846e+06	3.40805e+06	3.17203e+06	1.57789e+06	2.45509e+06
A0A0D9SAI6		Uncharacterized protein OS=Chlorocebus sabaeus OX=60711 PE=4 SV=1	>tr|A0A0D9SAI6|A0A0D9SAI6_CHLSB Uncharacterized protein OS=Chlorocebus sabaeus OX=60711 PE=4 SV=1	0		77.145	39	14	443	3	370	14	Pf00160					6.25435e+06	7.63356e+06	6.97277e+06	4.02287e+06	1.03483e+07	5.16647e+06	2.2371e+06	7.1827e+06	9.34404e+06	8.49275e+06	3.63242e+06	5.22866e+06	2.0946e+06	3.33264e+06	8.81608e+06	2.52671e+06	2.26605e+06	2.07921e+06	2.29043e+06	3.12453e+06	5.46239e+06	5.20614e+06	6.58319e+06	2.44419e+06	7.77302e+06	6.76114e+06	6.39187e+06	2.47266e+06	3.97662e+06	8.02364e+06	4.69517e+06	6.70187e+06
A0A0D9RC37		Ribulose-phosphate 3-epimerase OS=Chlorocebus sabaeus OX=60711 PE=3 SV=1	>tr|A0A0D9RC37|A0A0D9RC37_CHLSB Ribulose-phosphate 3-epimerase OS=Chlorocebus sabaeus OX=60711 PE=3 SV=1	0		20.765	21	3	54	3	228	3	Pf00834					9.82635e+06	1.18919e+07	1.52205e+07	1.09661e+07	1.08008e+07	9.06347e+06	8.82002e+06	1.02043e+07	9.01823e+06	8.98732e+06	8.56186e+06	1.23028e+07	1.27378e+07	1.13633e+07	1.0109e+07	1.04181e+07	1.06341e+07	1.02335e+07	1.0407e+07	8.84654e+06	8.49373e+06	1.51082e+07	1.14963e+07	1.32737e+07	1.27e+07	1.1605e+07	1.27054e+07	1.12424e+07	1.18985e+07	1.29862e+07	8.73291e+06	1.45379e+07
A0A0D9RHP8	MBNL1	Uncharacterized protein OS=Chlorocebus sabaeus OX=60711 GN=MBNL1 PE=4 SV=1	>tr|A0A0D9RHP8|A0A0D9RHP8_CHLSB Uncharacterized protein OS=Chlorocebus sabaeus OX=60711 GN=MBNL1 PE=4 SV=1	0		44.892	25	8	92	8	399	8	Pf00642, Pf14608	103241454	ENSCSAG00000011943	MBNL1	A0A0D9RHP8; csab:103241454	1.60027e+07	1.49548e+07	3.10807e+07	2.08898e+07	2.26162e+07	1.57112e+07	2.0202e+07	2.44332e+07	1.62997e+07	2.22932e+07	1.35431e+07	1.87798e+07	1.30724e+07	2.09573e+07	2.24567e+07	1.42415e+07	1.64211e+07	1.74898e+07	1.2646e+07	1.26509e+07	1.10782e+07	1.0353e+07	7.58065e+06	1.15055e+07	1.35657e+07	1.17753e+07	1.91666e+07	1.71355e+07	1.36745e+07	1.70594e+07	1.70205e+07	1.3271e+07
A0A0D9RN77	PPP2R5E	Serine/threonine-protein phosphatase 2A 56 kDa regulatory subunit OS=Chlorocebus sabaeus OX=60711 GN=PPP2R5E PE=3 SV=1	>tr|A0A0D9RN77|A0A0D9RN77_CHLSB Serine/threonine-protein phosphatase 2A 56 kDa regulatory subunit OS=Chlorocebus sabaeus OX=60711 GN=PPP2R5E PE=3 SV=1	0		22.992	13	5	96	4	435	5	Pf01603		ENSCSAG00000013982	PPP2R5E	A0A0D9RN77	3.22538e+06	8.37048e+06	7.63219e+06	6.12244e+06	5.54802e+06	7.27773e+06	6.13188e+06	7.40016e+06	5.3288e+06	7.966e+06	5.65985e+06	6.48122e+06	6.16272e+06	6.32466e+06	2.32953e+06	6.51708e+06	7.81156e+06	5.93043e+06	5.33238e+06	6.99861e+06	7.72546e+06	8.78956e+06	7.05241e+06	6.05789e+06	4.36212e+06	7.86407e+06	7.02499e+06	7.25481e+06	5.29656e+06	6.58437e+06	6.15977e+06	5.55931e+06
A0A0D9QUI6	NDUFA12	NADH dehydrogenase [ubiquinone] 1 alpha subcomplex subunit 12 OS=Chlorocebus sabaeus OX=60711 GN=NDUFA12 PE=3 SV=1	>tr|A0A0D9QUI6|A0A0D9QUI6_CHLSB NADH dehydrogenase [ubiquinone] 1 alpha subcomplex subunit 12 OS=Chlorocebus sabaeus OX=60711 GN=NDUFA12 PE=3 SV=1	0		13.909	27	3	55	3	145	3	Pf05071	103238888	ENSCSAG00000003652	NDUFA12	A0A0D9QUI6; csab:103238888	784713		1.182e+06	703575	1.0629e+06	1.58456e+06	670404	643805		812528	1.01304e+06	1.05557e+06	2.01559e+06	717336	796213	2.67787e+06	1.67065e+06	970177	1.68372e+06	1.317e+06	2.2609e+06	2.11013e+06	967055	1.75158e+06	1.05983e+06	1.34426e+06		1.43339e+06	1.6527e+06	1.30531e+06	1.20155e+06	962751
A0A0D9SCH8	RPP38	Ribosomal_L7Ae domain-containing protein OS=Chlorocebus sabaeus OX=60711 GN=RPP38 PE=4 SV=1	>tr|A0A0D9SCH8|A0A0D9SCH8_CHLSB Ribosomal_L7Ae domain-containing protein OS=Chlorocebus sabaeus OX=60711 GN=RPP38 PE=4 SV=1	0		13.819	13	3	34	3	282	3	Pf01248	103237934	ENSCSAG00000019055	RPP38	A0A0D9SCH8; csab:103237934		2.63494e+06		1.73047e+06	2.56229e+06	2.1333e+06		2.84417e+06	2.09403e+06		1.54067e+06	2.93287e+06	544315	1.95573e+06	4.19433e+06	2.01979e+06	3.00397e+06	1.87441e+06	1.17547e+06		2.15129e+06	2.31595e+06	4.02419e+06	2.85883e+06	1.78749e+06		1.5658e+06	3.34681e+06	674970	2.41802e+06	2.26661e+06	3.07052e+06
A0A0D9S4X8	THYN1	Thymocyte nuclear protein 1 OS=Chlorocebus sabaeus OX=60711 GN=THYN1 PE=4 SV=1	>tr|A0A0D9S4X8|A0A0D9S4X8_CHLSB Thymocyte nuclear protein 1 OS=Chlorocebus sabaeus OX=60711 GN=THYN1 PE=4 SV=1	0		11.98	17	3	53	3	226	3	Pf01878		ENSCSAG00000002119	THYN1	A0A0D9S4X8	4.73224e+06	3.63243e+06	5.35213e+06	4.74709e+06	4.37927e+06	3.88661e+06	3.5541e+06	4.13782e+06	3.31672e+06	4.25456e+06	4.12463e+06	4.07199e+06	4.14284e+06	4.05763e+06	3.41809e+06	3.47146e+06	4.10116e+06	5.18808e+06	4.75363e+06	5.21537e+06	4.4115e+06	4.70187e+06	3.93622e+06	4.88291e+06	4.38293e+06	3.944e+06	6.25802e+06	4.5081e+06	3.87699e+06	4.97625e+06	3.38e+06	4.05583e+06
A0A0D9QZ60	METTL7B	Methyltransferase like 7B OS=Chlorocebus sabaeus OX=60711 GN=METTL7B PE=4 SV=1	>tr|A0A0D9QZ60|A0A0D9QZ60_CHLSB Methyltransferase like 7B OS=Chlorocebus sabaeus OX=60711 GN=METTL7B PE=4 SV=1	0		8.41	17	3	7	3	244	3	Pf08241		ENSCSAG00000005338	METTL7B	A0A0D9QZ60	2.47658e+06	1.14086e+06	2.38897e+06	1.80222e+06	1.94175e+06						1.79145e+06	2.10786e+06	2.86788e+06		1.98264e+06						2.10341e+06	2.31902e+06	2.01298e+06		2.39196e+06	2.95575e+06	2.23117e+06	1.9047e+06		2.06194e+06	1.70945e+06	1.51646e+06
A0A0D9QXM9	RAB11FIP2	Uncharacterized protein OS=Chlorocebus sabaeus OX=60711 GN=RAB11FIP2 PE=4 SV=1	>tr|A0A0D9QXM9|A0A0D9QXM9_CHLSB Uncharacterized protein OS=Chlorocebus sabaeus OX=60711 GN=RAB11FIP2 PE=4 SV=1	0		11.357	10	3	23	3	512	3	Pf00168, Pf09457	103216592	ENSCSAG00000004789	RAB11FIP2	A0A0D9QXM9		2.71394e+06		2.43366e+06	2.01229e+06	1.20477e+06	1.85506e+06	2.45668e+06	1.96652e+06	1.82055e+06	1.57371e+06	2.23022e+06	448318	2.17e+06		1.32555e+06	1.56752e+06	770173	1.64094e+06	1.92643e+06	1.07212e+06	2.13243e+06	1.96801e+06	2.07591e+06	2.00207e+06	1.03097e+06		2.45399e+06	1.70295e+06	1.81505e+06
A0A0D9RWH4		Uncharacterized protein OS=Chlorocebus sabaeus OX=60711 PE=3 SV=1	>tr|A0A0D9RWH4|A0A0D9RWH4_CHLSB Uncharacterized protein OS=Chlorocebus sabaeus OX=60711 PE=3 SV=1	0		15.589	20	3	59	3	218	3	Pf12926						891660	629198	839749		4.61145e+06	6.02779e+06	6.72998e+06		5.84653e+06	5.27344e+06	5.80747e+06	5.51623e+06	7.38226e+06	5.47303e+06	7.59763e+06	7.37714e+06	7.45348e+06	1.3029e+06	7.46968e+06	7.54745e+06	8.29671e+06	6.96077e+06	6.36624e+06	7.04711e+06	782815	7.31026e+06	6.08742e+06	5.06702e+06	6.71925e+06
A0A0D9S4N0	P2RX4	P2X purinoceptor OS=Chlorocebus sabaeus OX=60711 GN=P2RX4 PE=3 SV=1	>tr|A0A0D9S4N0|A0A0D9S4N0_CHLSB P2X purinoceptor OS=Chlorocebus sabaeus OX=60711 GN=P2RX4 PE=3 SV=1	0		18.461	13	3	48	3	358	3	Pf00864		ENSCSAG00000002217	P2RX4	A0A0D9S4N0	1.03695e+06	1.02292e+06	1.80716e+06	1.39718e+06		4.18562e+06	2.3262e+06	1.98631e+06	2.59038e+06		4.15706e+06	2.8534e+06	3.11819e+06	2.2215e+06	2.26206e+06	2.74477e+06	2.57027e+06	4.04818e+06	3.59032e+06	2.18193e+06						4.24909e+06	3.32485e+06	2.1835e+06	4.05498e+06	2.31372e+06	2.46669e+06	1.68661e+06
A0A0D9R145	MYO19	Myosin XIX OS=Chlorocebus sabaeus OX=60711 GN=MYO19 PE=3 SV=1	>tr|A0A0D9R145|A0A0D9R145_CHLSB Myosin XIX OS=Chlorocebus sabaeus OX=60711 GN=MYO19 PE=3 SV=1	0		10.171	4	3	12	3	903	3	Pf00063		ENSCSAG00000006037	MYO19	A0A0D9R145	1.84446e+06	1.94807e+06	2.34526e+06	1.28464e+06	2.64266e+06	1.99017e+06	2.61142e+06	2.61479e+06	1.38299e+06	2.2545e+06	2.341e+06	1.46617e+06	864676	1.1924e+06	2.72758e+06							1.7681e+06	1.71169e+06	970600	2.013e+06	2.49774e+06	2.51632e+06	1.60977e+06	624916	2.55163e+06	2.49394e+06	2.16692e+06
A0A0D9RS27	SPC25	Kinetochore protein Spc25 OS=Chlorocebus sabaeus OX=60711 GN=SPC25 PE=3 SV=1	>tr|A0A0D9RS27|A0A0D9RS27_CHLSB Kinetochore protein Spc25 OS=Chlorocebus sabaeus OX=60711 GN=SPC25 PE=3 SV=1	0		11.539	18	3	18	3	224	3	Pf08234		ENSCSAG00000015319	SPC25	A0A0D9RS27	842058	1.77643e+06		1.13737e+06	1.94799e+06	1.21586e+06	1.0966e+06	1.01777e+06	1.32276e+06	1.46089e+06	1.46792e+06	1.38622e+06	1.94069e+06	1.57674e+06	1.83302e+06	1.14048e+06	1.16896e+06	1.50063e+06	964027	1.53109e+06						1.44053e+06	618791	1.90245e+06	1.47432e+06	1.36731e+06
A0A0D9RQ17	SCRN3	Uncharacterized protein OS=Chlorocebus sabaeus OX=60711 GN=SCRN3 PE=3 SV=1	>tr|A0A0D9RQ17|A0A0D9RQ17_CHLSB Uncharacterized protein OS=Chlorocebus sabaeus OX=60711 GN=SCRN3 PE=3 SV=1	0		14.668	8	3	16	3	420	3	Pf03577	103217350	ENSCSAG00000014584	SCRN3	A0A0D9RQ17; csab:103217350	960374	743393	1.04918e+06	1.08346e+06	581532											1.18745e+06	953318	959357	918497		1.10384e+06	1.02311e+06	629898	368154	462422	894349	527853	932267	987788	1.02286e+06
A0A0D9RYC4	NUDT1	Nudix hydrolase 1 OS=Chlorocebus sabaeus OX=60711 GN=NUDT1 PE=3 SV=1	>tr|A0A0D9RYC4|A0A0D9RYC4_CHLSB Nudix hydrolase 1 OS=Chlorocebus sabaeus OX=60711 GN=NUDT1 PE=3 SV=1	0		14.751	26	3	36	3	156	3	Pf00293		ENSCSAG00000017586	NUDT1	A0A0D9RYC4	3.08301e+06	2.99744e+06	3.24946e+06	2.47887e+06	3.01727e+06	2.15903e+06	2.21316e+06	3.15025e+06	1.97625e+06	2.46306e+06	2.86406e+06	3.17094e+06	2.86193e+06	2.05817e+06	2.18088e+06	2.88905e+06	2.44919e+06	2.45792e+06	3.27913e+06	2.2348e+06	3.2055e+06	2.12288e+06	2.43061e+06	2.84147e+06	2.63807e+06	2.95886e+06	3.39794e+06	2.84832e+06	3.4616e+06	2.32721e+06	2.72926e+06	2.90758e+06
A0A0D9RYN7	DAGLB	Diacylglycerol lipase beta OS=Chlorocebus sabaeus OX=60711 GN=DAGLB PE=4 SV=1	>tr|A0A0D9RYN7|A0A0D9RYN7_CHLSB Diacylglycerol lipase beta OS=Chlorocebus sabaeus OX=60711 GN=DAGLB PE=4 SV=1	0		7.957	5	3	7	3	668	3	Pf01764		ENSCSAG00000017706	DAGLB	A0A0D9RYN7						2.3965e+06	2.04452e+06	3.26297e+06	3.56165e+06	2.47635e+06	3.104e+06	2.12742e+06	2.49413e+06	2.47726e+06	2.35145e+06	2.27265e+06	2.21246e+06	2.40774e+06	2.37866e+06	1.71063e+06						2.62737e+06	2.81771e+06	2.2731e+06	3.04558e+06	1.74547e+06	2.02354e+06	3.25069e+06
A0A0D9QWP9		60S ribosomal protein L27a OS=Chlorocebus sabaeus OX=60711 PE=3 SV=1	>tr|A0A0D9QWP9|A0A0D9QWP9_CHLSB 60S ribosomal protein L27a OS=Chlorocebus sabaeus OX=60711 PE=3 SV=1	0		38.34	31	6	967	3	148	6	Pf00828					2.45032e+08	2.7502e+08	4.17508e+08	2.91498e+08	2.82887e+08	2.1187e+08	2.61015e+08	2.91529e+08	2.6838e+08	2.68802e+08	2.29647e+08	2.43617e+08	2.17157e+08	2.93255e+08	2.61664e+08	2.30486e+08	2.3413e+08	2.33464e+08	2.21864e+08	2.35857e+08	2.39725e+08	2.66923e+08	2.27617e+08	2.22877e+08	2.59762e+08	2.19563e+08	3.0434e+08	2.39839e+08	2.18277e+08	2.35937e+08	2.81973e+08	2.95212e+08
A0A0D9RT05		Tudor domain-containing protein OS=Chlorocebus sabaeus OX=60711 PE=3 SV=1	>tr|A0A0D9RT05|A0A0D9RT05_CHLSB Tudor domain-containing protein OS=Chlorocebus sabaeus OX=60711 PE=3 SV=1	0		13.194	14	3	109	3	294	3	Pf06003					4.2853e+06	5.28779e+06	6.02186e+06	5.38809e+06	3.58846e+06	4.84368e+06	4.78675e+06	6.43598e+06	5.09089e+06	6.05861e+06	3.90233e+06	4.85026e+06	4.17784e+06	5.63009e+06	4.83604e+06	4.78091e+06	4.36292e+06	4.8792e+06	3.79384e+06	4.6147e+06	4.44625e+06	5.58616e+06	3.41753e+06	4.20076e+06	5.11582e+06	3.45324e+06	3.97457e+06	5.1482e+06	3.34612e+06	5.51108e+06	4.48848e+06	5.73043e+06
A0A0D9QXK1		40S ribosomal protein S13 OS=Chlorocebus sabaeus OX=60711 PE=3 SV=1	>tr|A0A0D9QXK1|A0A0D9QXK1_CHLSB 40S ribosomal protein S13 OS=Chlorocebus sabaeus OX=60711 PE=3 SV=1	0		55.449	51	8	2855	8	140	8	Pf00312, Pf08069					4.84216e+08	5.77511e+08	4.94859e+08	5.01559e+08	5.52978e+08	4.31909e+08	6.09001e+08	5.22793e+08	5.19492e+08	6.11451e+08	4.76901e+08	4.88952e+08	5.3325e+08	5.40913e+08	5.83622e+08	4.86075e+08	4.92539e+08	5.12632e+08	4.66594e+08	4.95958e+08	4.31973e+08	5.27844e+08	4.9896e+08	4.96984e+08	4.76296e+08	4.28319e+08	4.22985e+08	4.98043e+08	4.80541e+08	4.84987e+08	4.89224e+08	6.28061e+08
A0A0D9RME4	ARAF	Non-specific serine/threonine protein kinase OS=Chlorocebus sabaeus OX=60711 GN=ARAF PE=3 SV=1	>tr|A0A0D9RME4|A0A0D9RME4_CHLSB Non-specific serine/threonine protein kinase OS=Chlorocebus sabaeus OX=60711 GN=ARAF PE=3 SV=1	0		16.774	9	5	81	3	606	5	Pf00130, Pf02196, Pf07714	103231895	ENSCSAG00000013622	ARAF	A0A0D9RME4; csab:103231895												560878	1.80541e+06		1.73163e+06	1.53298e+06	2.64405e+06		382942	1.60098e+06
A0A0D9R654	COQ7	5-demethoxyubiquinone hydroxylase, mitochondrial OS=Chlorocebus sabaeus OX=60711 GN=COQ7 PE=3 SV=1	>tr|A0A0D9R654|A0A0D9R654_CHLSB 5-demethoxyubiquinone hydroxylase, mitochondrial OS=Chlorocebus sabaeus OX=60711 GN=COQ7 PE=3 SV=1	0		9.391	16	3	61	3	217	3	Pf03232	103229039	ENSCSAG00000007831	COQ7	A0A0D9R654; csab:103229039	4.01484e+06	3.32492e+06	4.21045e+06	3.61982e+06	2.64853e+06	2.54823e+06	2.57565e+06	2.76953e+06	3.13632e+06	3.14176e+06	2.54398e+06	3.67933e+06	3.80055e+06	2.91971e+06	2.26263e+06	2.05023e+06	3.40407e+06	4.22588e+06	4.00775e+06	3.28012e+06	3.20158e+06	3.62575e+06	2.7427e+06	3.64288e+06	2.6123e+06	2.96118e+06	4.17641e+06	4.35286e+06	3.23163e+06	3.41101e+06		3.61689e+06
A0A0D9RKS4	CDC34	UBC core domain-containing protein OS=Chlorocebus sabaeus OX=60711 GN=CDC34 PE=3 SV=1	>tr|A0A0D9RKS4|A0A0D9RKS4_CHLSB UBC core domain-containing protein OS=Chlorocebus sabaeus OX=60711 GN=CDC34 PE=3 SV=1	0		12.019	16	4	93	3	236	4	Pf00179	103233587	ENSCSAG00000013033	CDC34	A0A0D9RKS4; csab:103233587	3.76705e+07	4.50704e+07	4.49953e+07	4.49758e+07	4.24967e+07	3.1748e+07	4.26286e+07	4.32783e+07	4.98446e+07	4.52437e+07	3.72873e+07	4.10802e+07	4.30787e+07	4.23828e+07	4.56604e+07	4.17469e+07	3.85449e+07	4.4354e+07	3.32387e+07	4.32332e+07	3.76606e+07	4.49293e+07	3.15639e+07	4.40671e+07	4.6755e+07	2.95955e+07	4.38089e+07	4.31217e+07	3.30554e+07	4.16899e+07	2.60517e+07	3.64336e+07
A0A0D9RAI2		LIM zinc-binding domain-containing protein OS=Chlorocebus sabaeus OX=60711 PE=4 SV=1	>tr|A0A0D9RAI2|A0A0D9RAI2_CHLSB LIM zinc-binding domain-containing protein OS=Chlorocebus sabaeus OX=60711 PE=4 SV=1	0		35.415	56	3	309	3	77	3	Pf00412					8.27216e+07	8.99136e+07	9.31699e+07	1.02504e+08	6.34572e+07	1.07936e+08	8.22172e+07	7.80427e+07	8.13403e+07	7.54485e+07	8.64879e+07	1.0388e+08	1.22361e+08	9.94585e+07	6.74992e+07	1.13591e+08	1.14045e+08	1.28846e+08	1.09166e+08	1.03074e+08	1.10875e+08	1.14009e+08	8.38336e+07	1.18846e+08	1.06526e+08	8.62976e+07	1.22063e+08	1.06814e+08	1.27208e+08	9.68699e+07	7.98609e+07	9.59469e+07
A0A0D9S7X1		Histone deacetylase 1 OS=Chlorocebus sabaeus OX=60711 PE=3 SV=1	>tr|A0A0D9S7X1|A0A0D9S7X1_CHLSB Histone deacetylase 1 OS=Chlorocebus sabaeus OX=60711 PE=3 SV=1	0		96.956	40	14	695	9	482	14	Pf00850					2.23749e+07	2.02904e+07	2.06822e+07	1.76371e+07	1.99641e+07	2.71165e+07	2.19632e+07	2.46444e+07	1.40016e+07	2.05678e+07	2.72399e+07	2.2991e+07	1.68353e+07	2.38479e+07	1.56842e+07	2.26771e+07	2.08131e+07	1.92386e+07	2.30037e+07	1.93929e+07	2.6894e+07	2.15059e+07	2.63378e+07	2.46497e+07	2.05563e+07	2.40984e+07	1.79692e+07	2.32787e+07	2.22217e+07	2.27283e+07	1.70421e+07	1.66936e+07
A0A0D9RJM1	COQ6	Ubiquinone biosynthesis monooxygenase COQ6, mitochondrial OS=Chlorocebus sabaeus OX=60711 GN=COQ6 PE=3 SV=1	>tr|A0A0D9RJM1|A0A0D9RJM1_CHLSB Ubiquinone biosynthesis monooxygenase COQ6, mitochondrial OS=Chlorocebus sabaeus OX=60711 GN=COQ6 PE=3 SV=1	0		12.683	12	3	15	3	468	3	Pf01494	103229321	ENSCSAG00000012631	COQ6	A0A0D9RJM1
A0A0D9R386	NDUFAB1	Acyl carrier protein OS=Chlorocebus sabaeus OX=60711 GN=NDUFAB1 PE=3 SV=1	>tr|A0A0D9R386|A0A0D9R386_CHLSB Acyl carrier protein OS=Chlorocebus sabaeus OX=60711 GN=NDUFAB1 PE=3 SV=1	0		21.356	29	3	82	3	112	3	Pf00550		ENSCSAG00000006791	NDUFAB1	A0A0D9R386	5.09252e+06	1.26263e+07	1.09693e+07	1.52822e+07	4.34249e+06	1.13115e+07	1.12607e+07	1.09147e+07	1.16709e+07	5.25732e+06	1.76414e+07	8.35261e+06	1.35633e+07	1.31301e+07	1.08131e+07	1.59456e+07	1.74873e+07	2.87191e+07	1.90791e+07	6.21712e+06	1.44593e+07	1.20075e+07	2.92925e+07	1.8949e+07	1.10106e+07	1.09539e+07	1.10932e+07	4.92743e+06	2.08324e+07	9.16822e+06	1.36595e+07	1.21673e+07
A0A0D9QYB5	BAZ2A	Bromodomain adjacent to zinc finger domain 2A OS=Chlorocebus sabaeus OX=60711 GN=BAZ2A PE=3 SV=1	>tr|A0A0D9QYB5|A0A0D9QYB5_CHLSB Bromodomain adjacent to zinc finger domain 2A OS=Chlorocebus sabaeus OX=60711 GN=BAZ2A PE=3 SV=1	0		10.572	2	3	4	3	1909	3	Pf00439, Pf00628, Pf01429, Pf02791, Pf15612, Pf15613		ENSCSAG00000005062	BAZ2A	A0A0D9QYB5	3.98361e+06	4.75155e+06	6.2716e+06	5.30517e+06	7.63287e+06	1.6413e+06	4.54267e+06	4.13148e+06	4.30847e+06	6.7483e+06	3.77354e+06	5.10095e+06	4.52664e+06	5.38173e+06	7.49107e+06	5.10163e+06	2.63408e+06	5.06606e+06	5.86586e+06	6.11782e+06	3.06458e+06	3.00806e+06	3.36711e+06	3.43078e+06	5.86158e+06	4.13875e+06	3.6199e+06	3.14643e+06	3.64083e+06	5.99999e+06	6.73493e+06	4.35368e+06
A0A0D9RZR2		CID domain-containing protein OS=Chlorocebus sabaeus OX=60711 PE=4 SV=1	>tr|A0A0D9RZR2|A0A0D9RZR2_CHLSB CID domain-containing protein OS=Chlorocebus sabaeus OX=60711 PE=4 SV=1	0		15.925	19	3	57	3	239	3	Pf04818					4.68531e+06	1.60172e+06	921876		2.16258e+06	5.42641e+06	4.56013e+06	4.43369e+06	2.20643e+06	5.25023e+06	718045	1.43749e+06	2.01705e+06	1.36704e+06	2.23095e+06	5.64834e+06	4.79175e+06	2.01264e+06	2.71916e+06	4.03656e+06	5.66455e+06	5.40156e+06	4.16514e+06	3.07872e+06	5.37936e+06	4.95303e+06	1.06967e+07	4.97229e+06	1.82116e+06	4.83759e+06	1.71146e+06	2.14263e+06
A0A0D9RMW1	ERLEC1	Uncharacterized protein OS=Chlorocebus sabaeus OX=60711 GN=ERLEC1 PE=4 SV=1	>tr|A0A0D9RMW1|A0A0D9RMW1_CHLSB Uncharacterized protein OS=Chlorocebus sabaeus OX=60711 GN=ERLEC1 PE=4 SV=1	0		10.046	11	3	5	3	483	3	Pf07915	103220270	ENSCSAG00000013797	ERLEC1	A0A0D9RMW1											564009	747358	705314	717878		3.23424e+06		2.60527e+06	2.88156e+06	699019											3.39737e+06	660731
A0A0D9RFA9	SLC9A3R2	Na(+)/H(+) exchange regulatory cofactor NHE-RF OS=Chlorocebus sabaeus OX=60711 GN=SLC9A3R2 PE=4 SV=1	>tr|A0A0D9RFA9|A0A0D9RFA9_CHLSB Na(+)/H(+) exchange regulatory cofactor NHE-RF OS=Chlorocebus sabaeus OX=60711 GN=SLC9A3R2 PE=4 SV=1	0		10.782	11	3	4	3	337	3	Pf00595, Pf09007	103226522	ENSCSAG00000011087	SLC9A3R2	A0A0D9RFA9	658619	552882	1.56743e+06	770489	1.40895e+06	960840		1.01407e+06	1.08207e+06	1.43313e+06																					1.29942e+06	1.20493e+06
A0A0D9QW06	RAB3IP	Sec2p domain-containing protein OS=Chlorocebus sabaeus OX=60711 GN=RAB3IP PE=4 SV=1	>tr|A0A0D9QW06|A0A0D9QW06_CHLSB Sec2p domain-containing protein OS=Chlorocebus sabaeus OX=60711 GN=RAB3IP PE=4 SV=1	0		17.331	9	3	9	3	460	3	Pf06428	103238704	ENSCSAG00000004189	RAB3IP	A0A0D9QW06	4.1497e+06	3.80661e+06	4.87849e+06	3.64624e+06	4.24337e+06	4.76036e+06	3.27679e+06	3.92323e+06	3.94047e+06	4.12001e+06	4.15988e+06	3.38784e+06	2.98512e+06	4.12989e+06	4.01027e+06	4.18312e+06	3.74563e+06	3.62182e+06	4.04958e+06	3.85282e+06	3.92921e+06	3.92326e+06	3.42105e+06	3.52347e+06	4.337e+06	3.92527e+06	3.82507e+06	3.52666e+06	3.42592e+06	4.34883e+06	3.93517e+06	3.94842e+06
A0A0D9RKF1	PFDN1	Uncharacterized protein OS=Chlorocebus sabaeus OX=60711 GN=PFDN1 PE=3 SV=1	>tr|A0A0D9RKF1|A0A0D9RKF1_CHLSB Uncharacterized protein OS=Chlorocebus sabaeus OX=60711 GN=PFDN1 PE=3 SV=1	0		13.095	23	3	128	3	122	3	Pf01920	103244653	ENSCSAG00000012913	PFDN1	A0A0D9RKF1	1.07852e+07	1.68329e+07	2.39619e+07	1.82755e+07	1.10965e+07	1.27182e+07	1.51361e+07	1.58765e+07	1.76437e+07	1.22008e+07	1.40331e+07	1.5714e+07	1.52554e+07	1.64151e+07	1.06933e+07	1.42611e+07	1.48788e+07	1.64615e+07	1.41906e+07	1.19973e+07	1.39544e+07	1.60312e+07	9.72071e+06	1.59921e+07	1.23893e+07	1.22906e+07	2.01548e+07	1.55421e+07	1.39937e+07	1.1303e+07	1.43601e+07	1.39191e+07
A0A0D9RNI3		Uncharacterized protein OS=Chlorocebus sabaeus OX=60711 PE=4 SV=1	>tr|A0A0D9RNI3|A0A0D9RNI3_CHLSB Uncharacterized protein OS=Chlorocebus sabaeus OX=60711 PE=4 SV=1	0		16.363	30	6	92	3	182	6	Pf02121					7.1767e+06	6.63401e+06	4.93868e+06	7.84811e+06	8.83758e+06	9.4705e+06	6.89419e+06	8.38895e+06	8.54054e+06	8.91164e+06	7.5666e+06	7.3081e+06	8.365e+06	8.24107e+06	8.2861e+06	1.00188e+07	8.67507e+06	7.98659e+06	8.61396e+06	8.62346e+06	9.46976e+06	9.43197e+06	6.36768e+06	7.60569e+06	9.49026e+06	4.73166e+06	6.53379e+06	3.7077e+06	6.96856e+06	5.39798e+06	3.19563e+06	4.39551e+06
A0A0D9RT92	DOK1	IRS-type PTB domain-containing protein OS=Chlorocebus sabaeus OX=60711 GN=DOK1 PE=3 SV=1	>tr|A0A0D9RT92|A0A0D9RT92_CHLSB IRS-type PTB domain-containing protein OS=Chlorocebus sabaeus OX=60711 GN=DOK1 PE=3 SV=1	0		11	10	3	8	3	574	3	Pf00169, Pf02174	103220021	ENSCSAG00000015748	DOK1	A0A0D9RT92; csab:103220021																						705823	1.30286e+06		1.21339e+06
A0A0D9S4X4	GLMP	Glycosylated lysosomal membrane protein OS=Chlorocebus sabaeus OX=60711 GN=GLMP PE=3 SV=1	>tr|A0A0D9S4X4|A0A0D9S4X4_CHLSB Glycosylated lysosomal membrane protein OS=Chlorocebus sabaeus OX=60711 GN=GLMP PE=3 SV=1	0		18.583	15	3	31	3	406	3	Pf15065		ENSCSAG00000002123	GLMP	A0A0D9S4X4	857808	1.18822e+06		801066	1.10256e+06																					1.92079e+06			2.47346e+06	1.59539e+06
A0A0D9S0R6	CCDC43	Coiled-coil domain-containing protein 43 OS=Chlorocebus sabaeus OX=60711 GN=CCDC43 PE=3 SV=1	>tr|A0A0D9S0R6|A0A0D9S0R6_CHLSB Coiled-coil domain-containing protein 43 OS=Chlorocebus sabaeus OX=60711 GN=CCDC43 PE=3 SV=1	0		15.161	14	3	39	3	226	3			ENSCSAG00000003595	CCDC43	A0A0D9S0R6	3.4088e+06	4.11481e+06	5.73216e+06	5.31548e+06	4.66178e+06	4.8875e+06	3.68248e+06	5.19959e+06	5.77517e+06	4.84096e+06	3.25826e+06	3.76576e+06	4.35918e+06	4.80382e+06	5.08766e+06	4.59789e+06	4.8532e+06	5.44948e+06	4.87485e+06	5.18018e+06	4.66371e+06	4.37482e+06	4.38109e+06	5.28387e+06	5.75346e+06	3.56081e+06	4.91166e+06	4.28035e+06	5.32397e+06	5.5175e+06	4.68665e+06	5.04471e+06
A0A0D9R071	NDUFA6	Complex I-B14 OS=Chlorocebus sabaeus OX=60711 GN=NDUFA6 PE=3 SV=1	>tr|A0A0D9R071|A0A0D9R071_CHLSB Complex I-B14 OS=Chlorocebus sabaeus OX=60711 GN=NDUFA6 PE=3 SV=1	0		13.515	23	3	108	3	154	3	Pf05347		ENSCSAG00000005702	NDUFA6	A0A0D9R071	1.57797e+06	2.20011e+06	2.83698e+06	2.12859e+06	1.93975e+06	2.08641e+06	2.72513e+06	3.22106e+06	3.88306e+06	6.49758e+06	1.63577e+06	3.20921e+06	2.15601e+06	2.71758e+06	2.91354e+06	6.09382e+06	2.81969e+06	2.20726e+06	5.2208e+06	6.17848e+06	1.73012e+06	1.9596e+06	1.2914e+06	2.35445e+06	2.08307e+06	5.36806e+06	6.92551e+06	1.53635e+07	8.97632e+06	4.83099e+06	2.27666e+07	3.22457e+07
A0A0D9R8Q1	TRIM24	Uncharacterized protein OS=Chlorocebus sabaeus OX=60711 GN=TRIM24 PE=4 SV=1	>tr|A0A0D9R8Q1|A0A0D9R8Q1_CHLSB Uncharacterized protein OS=Chlorocebus sabaeus OX=60711 GN=TRIM24 PE=4 SV=1	0		20.592	7	5	15	3	1050	5	Pf00439, Pf00628, Pf00643	103226979	ENSCSAG00000008732	TRIM24	A0A0D9R8Q1; csab:103226979	3.24545e+06	2.974e+06	4.18814e+06	3.17881e+06	4.35178e+06	3.78767e+06	2.2694e+06	4.09599e+06	3.14848e+06	4.38891e+06	2.44842e+06	2.49135e+06	2.70511e+06	3.73963e+06	3.68272e+06	4.09934e+06	3.60364e+06	2.76973e+06	2.14611e+06	4.94334e+06	4.59504e+06	5.50601e+06	2.7717e+06	2.1645e+06	6.24738e+06	2.66029e+06	4.00212e+06	3.04828e+06	1.61086e+06	4.3188e+06		3.98517e+06
A0A0D9S484	SDSL	L-serine ammonia-lyase OS=Chlorocebus sabaeus OX=60711 GN=SDSL PE=4 SV=1	>tr|A0A0D9S484|A0A0D9S484_CHLSB L-serine ammonia-lyase OS=Chlorocebus sabaeus OX=60711 GN=SDSL PE=4 SV=1	0		17.107	18	3	13	3	329	3	Pf00291	103239172	ENSCSAG00000002366	SDSL	A0A0D9S484; csab:103239172						5.5859e+06	6.19165e+06			4.69863e+06		2.30552e+06	5.58324e+06	1.49956e+06	4.90098e+06	4.03982e+06	3.98162e+06			4.10525e+06	2.19388e+06	4.31322e+06	3.2463e+06	3.14584e+06	4.40876e+06						1.02418e+06	3.83056e+06
A0A0D9RZG9	SLC12A9	Solute carrier family 12 member 9 OS=Chlorocebus sabaeus OX=60711 GN=SLC12A9 PE=3 SV=1	>tr|A0A0D9RZG9|A0A0D9RZG9_CHLSB Solute carrier family 12 member 9 OS=Chlorocebus sabaeus OX=60711 GN=SLC12A9 PE=3 SV=1	0		20.75	5	3	56	3	914	3	Pf00324, Pf03522	103246714	ENSCSAG00000017990	SLC12A9	A0A0D9RZG9	770932			1.01499e+06	1.29855e+06	1.36641e+06	1.00367e+06	882448	1.06179e+06	1.15849e+06	1.1361e+06		1.25657e+06	1.19259e+06	1.26468e+06	1.60041e+06	1.11929e+06	1.26468e+06	1.56873e+06	1.58708e+06	1.30493e+06	1.68185e+06	1.64691e+06	1.18263e+06	1.63936e+06	1.0709e+06		1.62236e+06	1.56477e+06	1.65496e+06	1.13706e+06	1.42472e+06
A0A0D9S3J0		Tim44 domain-containing protein OS=Chlorocebus sabaeus OX=60711 PE=4 SV=1	>tr|A0A0D9S3J0|A0A0D9S3J0_CHLSB Tim44 domain-containing protein OS=Chlorocebus sabaeus OX=60711 PE=4 SV=1	0		33.889	25	7	302	3	292	7	Pf04280					8.92677e+06	1.33097e+07	1.14689e+07	1.66594e+07	1.51957e+07	1.34158e+07	1.39767e+07	1.33442e+07	1.33265e+07	1.54871e+07	1.01675e+07	1.32888e+07	1.47688e+07	1.26462e+07	1.53544e+07	1.64642e+07	1.60682e+07	1.24569e+07	1.65478e+07	1.54469e+07	1.19221e+07	1.54173e+07	1.40616e+07	1.52552e+07	1.36992e+07	1.49079e+07	1.30912e+07	1.66384e+07	1.45571e+07	1.53779e+07	1.21602e+07	1.288e+07
A0A0D9RVB3	CHD8	Chromodomain-helicase-DNA-binding protein 8 OS=Chlorocebus sabaeus OX=60711 GN=CHD8 PE=3 SV=1	>tr|A0A0D9RVB3|A0A0D9RVB3_CHLSB Chromodomain-helicase-DNA-binding protein 8 OS=Chlorocebus sabaeus OX=60711 GN=CHD8 PE=3 SV=1	0		16.766	3	6	24	5	2580	6	Pf00176, Pf00271, Pf00385, Pf07533	103231386	ENSCSAG00000016489	CHD8	A0A0D9RVB3; csab:103231386
A0A0D9RI88		Uncharacterized protein OS=Chlorocebus sabaeus OX=60711 PE=3 SV=1	>tr|A0A0D9RI88|A0A0D9RI88_CHLSB Uncharacterized protein OS=Chlorocebus sabaeus OX=60711 PE=3 SV=1	0		13.513	20	3	35	3	218	3	Pf00445															2.41511e+06	2.38852e+06		1.13651e+06		341311		2.60147e+06	1.50903e+06		2.1142e+06		1.53921e+06	1.13707e+06	321736
A0A0D9RQS7	MTRES1	Uncharacterized protein OS=Chlorocebus sabaeus OX=60711 GN=MTRES1 PE=4 SV=1	>tr|A0A0D9RQS7|A0A0D9RQS7_CHLSB Uncharacterized protein OS=Chlorocebus sabaeus OX=60711 GN=MTRES1 PE=4 SV=1	0		13.89	15	3	32	3	240	3		103240637	ENSCSAG00000014865	MTRES1	A0A0D9RQS7; csab:103240637	4.85991e+06	2.35355e+06	6.27126e+06	1.03536e+06	553187						1.12887e+06	797967	800828	718726	3.12005e+06						1.4194e+06		923411	1.4132e+06							1.55479e+06	857419
A0A0D9RI32	RRAGB	Ras-related GTP-binding protein OS=Chlorocebus sabaeus OX=60711 GN=RRAGB PE=3 SV=1	>tr|A0A0D9RI32|A0A0D9RI32_CHLSB Ras-related GTP-binding protein OS=Chlorocebus sabaeus OX=60711 GN=RRAGB PE=3 SV=1	0		12.638	8	3	17	3	374	3	Pf04670	103232050	ENSCSAG00000012089	RRAGB	A0A0D9RI32; csab:103232050											1.1196e+06		1.1494e+06	717626			1.13495e+06	825465	1.04777e+06	798723
A0A0D9RMX9	ARIH1	RBR-type E3 ubiquitin transferase OS=Chlorocebus sabaeus OX=60711 GN=ARIH1 PE=4 SV=1	>tr|A0A0D9RMX9|A0A0D9RMX9_CHLSB RBR-type E3 ubiquitin transferase OS=Chlorocebus sabaeus OX=60711 GN=ARIH1 PE=4 SV=1	0		9.982	7	3	82	3	465	3	Pf01485, Pf19422		ENSCSAG00000013821	ARIH1	A0A0D9RMX9	5.70788e+06	4.49251e+06	7.03734e+06	4.94352e+06	4.94747e+06	5.54037e+06	5.93877e+06	4.37192e+06	5.63905e+06	4.39375e+06	5.26505e+06	4.12463e+06	4.8605e+06	4.57669e+06	4.32371e+06	5.25975e+06	4.49914e+06	5.79305e+06	5.0276e+06	5.35709e+06	4.93593e+06	4.47005e+06	3.89729e+06	4.12538e+06	4.63807e+06	4.9992e+06	5.82266e+06	4.33153e+06	4.36402e+06	4.97415e+06	4.0374e+06	4.74903e+06
A0A0D9R019	BABAM1	BRISC and BRCA1-A complex member 1 OS=Chlorocebus sabaeus OX=60711 GN=BABAM1 PE=3 SV=1	>tr|A0A0D9R019|A0A0D9R019_CHLSB BRISC and BRCA1-A complex member 1 OS=Chlorocebus sabaeus OX=60711 GN=BABAM1 PE=3 SV=1	0		11.888	14	3	21	3	329	3		103234128	ENSCSAG00000005645	BABAM1	A0A0D9R019		925233		1.07481e+06	1.18678e+06	1.51584e+06	946470	1.03846e+06	914191		1.50834e+06	1.31407e+06	1.19295e+06	1.04775e+06	939231	1.74304e+06	1.13043e+06	923595		1.22617e+06	1.90406e+06	1.11668e+06	1.52691e+06	1.19172e+06	1.33302e+06	1.56974e+06		1.40532e+06	1.49966e+06	1.06013e+06	1.32085e+06	775897
A0A0D9S296	CYBA	Cytochrome b(558) alpha chain OS=Chlorocebus sabaeus OX=60711 GN=CYBA PE=3 SV=1	>tr|A0A0D9S296|A0A0D9S296_CHLSB Cytochrome b(558) alpha chain OS=Chlorocebus sabaeus OX=60711 GN=CYBA PE=3 SV=1	0		11.116	16	3	175	3	197	3	Pf05038	103233451	ENSCSAG00000003057	CYBA	A0A0D9S296; csab:103233451	1.41137e+07	8.46805e+06	1.68887e+07	1.3752e+07	1.16733e+07	2.19467e+07	9.70567e+06	2.07453e+07	1.96727e+07	2.12216e+07	2.04008e+07	2.19011e+07	2.09857e+07	1.65191e+07	9.03749e+06	2.75095e+07	2.53182e+07	2.29004e+07	2.21318e+07	2.18738e+07	2.61204e+07	2.61586e+07	2.04837e+07	2.15903e+07	2.19004e+07	2.42102e+07	2.28332e+07	2.41094e+07	2.46918e+07	1.99865e+07	1.82201e+07	1.3587e+07
A0A0D9R8S9		Uncharacterized protein OS=Chlorocebus sabaeus OX=60711 PE=3 SV=1	>tr|A0A0D9R8S9|A0A0D9R8S9_CHLSB Uncharacterized protein OS=Chlorocebus sabaeus OX=60711 PE=3 SV=1	0		10.982	10	3	58	3	205	3	Pf04979					1.89271e+06	1.51301e+06	2.04869e+06	2.58571e+06	1.94664e+06	1.67126e+06	1.86713e+06	2.38118e+06	2.01583e+06	2.30357e+06	2.57463e+06	2.56377e+06	2.32777e+06	2.19559e+06	2.17932e+06	2.35079e+06	2.26392e+06	2.22447e+06	2.05546e+06	2.59356e+06	1.88206e+06	2.37799e+06	1.72349e+06	2.16321e+06	2.86137e+06	2.02497e+06	2.80832e+06	1.8137e+06	1.81354e+06	2.42242e+06	2.32599e+06	1.35987e+06
A0A0D9R9M4	SMARCAL1	HepA-related protein OS=Chlorocebus sabaeus OX=60711 GN=SMARCAL1 PE=3 SV=1	>tr|A0A0D9R9M4|A0A0D9R9M4_CHLSB HepA-related protein OS=Chlorocebus sabaeus OX=60711 GN=SMARCAL1 PE=3 SV=1	0		8.857	6	3	7	3	949	3	Pf00176, Pf00271, Pf07443	103217816	ENSCSAG00000009061	SMARCAL1	A0A0D9R9M4																					4.49285e+06	2.46287e+06	2.07036e+06
A0A0D9RWT2	ARHGEF10	DH domain-containing protein OS=Chlorocebus sabaeus OX=60711 GN=ARHGEF10 PE=4 SV=1	>tr|A0A0D9RWT2|A0A0D9RWT2_CHLSB DH domain-containing protein OS=Chlorocebus sabaeus OX=60711 GN=ARHGEF10 PE=4 SV=1	0		9.68	4	3	6	3	1345	3	Pf00621, Pf19056, Pf19057	103215273	ENSCSAG00000017027	ARHGEF10	A0A0D9RWT2	712679	472178			415979	698869	885904	598459	877155	667977	937508	619219	645011	857150	914025						811275	746194		562179	845748	327034	1.02111e+06	675592	830291	939728	594884	1.12604e+06
A0A0D9RMA3	SAR1B	Uncharacterized protein OS=Chlorocebus sabaeus OX=60711 GN=SAR1B PE=3 SV=1	>tr|A0A0D9RMA3|A0A0D9RMA3_CHLSB Uncharacterized protein OS=Chlorocebus sabaeus OX=60711 GN=SAR1B PE=3 SV=1	0		40.661	44	7	515	3	198	7	Pf00025	103244554	ENSCSAG00000013578	SAR1B	A0A0D9RMA3	3.41045e+06	2.67877e+06	5.04524e+06	2.69102e+06	3.14286e+06	3.88115e+06	6.44462e+06	5.16114e+06	6.64922e+06	5.99427e+06	5.34546e+06	5.77475e+06	6.09925e+06	5.46849e+06	5.24065e+06	2.72774e+06	2.52797e+06	3.07606e+06	3.74784e+06	2.38733e+06	5.17966e+06	4.63304e+06	4.52373e+06	7.37819e+06	5.4783e+06	3.27371e+06	3.83733e+06	2.75607e+06	3.6516e+06	2.81503e+06	2.56734e+06	3.12239e+06
A0A0D9S0W5	NEDD1	WD_REPEATS_REGION domain-containing protein OS=Chlorocebus sabaeus OX=60711 GN=NEDD1 PE=4 SV=1	>tr|A0A0D9S0W5|A0A0D9S0W5_CHLSB WD_REPEATS_REGION domain-containing protein OS=Chlorocebus sabaeus OX=60711 GN=NEDD1 PE=4 SV=1	0		9.893	5	3	13	3	660	3	Pf00400	103238910	ENSCSAG00000003548	NEDD1	A0A0D9S0W5; csab:103238910	3.65286e+06	3.61145e+06	4.42137e+06	4.22347e+06	3.26096e+06	3.45311e+06	3.53127e+06	3.73588e+06	3.75264e+06	3.5682e+06	3.45429e+06	3.63137e+06	3.95906e+06	3.57613e+06	4.10994e+06	3.25875e+06	3.0776e+06	3.02579e+06	2.74716e+06	3.49398e+06	3.35042e+06	2.84182e+06	3.14278e+06	3.10457e+06	2.86709e+06	3.50893e+06	3.43209e+06	2.58091e+06	3.02623e+06	3.21747e+06	2.79577e+06	3.18339e+06
A0A0D9R2Z9	MPP1	55 kDa erythrocyte membrane protein OS=Chlorocebus sabaeus OX=60711 GN=MPP1 PE=4 SV=1	>tr|A0A0D9R2Z9|A0A0D9R2Z9_CHLSB 55 kDa erythrocyte membrane protein OS=Chlorocebus sabaeus OX=60711 GN=MPP1 PE=4 SV=1	0		10.17	10	3	20	3	420	3	Pf00018, Pf00595, Pf00625	103232844	ENSCSAG00000006698	MPP1	A0A0D9R2Z9	4.42584e+06	5.50042e+06	2.73897e+06	5.2955e+06	890375	6.45862e+06	5.42736e+06	2.21161e+06	3.96495e+06	3.66898e+06	4.84285e+06	5.19172e+06	2.96991e+06	5.88136e+06	1.03381e+06	5.80887e+06	7.28969e+06	6.1106e+06	3.19183e+06	2.34058e+06	4.93319e+06	9.61157e+06	1.72202e+06	3.91167e+06	1.93751e+06	4.58035e+06	6.62254e+06	2.17729e+06	2.38667e+06	1.47729e+06	1.82524e+06	6.18542e+06
A0A0D9RRP8	CD46	Membrane cofactor protein OS=Chlorocebus sabaeus OX=60711 GN=CD46 PE=4 SV=1	>tr|A0A0D9RRP8|A0A0D9RRP8_CHLSB Membrane cofactor protein OS=Chlorocebus sabaeus OX=60711 GN=CD46 PE=4 SV=1	0		14.247	8	3	57	3	377	3	Pf00084	103230174	ENSCSAG00000015190	CD46	A0A0D9RRP8	5.48919e+06	4.81999e+06	5.17491e+06	4.85228e+06	5.90342e+06	5.1283e+06	4.49928e+06	5.2837e+06	4.98956e+06	5.14125e+06	4.82139e+06	4.64044e+06	5.42365e+06	6.05913e+06	5.20153e+06	1.01914e+07	4.53643e+06	1.05617e+07	5.96229e+06	1.08503e+07	1.27995e+07	1.21514e+07	4.29449e+06	4.54404e+06	1.1225e+07	4.47622e+06	7.51045e+06	4.81204e+06	6.21507e+06	4.60096e+06	3.74348e+06	4.61668e+06
A0A0D9R1P0	CCDC86	Coiled-coil domain-containing protein 86 OS=Chlorocebus sabaeus OX=60711 GN=CCDC86 PE=4 SV=1	>tr|A0A0D9R1P0|A0A0D9R1P0_CHLSB Coiled-coil domain-containing protein 86 OS=Chlorocebus sabaeus OX=60711 GN=CCDC86 PE=4 SV=1	0		17.564	11	3	27	3	360	3	Pf03879	103234605	ENSCSAG00000006236	CCDC86	A0A0D9R1P0; csab:103234605	3.31536e+06	2.27957e+06	4.54676e+06	2.61365e+06	2.39691e+06	2.93374e+06	3.01937e+06	3.34882e+06	2.79838e+06	2.48894e+06	2.91897e+06	2.88276e+06	1.94392e+06	3.17382e+06	3.16638e+06	3.50221e+06	2.64831e+06	2.20757e+06	2.42424e+06	2.9111e+06	2.5407e+06	2.99374e+06	2.63668e+06	1.77045e+06	3.15964e+06	3.01738e+06	2.96132e+06	2.76503e+06	2.05285e+06	2.91727e+06		3.30412e+06
A0A0D9QY97		DNA primase OS=Chlorocebus sabaeus OX=60711 PE=3 SV=1	>tr|A0A0D9QY97|A0A0D9QY97_CHLSB DNA primase OS=Chlorocebus sabaeus OX=60711 PE=3 SV=1	0		11.789	8	4	20	4	420	4	Pf01896					2.53097e+06	2.45289e+06	4.17123e+06	1.90904e+06	2.22826e+06	1.46603e+06	2.25378e+06	2.69871e+06	2.27034e+06	2.88475e+06	2.25296e+06	2.33539e+06	2.59237e+06	2.64203e+06	2.17906e+06	2.2098e+06	2.51555e+06	2.25913e+06	1.62653e+06	2.44453e+06	2.30319e+06	2.49836e+06	2.4099e+06	1.83727e+06	2.12579e+06	1.82137e+06	3.14024e+06	2.62068e+06	1.33967e+06	1.81375e+06	2.31911e+06	2.74891e+06
A0A0D9RSF8	SLC25A21	Solute carrier family 25 member 21 OS=Chlorocebus sabaeus OX=60711 GN=SLC25A21 PE=3 SV=1	>tr|A0A0D9RSF8|A0A0D9RSF8_CHLSB Solute carrier family 25 member 21 OS=Chlorocebus sabaeus OX=60711 GN=SLC25A21 PE=3 SV=1	0		12.357	14	3	104	3	269	3	Pf00153		ENSCSAG00000015457	SLC25A21	A0A0D9RSF8	1.92851e+06	1.84796e+06		2.43192e+06	1.77821e+06	1.58571e+06	1.676e+06	1.69721e+06	1.99491e+06	1.61291e+06	2.56988e+06	2.30906e+06	2.10689e+06	2.20495e+06	1.69609e+06	2.32215e+06	2.13015e+06	2.39189e+06	2.0079e+06	1.91507e+06	1.95906e+06	2.36109e+06	1.71614e+06	2.31533e+06	2.10212e+06	1.76999e+06		1.92953e+06	2.35134e+06	1.96189e+06	1.84437e+06	2.47192e+06
[truncated: 3,090 more rows]
[truncated: 148 more columns]
