# Supplementary material for: Identification of herbal teas and their compounds eliciting antiviral activity against SARS-CoV-2 in vitro
Source: BMC Biol. 2022 Nov 30;20:264. doi: 10.1186/s12915-022-01468-z (PMC9708519; doi:10.1186/s12915-022-01468-z)
Supplement: Supplementary file 13 — Additional file 13. Microsoft Excel-based plotting option for relative abundances of all individual proteins detected by MS in Caco-2 samples by at least two unique peptides. [file 12915_2022_1468_MOESM13_ESM.xlsx]

## Sheet: Protein abundance plot
Gene name or UniProt Accession:	hmox1	Heme oxygenase 1 OS=Homo sapiens OX=9606 GN=HMOX1 PE=1 SV=1
	2		hmox1, Cov		hmox1, Mock
Cov, No, 2	4.53243e+07		2.29824e+06	0	4.58921e+07	3.8907e+07	4.97933e+07	4.6705e+07			14	15	16	17
Cov, No, 6	6.10081e+07		1.69675e+06	0	5.6944e+07	6.52383e+07	6.11722e+07	6.06781e+07			18	19	20	21
Cov, No, 30	3.4564e+07		1.77465e+06	0	3.98332e+07	2.97153e+07	3.21245e+07	3.69382e+07	3.4209e+07		22	23	24	25	26
Cov, Pe, 2	3.87178e+07		2.84988e+06	0	3.78292e+07	3.15427e+07	4.0232e+07	4.52674e+07			27	28	29	30
Cov, Pe, 6	1.13858e+08		2.09325e+06	0	1.18212e+08	1.15592e+08	1.09046e+08	1.17787e+08	1.08654e+08		31	32	33	34	35
Cov, Pe, 30	4.04848e+07		3.34353e+06	0	3.98587e+07	4.25938e+07	4.57617e+07	4.62716e+07	2.79384e+07		36	37	38	39	40
Cov, Sa, 2	4.25162e+07		2.05681e+06	0	3.90404e+07	3.89504e+07	4.6804e+07	4.52701e+07			41	42	43	44
Cov, Sa, 6	1.29422e+08		4.51781e+06	0	1.19999e+08	1.33832e+08	1.17495e+08	1.35225e+08	1.4056e+08		45	46	47	48	49
Cov, Sa, 30	3.80726e+07		2.95771e+06	0	3.10187e+07	3.61992e+07	4.49715e+07	4.0101e+07			50	51	52	53
Mock, No, 2		4.39283e+07	0	2.45689e+06	4.01799e+07	4.09915e+07	4.35685e+07	5.09732e+07			54	55	56	57
Mock, No, 6		5.25783e+07	0	1.0791e+06	5.19917e+07	5.31008e+07	4.87972e+07	5.5202e+07	5.37996e+07		58	59	60	61	62
Mock, No, 30		3.21078e+07	0	2.64802e+06	2.72828e+07	3.67227e+07	2.41927e+07	3.61262e+07	3.62145e+07		63	64	65	66	67
Mock, Pe, 2		3.90308e+07	0	2.76879e+06	3.46558e+07	3.56968e+07	3.88839e+07	4.68868e+07			68	69	70	71
Mock, Pe, 6		8.38532e+07	0	1.94444e+06	8.33162e+07	7.749e+07	8.25994e+07	8.80399e+07	8.78204e+07		72	73	74	75	76
Mock, Pe, 30		4.21882e+07	0	3.61018e+06	3.31857e+07	4.88903e+07	3.96107e+07	4.7066e+07			77	78	79	80
Mock, Sa, 2		4.35342e+07	0	3.092e+06	3.44312e+07	4.64884e+07	4.51547e+07	4.80626e+07			81	82	83	84
Mock, Sa, 6		8.95952e+07	0	4.31218e+06	1.01402e+08	8.50308e+07	75922082	9.13906e+07	9.42303e+07		85	86	87	88	89
Mock, Sa, 30		4.51043e+07	0	2.83726e+06	4.74684e+07	3.78853e+07	5.12136e+07	4.38498e+07			90	91	92	93

## Sheet: Data
Accession	Gene	Description	FASTA Title Lines	Coverage [%]	# Peptides	# PSMs	# Unique Peptides	# AAs	MW [kDa]	WikiPathways	Reactome Pathway Accessions (All)	Reactome Pathways	Abundances (Normalized): F2: Sample, CoV No, 2	Abundances (Normalized): F10: Sample, CoV No, 2	Abundances (Normalized): F14: Sample, CoV No, 2	Abundances (Normalized): F22: Sample, CoV No, 2	Abundances (Normalized): F29: Sample, CoV No, 6	Abundances (Normalized): F34: Sample, CoV No, 6	Abundances (Normalized): F47: Sample, CoV No, 6	Abundances (Normalized): F50: Sample, CoV No, 6	Abundances (Normalized): F58: Sample, CoV No, 30	Abundances (Normalized): F62: Sample, CoV No, 30	Abundances (Normalized): F69: Sample, CoV No, 30	Abundances (Normalized): F71: Sample, CoV No, 30	Abundances (Normalized): F80: Sample, CoV No, 30	Abundances (Normalized): F4: Sample, CoV Pe, 2	Abundances (Normalized): F8: Sample, CoV Pe, 2	Abundances (Normalized): F12: Sample, CoV Pe, 2	Abundances (Normalized): F18: Sample, CoV Pe, 2	Abundances (Normalized): F27: Sample, CoV Pe, 6	Abundances (Normalized): F32: Sample, CoV Pe, 6	Abundances (Normalized): F39: Sample, CoV Pe, 6	Abundances (Normalized): F44: Sample, CoV Pe, 6	Abundances (Normalized): F53: Sample, CoV Pe, 6	Abundances (Normalized): F54: Sample, CoV Pe, 30	Abundances (Normalized): F64: Sample, CoV Pe, 30	Abundances (Normalized): F67: Sample, CoV Pe, 30	Abundances (Normalized): F72: Sample, CoV Pe, 30	Abundances (Normalized): F79: Sample, CoV Pe, 30	Abundances (Normalized): F5: Sample, CoV Sa, 2	Abundances (Normalized): F9: Sample, CoV Sa, 2	Abundances (Normalized): F19: Sample, CoV Sa, 2	Abundances (Normalized): F24: Sample, CoV Sa, 2	Abundances (Normalized): F30: Sample, CoV Sa, 6	Abundances (Normalized): F31: Sample, CoV Sa, 6	Abundances (Normalized): F38: Sample, CoV Sa, 6	Abundances (Normalized): F46: Sample, CoV Sa, 6	Abundances (Normalized): F48: Sample, CoV Sa, 6	Abundances (Normalized): F56: Sample, CoV Sa, 30
P0DTD2	9b	ORF9b protein OS=Severe acute respiratory syndrome coronavirus 2 OX=2697049 GN=9b PE=1 SV=1	>sp|P0DTD2|ORF9B_SARS2 ORF9b protein OS=Severe acute respiratory syndrome coronavirus 2 OX=2697049 GN=9b PE=1 SV=1	80	7	380	7	97	10.8		R-HSA-9694676	Translation of Replicase and Assembly of the Replication Transcription Complex		1.26792e+06	1.94214e+06	1.43854e+06	3.61643e+06	3.96778e+06	4.81142e+06	4.45433e+06	8.58994e+08	7.75166e+08	8.852e+08	9.21477e+08	6.52201e+08	1.71733e+06	1.85528e+06		1.27103e+06		824192	937993	1.40514e+06	1.42771e+06	8.77117e+08	7.52884e+08	8.43519e+08	9.30698e+08	9.35021e+08	1.41309e+06	1.00103e+06		1.7618e+06	1.4326e+06			1.2295e+06	1.4893e+06	9.17083e+08
P0DTC9	n	Nucleoprotein OS=Severe acute respiratory syndrome coronavirus 2 OX=2697049 GN=N PE=1 SV=1	>sp|P0DTC9|NCAP_SARS2 Nucleoprotein OS=Severe acute respiratory syndrome coronavirus 2 OX=2697049 GN=N PE=1 SV=1	56	22	1629	22	419	45.6	SARS-CoV-2 and COVID-19 Pathway	R-HSA-9694614; R-HSA-9694322; R-HSA-9694686; R-HSA-9694786; R-HSA-9694635; R-HSA-9694631	Attachment and Entry; Virion Assembly and Release; Replication of the SARS-CoV-2 genome; Transcription of SARS-CoV-2 sgRNAs; Translation of structural proteins; Maturation of nucleoprotein	1.35258e+07	2.11898e+07	2.03494e+07	1.87654e+07	1.46056e+08	1.77268e+08	1.80759e+08	1.67615e+08	8.87819e+09	9.2401e+09	9.43951e+09	9.60757e+09	9.793e+09	1.75967e+07	1.81868e+07	1.41714e+07	2.09784e+07	1.31152e+07	2.50193e+07	1.37352e+07	1.55311e+07	2.16226e+07	8.96472e+09	8.91745e+09	8.19981e+09	8.33242e+09	8.85915e+09	1.81161e+07	1.72527e+07	2.18804e+07	6.05116e+06	3.41876e+07	2.74168e+07	4.62799e+07	3.36674e+07	4.06141e+07	9.65926e+09
Nsp12	nsp12	RNA polymerase	>Nsp12_RNA-directed RNA polymerase	4	2	5	2	932	106.6																																			1.00352e+06	2.09573e+06	2.04355e+06		1.52273e+06
P0DTC5	m	Membrane protein OS=Severe acute respiratory syndrome coronavirus 2 OX=2697049 GN=M PE=3 SV=1	>sp|P0DTC5|VME1_SARS2 Membrane protein OS=Severe acute respiratory syndrome coronavirus 2 OX=2697049 GN=M PE=3 SV=1	17	3	45	3	222	25.1	SARS-CoV-2 and COVID-19 Pathway	R-HSA-9694614; R-HSA-9694322; R-HSA-9694635; R-HSA-9694594	Attachment and Entry; Virion Assembly and Release; Translation of structural proteins; Maturation of protein M					3.45722e+06	4.20253e+06	4.38011e+06	4.58931e+06	3.02378e+08	2.87192e+08	2.99769e+08	2.4578e+08	2.49591e+08										2.89256e+08	2.96176e+08	2.87808e+08	2.02396e+08	2.34679e+08										3.09695e+08
P0DTC2	s	Spike glycoprotein OS=Severe acute respiratory syndrome coronavirus 2 OX=2697049 GN=S PE=1 SV=1	>sp|P0DTC2|SPIKE_SARS2 Spike glycoprotein OS=Severe acute respiratory syndrome coronavirus 2 OX=2697049 GN=S PE=1 SV=1	33	36	542	36	1273	141.1	SARS-CoV-2 and COVID-19 Pathway	R-HSA-9694614; R-HSA-9694548; R-HSA-9694322; R-HSA-9694635	Attachment and Entry; Maturation of spike protein; Virion Assembly and Release; Translation of structural proteins	1.24486e+06	4.82033e+06	2.8101e+06	1.31301e+06	694160	5.41229e+06	6.65998e+06	3.91947e+06	9.56653e+08	1.0392e+09	1.01008e+09	1.11133e+09	9.95581e+08		4.28061e+06	2.33552e+06	1.92405e+06	4.12121e+06	1.57255e+06	2.55998e+06	1.85571e+06	1.2889e+06	9.6021e+08	9.80175e+08	8.74862e+08	8.78031e+08	8.70743e+08	2.90223e+06	1.51344e+06	1.43328e+06	655494	3.1184e+06	1.78908e+06		2.02926e+06	1.00217e+06	1.02224e+09
Nsp3	nsp3	Nsp3	>Nsp3	18	26	102	26	1945	217.1				2.79233e+06	1.27883e+06	3.13085e+06	3.3166e+06	3.1892e+06	3.52377e+06	3.63395e+06	2.09401e+06	4.41708e+07	5.56909e+07	5.28953e+07	5.83498e+07	4.09591e+07	5.83815e+06	4.73612e+06	3.84195e+06	4.45938e+06	4.99855e+06	3.48415e+06	3.47352e+06	3.75251e+06	2.79769e+06	4.72446e+07	5.45023e+07	4.56745e+07	3.24471e+07	3.29793e+07	4.3627e+06	2.55106e+06	2.09281e+06	2.9935e+06	3.42064e+06	2.52214e+06	4.98468e+06	3.33488e+06	3.41998e+06	5.23276e+07
Nsp8	nsp8	Nsp8	>Nsp8	14	2	13	2	198	21.9												2.42495e+06	4.24066e+06	2.5914e+06	2.4038e+06	2.70951e+06										2.13485e+06	2.44905e+06	1.6669e+06	1.72236e+06	2.00552e+06										2.60881e+06
Nsp2	nsp2	Nsp2	>Nsp2	14	6	25	6	638	70.5				841038	1.68755e+06			1.13345e+06	1.36162e+06	986676		7.23612e+06	6.07164e+06	7.23864e+06	5.73796e+06	6.41613e+06	758951		1.35857e+06							6.20575e+06	6.10495e+06	6.72199e+06	6.00306e+06	5.93856e+06										7.28958e+06
Nsp4	nsp4	Nsp4	>Nsp4	19	8	32	8	500	56.1								350141			2.71319e+06	4.75932e+06	5.06754e+06	4.22433e+06	3.81831e+06	4.07389e+06					486149		3.82407e+06		490531	4.03604e+06	3.65582e+06	4.2403e+06	2.72198e+06	3.35881e+06										4.32621e+06
Nsp1	nsp1	Nsp1	>Nsp1	46	5	20	5	180	19.8												5.30587e+06	1.36043e+07	1.26337e+07	1.04005e+07	9.45045e+06										7.95536e+06	1.08155e+07	7.5241e+06	1.4003e+07	7.50944e+06										8.85486e+06
P0DTC7	7a	ORF7a protein OS=Severe acute respiratory syndrome coronavirus 2 OX=2697049 GN=7a PE=1 SV=1	>sp|P0DTC7|NS7A_SARS2 ORF7a protein OS=Severe acute respiratory syndrome coronavirus 2 OX=2697049 GN=7a PE=1 SV=1	38	3	47	3	121	13.7	SARS-CoV-2 and COVID-19 Pathway	R-HSA-9694614; R-HSA-9694322	Attachment and Entry; Virion Assembly and Release					1.26228e+06	1.05334e+06		651040	1.12027e+08	1.31093e+08	9.48658e+07	7.97554e+07	9.10537e+07										1.32461e+08	1.32677e+08	9.7094e+07	7.43211e+07	9.02517e+07										1.36293e+08
P0DTC3	3a	ORF3a protein OS=Severe acute respiratory syndrome coronavirus 2 OX=2697049 GN=3a PE=1 SV=1	>sp|P0DTC3|AP3A_SARS2 ORF3a protein OS=Severe acute respiratory syndrome coronavirus 2 OX=2697049 GN=3a PE=1 SV=1	24	4	71	4	275	31.1	SARS-CoV-2 and COVID-19 Pathway	R-HSA-9694614; R-HSA-9694322; R-HSA-9694635; R-HSA-9694719	Attachment and Entry; Virion Assembly and Release; Translation of structural proteins; Maturation of protein 3a					3.62158e+07	7.51536e+07	2.67764e+07	3.62497e+07	1.35426e+08	1.29161e+08	1.46631e+08	1.3777e+08	1.58981e+08										1.58612e+08	1.61899e+08	1.47131e+08	1.34104e+08	1.31232e+08	7.95716e+07	6.96349e+07	7.23558e+07	9.16613e+07	5.98218e+07	4.3556e+07	5.49633e+07	1.80894e+07	3.79183e+07	1.60433e+08
Nsp5	nsp5	proteinase	>Nsp5_3C-like proteinase	11	2	4	2	306	33.8				2.25877e+06	6.26847e+06	1.47478e+06	2.28729e+06		1.14908e+06	1.40953e+06	1.82438e+06	3.42724e+06	7.78701e+06	6.75869e+06	6.59376e+06	3.44496e+06										2.94248e+06	3.89345e+06	2.10029e+06	2.67055e+06	6.74225e+06					2.3281e+06	5.5091e+06	1.68459e+06	1.40061e+06	2.43061e+06	1.50163e+06
Q96MU7	ythdc1	YTH domain-containing protein 1 OS=Homo sapiens OX=9606 GN=YTHDC1 PE=1 SV=3	>sp|Q96MU7|YTDC1_HUMAN YTH domain-containing protein 1 OS=Homo sapiens OX=9606 GN=YTHDC1 PE=1 SV=3	9	5	189	5	727	84.6				2.04551e+07	2.46444e+07	2.43272e+07	1.68886e+07	2.20958e+07	2.04521e+07	2.35439e+07	2.0361e+07	2.46965e+07	2.32415e+07	2.28407e+07	2.28565e+07	2.5346e+07	2.20757e+07	2.06825e+07	1.96831e+07	2.02915e+07	1.82133e+07	2.35639e+07	2.75229e+07	2.58074e+07	2.52863e+07	2.16079e+07	2.76789e+07	2.82185e+07	2.43565e+07	1.89967e+07	1.52552e+07	2e+07	2.26039e+07	1.88739e+07	1.96051e+07	1.89296e+07	2.4843e+07	2.43906e+07	2.47722e+07	2.49775e+07
Q02809	plod1	Procollagen-lysine,2-oxoglutarate 5-dioxygenase 1 OS=Homo sapiens OX=9606 GN=PLOD1 PE=1 SV=2	>sp|Q02809|PLOD1_HUMAN Procollagen-lysine,2-oxoglutarate 5-dioxygenase 1 OS=Homo sapiens OX=9606 GN=PLOD1 PE=1 SV=2	29	16	365	16	727	83.5	Type I collagen synthesis in the context of Osteogenesis imperfecta	R-HSA-1650814	Collagen biosynthesis and modifying enzymes	5.14216e+07	6.06551e+07	5.77205e+07	4.55864e+07	4.88771e+07	6.51953e+07	6.51145e+07	6.6884e+07	5.00119e+07	6.31597e+07	5.70669e+07	5.69217e+07	5.47107e+07	5.70899e+07	5.78311e+07	5.46135e+07	6.17324e+07	5.73339e+07	6.66335e+07	6.07285e+07	6.35648e+07	5.44853e+07	4.90765e+07	6.17496e+07	5.68727e+07	5.04726e+07	5.36012e+07	4.41015e+07	5.11903e+07	5.5529e+07	5.08041e+07	5.90888e+07	6.03683e+07	6.4954e+07	6.31637e+07	5.92528e+07	5.93671e+07
O43292	gpaa1	Glycosylphosphatidylinositol anchor attachment 1 protein OS=Homo sapiens OX=9606 GN=GPAA1 PE=1 SV=3	>sp|O43292|GPAA1_HUMAN Glycosylphosphatidylinositol anchor attachment 1 protein OS=Homo sapiens OX=9606 GN=GPAA1 PE=1 SV=3	12	7	193	7	621	67.6		R-HSA-162791	Attachment of GPI anchor to uPAR	4.52305e+07	4.1461e+07	3.7859e+07	3.66879e+07	3.95286e+07	4.50606e+07	4.12444e+07	3.90792e+07	3.89473e+07	4.29631e+07	3.78794e+07	3.8344e+07	3.68362e+07	4.68948e+07	4.5515e+07	4.01607e+07	4.0094e+07	4.59766e+07	4.7032e+07	4.57317e+07	4.50828e+07	3.93796e+07	4.42859e+07	4.54789e+07	4.31808e+07	3.74806e+07	3.42628e+07	4.23208e+07	4.55382e+07	4.24e+07	4.38156e+07	4.70835e+07	4.32508e+07	3.88077e+07	4.46081e+07	3.83335e+07	4.26384e+07
Q9NX24	nhp2	H/ACA ribonucleoprotein complex subunit 2 OS=Homo sapiens OX=9606 GN=NHP2 PE=1 SV=1	>sp|Q9NX24|NHP2_HUMAN H/ACA ribonucleoprotein complex subunit 2 OS=Homo sapiens OX=9606 GN=NHP2 PE=1 SV=1	48	5	331	5	153	17.2		R-HSA-171319; R-HSA-6790901	Telomere Extension By Telomerase; rRNA modification in the nucleus and cytosol	4.98367e+07	4.81772e+07	4.086e+07	4.00557e+07	4.48231e+07	4.84926e+07	4.72136e+07	4.94776e+07	3.92852e+07	4.99233e+07	4.47918e+07	4.313e+07	4.12303e+07	4.87215e+07	5.02385e+07	5.0645e+07	4.74825e+07	4.70362e+07	4.71254e+07	4.56265e+07	4.59269e+07	4.05691e+07	4.77788e+07	4.31819e+07	4.22967e+07	4.84459e+07	4.74158e+07	4.56741e+07	4.76408e+07	5.3061e+07	4.2966e+07	4.83843e+07	5.0513e+07	4.58237e+07	4.50425e+07	5.16631e+07	4.96661e+07
Q9UJS0	slc25a13	Calcium-binding mitochondrial carrier protein Aralar2 OS=Homo sapiens OX=9606 GN=SLC25A13 PE=1 SV=2	>sp|Q9UJS0|CMC2_HUMAN Calcium-binding mitochondrial carrier protein Aralar2 OS=Homo sapiens OX=9606 GN=SLC25A13 PE=1 SV=2	47	29	1727	21	675	74.1		R-HSA-1268020; R-HSA-8963693; R-HSA-70263	Mitochondrial protein import; Aspartate and asparagine metabolism; Gluconeogenesis	3.03905e+08	2.80068e+08	2.7789e+08	2.51582e+08	3.35094e+08	3.39167e+08	2.99236e+08	3.29613e+08	3.33272e+08	3.17395e+08	3.34987e+08	3.10832e+08	3.14761e+08	3.25205e+08	3.12305e+08	2.9851e+08	2.62366e+08	3.02024e+08	3.16453e+08	3.03335e+08	2.85831e+08	3.01983e+08	3.54543e+08	2.87672e+08	3.3041e+08	3.02061e+08	2.66854e+08	3.24825e+08	3.06936e+08	2.88907e+08	3.04721e+08	3.30932e+08	3.08643e+08	3.36978e+08	3.52291e+08	3.47148e+08	3.65284e+08
Q9Y2L9	lrch1	Leucine-rich repeat and calponin homology domain-containing protein 1 OS=Homo sapiens OX=9606 GN=LRCH1 PE=1 SV=3	>sp|Q9Y2L9|LRCH1_HUMAN Leucine-rich repeat and calponin homology domain-containing protein 1 OS=Homo sapiens OX=9606 GN=LRCH1 PE=1 SV=3	7	4	83	4	728	80.8				4.47617e+06	5.14261e+06	3.17667e+06	2.59946e+06	4.73593e+06	4.32234e+06	4.2417e+06	4.15267e+06	3.14599e+06	4.34831e+06	3.39103e+06	3.45725e+06	4.19561e+06	6.0048e+06	4.74428e+06	5.55402e+06	4.36454e+06	4.50974e+06	5.73114e+06	3.38291e+06	3.58681e+06	2.9188e+06	3.99999e+06	3.419e+06	3.44244e+06	2.80933e+06	4.28976e+06	4.50115e+06	4.66147e+06	5.60198e+06	3.89982e+06	4.72218e+06	3.81319e+06	4.72122e+06	4.05531e+06	3.46395e+06	4.33239e+06
Q9BTT4	med10	Mediator of RNA polymerase II transcription subunit 10 OS=Homo sapiens OX=9606 GN=MED10 PE=1 SV=1	>sp|Q9BTT4|MED10_HUMAN Mediator of RNA polymerase II transcription subunit 10 OS=Homo sapiens OX=9606 GN=MED10 PE=1 SV=1	31	3	30	3	135	15.7		R-HSA-1989781; R-HSA-212436; R-HSA-381340	PPARA activates gene expression; Generic Transcription Pathway; Transcriptional regulation of white adipocyte differentiation	2.555e+06	3.75364e+06	8.31345e+06	5.63417e+06	6.25769e+06	3.37559e+06	5.47866e+06	4.44854e+06	2.67262e+06	1.68428e+06	2.50483e+06	3.14387e+06	2.14552e+06	3.68991e+06	3.69597e+06	3.67677e+06	4.25903e+06	3.19177e+06	3.24315e+06	3.16635e+06	1.90686e+06	2.98783e+06		5.77741e+06	4.46848e+06	4.591e+06	5.96955e+06	2.02326e+06	2.99927e+06	2.79744e+06	1.58274e+06	4.47349e+06	3.08097e+06	3.5431e+06	4.37296e+06	3.25917e+06	5.70244e+06
P62701	rps4x	40S ribosomal protein S4, X isoform OS=Homo sapiens OX=9606 GN=RPS4X PE=1 SV=2	>sp|P62701|RS4X_HUMAN 40S ribosomal protein S4, X isoform OS=Homo sapiens OX=9606 GN=RPS4X PE=1 SV=2	65	22	2610	22	263	29.6	Cytoplasmic Ribosomal Proteins	R-HSA-6791226; R-HSA-156827; R-HSA-72649; R-HSA-72689; R-HSA-72695; R-HSA-72702; R-HSA-72706; R-HSA-9010553; R-HSA-1799339; R-HSA-9633012; R-HSA-975957; R-HSA-192823; R-HSA-156902; R-HSA-2408557; R-HSA-72764; R-HSA-975956	Major pathway of rRNA processing in the nucleolus and cytosol; L13a-mediated translational silencing of Ceruloplasmin expression; Translation initiation complex formation; Formation of a pool of free 40S subunits; Formation of the ternary complex, and subsequently, the 43S complex; Ribosomal scanning and start codon recognition; GTP hydrolysis and joining of the 60S ribosomal subunit; Regulation …	2.54434e+09	2.40667e+09	2.30627e+09	2.47628e+09	2.44936e+09	2.55055e+09	2.57215e+09	2.59026e+09	2.27733e+09	2.22654e+09	2.14289e+09	2.33473e+09	2.44381e+09	2.48356e+09	2.45874e+09	2.17177e+09	2.55388e+09	2.39642e+09	2.31651e+09	2.30741e+09	2.52702e+09	2.79405e+09	2.17536e+09	2.14526e+09	2.08068e+09	2.25552e+09	2.17024e+09	2.47733e+09	2.42817e+09	2.58647e+09	2.66848e+09	2.57437e+09	2.37095e+09	2.50928e+09	2.52349e+09	2.47778e+09	2.31575e+09
Q96IF1	ajuba	LIM domain-containing protein ajuba OS=Homo sapiens OX=9606 GN=AJUBA PE=1 SV=1	>sp|Q96IF1|AJUBA_HUMAN LIM domain-containing protein ajuba OS=Homo sapiens OX=9606 GN=AJUBA PE=1 SV=1	21	7	41	7	538	56.9	Interleukin-1 Induced Activation of NF-kappa-B; Hippo-Merlin Signaling Dysregulation; Head and Neck Squamous Cell Carcinoma	R-HSA-5617472; R-HSA-1234176; R-HSA-2565942	Activation of anterior HOX genes in hindbrain development during early embryogenesis; Oxygen-dependent proline hydroxylation of Hypoxia-inducible Factor Alpha; Regulation of PLK1 Activity at G2/M Transition	3.80724e+06	4.10535e+06	4.0239e+06	3.79084e+06	7.19722e+06	6.76245e+06	6.69789e+06	4.27616e+06	8.33e+06	6.60365e+06	7.99697e+06	8.24225e+06	6.15911e+06	7.70113e+06	9.49494e+06	1.03927e+07	7.31666e+06	3.44872e+06	4.44909e+06	5.74086e+06	5.40425e+06	5.36514e+06	7.00341e+06	4.22002e+06	4.59258e+06	4.83651e+06	7.82041e+06	4.0362e+06	6.57788e+06	6.08455e+06	3.34667e+06	6.05964e+06	4.52632e+06	6.29306e+06	6.94151e+06	7.56756e+06	8.04847e+06
Q3YEC7	rabl6	Rab-like protein 6 OS=Homo sapiens OX=9606 GN=RABL6 PE=1 SV=2	>sp|Q3YEC7|RABL6_HUMAN Rab-like protein 6 OS=Homo sapiens OX=9606 GN=RABL6 PE=1 SV=2	28	14	583	14	729	79.5				1.01806e+08	1.16702e+08	1.10559e+08	1.23284e+08	1.1557e+08	1.25477e+08	1.17864e+08	1.21346e+08	1.09771e+08	1.31364e+08	1.26121e+08	1.34836e+08	1.25652e+08	1.20911e+08	1.07798e+08	1.23275e+08	1.22242e+08	1.18042e+08	1.19574e+08	1.08653e+08	1.27381e+08	1.18365e+08	1.38708e+08	1.20608e+08	1.23459e+08	1.38187e+08	1.23931e+08	1.05148e+08	1.25408e+08	1.20057e+08	1.13951e+08	1.13673e+08	1.14287e+08	1.14022e+08	1.04926e+08	1.27453e+08	1.30259e+08
Q8IXT5	rbm12b	RNA-binding protein 12B OS=Homo sapiens OX=9606 GN=RBM12B PE=1 SV=2	>sp|Q8IXT5|RB12B_HUMAN RNA-binding protein 12B OS=Homo sapiens OX=9606 GN=RBM12B PE=1 SV=2	19	11	248	11	1001	118	Genotoxicity pathway			2.36801e+07	2.10381e+07	1.92973e+07	1.9708e+07	2.089e+07	2.09887e+07	2.13581e+07	1.60973e+07	2.16293e+07	1.72804e+07	1.7564e+07	1.64705e+07	1.68997e+07	2.4891e+07	2.0261e+07	1.65789e+07	1.46006e+07	1.9365e+07	1.66786e+07	1.56928e+07	1.85309e+07	1.44136e+07	1.9734e+07	2.59371e+07	2.18551e+07	1.82655e+07	1.93768e+07	2.57863e+07	2.22822e+07	1.64587e+07	2.37135e+07	2.38802e+07	1.9073e+07	1.63056e+07	1.63677e+07	1.65464e+07	2.4157e+07
P20936	rasa1	Ras GTPase-activating protein 1 OS=Homo sapiens OX=9606 GN=RASA1 PE=1 SV=1	>sp|P20936|RASA1_HUMAN Ras GTPase-activating protein 1 OS=Homo sapiens OX=9606 GN=RASA1 PE=1 SV=1	2	2	37	2	1047	116.3	PDGF Pathway; T-Cell Receptor and Co-stimulatory Signaling; Signaling of Hepatocyte Growth Factor Receptor; RAC1/PAK1/p38/MMP2 Pathway; MAPK Signaling Pathway; Ras Signaling; Viral Acute Myocarditis; EGF/EGFR Signaling Pathway; EPO Receptor Signaling	R-HSA-5658442; R-HSA-3928662; R-HSA-186763; R-HSA-5218921; R-HSA-8849471	Regulation of RAS by GAPs; EPHB-mediated forward signaling; Downstream signal transduction; VEGFR2 mediated cell proliferation; PTK6 Regulates RHO GTPases, RAS GTPase and MAP kinases	4.63215e+06	5.51854e+06	4.20138e+06	2.91372e+06					844203	2.1109e+06	2.49598e+06	3.07577e+06	1.64314e+06	6.30339e+06	6.32158e+06	2.57668e+06	4.21719e+06	1.04844e+06	2.7699e+06	999072	1.6843e+06	1.36054e+06						6.25544e+06	1.32556e+06	2.31985e+06	3.00932e+06	1.9622e+06	1.44447e+06	1.67753e+06	1.77895e+06	2.07029e+06	2.35815e+06
Q15942	zyx	Zyxin OS=Homo sapiens OX=9606 GN=ZYX PE=1 SV=1	>sp|Q15942|ZYX_HUMAN Zyxin OS=Homo sapiens OX=9606 GN=ZYX PE=1 SV=1	36	13	749	13	572	61.2	Integrin-mediated Cell Adhesion; Focal Adhesion			1.38523e+08	1.56815e+08	1.24434e+08	1.46511e+08	1.28567e+08	1.44e+08	1.19158e+08	1.3269e+08	9.83786e+07	9.76402e+07	1.00384e+08	8.91237e+07	9.26729e+07	1.24299e+08	1.33599e+08	1.34692e+08	1.12745e+08	1.2687e+08	1.3114e+08	1.40405e+08	1.28936e+08	1.28539e+08	1.06814e+08	1.06587e+08	1.10914e+08	9.79297e+07	1.00967e+08	1.23414e+08	1.16002e+08	1.30851e+08	1.42933e+08	1.14807e+08	1.39375e+08	1.36438e+08	1.33049e+08	1.26819e+08	1.11411e+08
Q6ZRP7	qsox2	Sulfhydryl oxidase 2 OS=Homo sapiens OX=9606 GN=QSOX2 PE=1 SV=3	>sp|Q6ZRP7|QSOX2_HUMAN Sulfhydryl oxidase 2 OS=Homo sapiens OX=9606 GN=QSOX2 PE=1 SV=3	21	11	185	11	698	77.5				2.23599e+07	2.82388e+07	2.17778e+07	1.50221e+07	2.26383e+07	2.05866e+07	2.36767e+07	2.21062e+07	1.25656e+07	1.94214e+07	2.11469e+07	2.27556e+07	2.07061e+07	2.37833e+07	2.45544e+07	2.07442e+07	2.26787e+07	1.84105e+07	2.872e+07	2.09174e+07	1.98976e+07	2.18775e+07	2.40098e+07	2.39561e+07	2.21125e+07	2.77331e+07	2.65941e+07	2.41497e+07	2.11188e+07	2.13229e+07	1.80196e+07	2.27425e+07	1.92629e+07	2.33755e+07	2.28359e+07	1.84175e+07	2.42645e+07
Q8WUA7	tbc1d22a	TBC1 domain family member 22A OS=Homo sapiens OX=9606 GN=TBC1D22A PE=1 SV=2	>sp|Q8WUA7|TB22A_HUMAN TBC1 domain family member 22A OS=Homo sapiens OX=9606 GN=TBC1D22A PE=1 SV=2	9	4	9	4	517	59.1					3.21163e+06	2.82156e+06	3.52623e+06	2.0991e+06	3.32833e+06	3.82402e+06	4.92899e+06	3.12532e+06	3.03654e+06	3.90966e+06	4.77963e+06	5.57266e+06	1.22298e+06	3.79893e+06	4.85648e+06	4.76905e+06	2.41903e+06	3.09384e+06	2.99074e+06	2.83576e+06	2.62355e+06		2.3478e+06	3.10768e+06	5.03991e+06	6.0993e+06	1.33689e+06	2.97747e+06	6.00578e+06	2.75752e+06	2.50945e+06	4.36422e+06	3.91594e+06	2.967e+06	6.077e+06
P60891	prps1	Ribose-phosphate pyrophosphokinase 1 OS=Homo sapiens OX=9606 GN=PRPS1 PE=1 SV=2	>sp|P60891|PRPS1_HUMAN Ribose-phosphate pyrophosphokinase 1 OS=Homo sapiens OX=9606 GN=PRPS1 PE=1 SV=2	50	12	745	6	318	34.8	Nucleotide Metabolism	R-HSA-73843	5-Phosphoribose 1-diphosphate biosynthesis	3.56886e+07	4.34955e+07	3.40996e+07	3.9228e+07	3.9307e+07	3.39087e+07	4.7714e+07	4.67697e+07	3.90164e+07	3.6553e+07	4.49303e+07	3.68581e+07	4.14458e+07	4.49158e+07	4.01755e+07	3.37785e+07	3.8025e+07	3.61041e+07	4.11281e+07	3.86811e+07	3.42756e+07	4.88315e+07	3.35968e+07	3.14526e+07	3.6261e+07	3.73387e+07	4.75019e+07	4.62732e+07	4.04693e+07	4.82183e+07	3.46747e+07	3.23108e+07	4.09442e+07	4.16667e+07	4.76145e+07	4.7079e+07	4.03123e+07
Q75N03	cbll1	E3 ubiquitin-protein ligase Hakai OS=Homo sapiens OX=9606 GN=CBLL1 PE=1 SV=1	>sp|Q75N03|HAKAI_HUMAN E3 ubiquitin-protein ligase Hakai OS=Homo sapiens OX=9606 GN=CBLL1 PE=1 SV=1	6	2	27	2	491	54.5		R-HSA-8876493	InlA-mediated entry of Listeria monocytogenes into host cells		3.79238e+06	3.49476e+06	3.90544e+06	5.37646e+06	4.43872e+06	4.39996e+06	3.08137e+06	4.22407e+06	4.12699e+06	4.05647e+06	3.07365e+06	3.91147e+06	4.50713e+06	4.51713e+06	3.6902e+06	2.88986e+06	1.95636e+06	5.10442e+06	5.2775e+06	3.84399e+06	4.03717e+06	4.151e+06	4.08074e+06	4.89165e+06	4.65729e+06	4.39601e+06	5.25208e+06	2.70883e+06	4.1447e+06	3.58804e+06	4.81789e+06	4.36261e+06	5.71859e+06	2.60963e+06	4.10852e+06	3.83188e+06
Q96CU9	foxred1	FAD-dependent oxidoreductase domain-containing protein 1 OS=Homo sapiens OX=9606 GN=FOXRED1 PE=1 SV=2	>sp|Q96CU9|FXRD1_HUMAN FAD-dependent oxidoreductase domain-containing protein 1 OS=Homo sapiens OX=9606 GN=FOXRED1 PE=1 SV=2	26	10	280	10	486	53.8				2.62301e+07	2.11546e+07	2.2897e+07	2.27264e+07	2.48943e+07	2.49826e+07	2.31561e+07	2.20127e+07	3.03452e+07	4.01925e+07	3.97632e+07	4.32753e+07	4.56515e+07	3.90095e+07	2.75832e+07	2.46384e+07	4.10468e+07	2.11906e+07	2.34527e+07	2.00157e+07	1.88946e+07	1.95922e+07	4.50317e+07	3.82544e+07	4.10679e+07	4.38455e+07	4.32348e+07	3.75731e+07	3.74604e+07	4.73389e+07	3.61804e+07	2.6964e+07	2.74338e+07	2.89587e+07	2.77476e+07	3.38046e+07	4.65094e+07
O95232	luc7l3	Luc7-like protein 3 OS=Homo sapiens OX=9606 GN=LUC7L3 PE=1 SV=2	>sp|O95232|LC7L3_HUMAN Luc7-like protein 3 OS=Homo sapiens OX=9606 GN=LUC7L3 PE=1 SV=2	27	12	445	12	432	51.4				1.06149e+08	1.01848e+08	1.07144e+08	1.05983e+08	9.51415e+07	9.63426e+07	9.00697e+07	9.5351e+07	9.39577e+07	1.00457e+08	9.26886e+07	9.65963e+07	9.8043e+07	1.04244e+08	1.0759e+08	1.04371e+08	9.64364e+07	1.02432e+08	9.83448e+07	1.03663e+08	1.0287e+08	1.06637e+08	1.05515e+08	1.02468e+08	1.01959e+08	1.0454e+08	1.02755e+08	1.06447e+08	1.05663e+08	9.51926e+07	1.09762e+08	1.15131e+08	1.03388e+08	1.03947e+08	1.05104e+08	1.02421e+08	1.06676e+08
Q8TAE8	gadd45gip1	Growth arrest and DNA damage-inducible proteins-interacting protein 1 OS=Homo sapiens OX=9606 GN=GADD45GIP1 PE=1 SV=1	>sp|Q8TAE8|G45IP_HUMAN Growth arrest and DNA damage-inducible proteins-interacting protein 1 OS=Homo sapiens OX=9606 GN=GADD45GIP1 PE=1 SV=1	50	9	406	9	222	25.4		R-HSA-5389840; R-HSA-5368286; R-HSA-5419276	Mitochondrial translation elongation; Mitochondrial translation initiation; Mitochondrial translation termination	5.86606e+07	4.43146e+07	4.74584e+07	4.45552e+07	4.14751e+07	4.57754e+07	4.84339e+07	4.42298e+07	4.10533e+07	4.48483e+07	5.22607e+07	5.12902e+07	4.44024e+07	5.45115e+07	4.89292e+07	5.75513e+07	4.6991e+07	4.13009e+07	4.27521e+07	4.57564e+07	4.43687e+07	3.71571e+07	3.98862e+07	3.64301e+07	4.06212e+07	4.08462e+07	3.83826e+07	3.38388e+07	4.80833e+07	4.64443e+07	4.25925e+07	4.0302e+07	4.0525e+07	4.75746e+07	4.79064e+07	4.03096e+07	3.62742e+07
P11310	acadm	Medium-chain specific acyl-CoA dehydrogenase, mitochondrial OS=Homo sapiens OX=9606 GN=ACADM PE=1 SV=1	>sp|P11310|ACADM_HUMAN Medium-chain specific acyl-CoA dehydrogenase, mitochondrial OS=Homo sapiens OX=9606 GN=ACADM PE=1 SV=1	42	15	853	15	421	46.6	Fatty Acid Beta Oxidation; PPAR Alpha Pathway; Nuclear Receptors Meta-Pathway; Mitochondrial LC-Fatty Acid Beta-Oxidation; Amino Acid metabolism; PPAR signaling pathway; Sudden Infant Death Syndrome (SIDS) Susceptibility Pathways	R-HSA-1989781; R-HSA-77288; R-HSA-77346; R-HSA-77348	PPARA activates gene expression; mitochondrial fatty acid beta-oxidation of unsaturated fatty acids; Beta oxidation of decanoyl-CoA to octanoyl-CoA-CoA; Beta oxidation of octanoyl-CoA to hexanoyl-CoA	2.02577e+08	2.01468e+08	1.6805e+08	2.02401e+08	1.89619e+08	2.13148e+08	1.96324e+08	1.80081e+08	2.11428e+08	1.93042e+08	1.92429e+08	2.04869e+08	1.96415e+08	1.77363e+08	1.79452e+08	2.13985e+08	2.13234e+08	1.77489e+08	1.7895e+08	1.88282e+08	1.83729e+08	1.85191e+08	1.80574e+08	1.91755e+08	1.81752e+08	1.73692e+08	1.73412e+08	2.09978e+08	1.84673e+08	2.23285e+08	1.94545e+08	1.91763e+08	2.17064e+08	1.92683e+08	1.86817e+08	2.05702e+08	1.89397e+08
P23677	itpka	Inositol-trisphosphate 3-kinase A OS=Homo sapiens OX=9606 GN=ITPKA PE=1 SV=1	>sp|P23677|IP3KA_HUMAN Inositol-trisphosphate 3-kinase A OS=Homo sapiens OX=9606 GN=ITPKA PE=1 SV=1	23	8	37	8	461	51		R-HSA-1855204	Synthesis of IP3 and IP4 in the cytosol	3.52607e+06	2.49867e+06	4.22797e+06	4.22645e+06	3.71892e+06	4.66554e+06	3.63111e+06	5.18878e+06	4.97564e+06	1.87034e+06	4.36669e+06	3.93259e+06	6.32973e+06	3.236e+06	1.81096e+06	1.21009e+06	2.88663e+06	4.0969e+06	3.55606e+06	3.95439e+06	4.32142e+06	3.61729e+06	2.47716e+06	1.84552e+06	2.55771e+06	3.73614e+06	2.69432e+06	2.56659e+06	1.9322e+06	3.67808e+06	3.79152e+06	5.03151e+06	3.75417e+06	4.79531e+06	3.72199e+06	6.63649e+06	2.27263e+06
O76031	clpx	ATP-dependent Clp protease ATP-binding subunit clpX-like, mitochondrial OS=Homo sapiens OX=9606 GN=CLPX PE=1 SV=2	>sp|O76031|CLPX_HUMAN ATP-dependent Clp protease ATP-binding subunit clpX-like, mitochondrial OS=Homo sapiens OX=9606 GN=CLPX PE=1 SV=2	38	18	621	18	633	69.2				1.29058e+08	1.25129e+08	1.15968e+08	1.32804e+08	1.13356e+08	1.25296e+08	1.24778e+08	1.28519e+08	1.18805e+08	1.06705e+08	1.08715e+08	1.23257e+08	1.39922e+08	1.35548e+08	1.26594e+08	1.23733e+08	1.24096e+08	1.09589e+08	1.11862e+08	1.08577e+08	1.16819e+08	1.23237e+08	1.27754e+08	1.2092e+08	1.22427e+08	1.36049e+08	1.38109e+08	1.2626e+08	1.22197e+08	1.37647e+08	1.29958e+08	1.16668e+08	1.27147e+08	1.16222e+08	1.126e+08	1.34554e+08	1.28446e+08
Q6IBS0	twf2	Twinfilin-2 OS=Homo sapiens OX=9606 GN=TWF2 PE=1 SV=2	>sp|Q6IBS0|TWF2_HUMAN Twinfilin-2 OS=Homo sapiens OX=9606 GN=TWF2 PE=1 SV=2	42	10	278	8	349	39.5		R-HSA-9662360; R-HSA-9662361	Sensory processing of sound by inner hair cells of the cochlea; Sensory processing of sound by outer hair cells of the cochlea	3.95077e+07	3.68944e+07	3.87363e+07	3.75038e+07	4.64614e+07	4.16311e+07	4.26906e+07	3.80415e+07	4.83671e+07	4.36939e+07	4.11663e+07	4.3905e+07	3.97349e+07	4.0737e+07	3.97119e+07	4.55334e+07	4.18222e+07	3.80778e+07	4.02689e+07	3.96526e+07	3.59719e+07	3.76214e+07	3.33031e+07	3.82427e+07	3.92804e+07	3.82867e+07	4.35232e+07	4.14832e+07	3.31522e+07	4.12499e+07	3.49046e+07	4.36591e+07	4.01294e+07	4.08194e+07	3.96425e+07	4.64206e+07	3.17294e+07
Q9P287	bccip	BRCA2 and CDKN1A-interacting protein OS=Homo sapiens OX=9606 GN=BCCIP PE=1 SV=1	>sp|Q9P287|BCCIP_HUMAN BRCA2 and CDKN1A-interacting protein OS=Homo sapiens OX=9606 GN=BCCIP PE=1 SV=1	47	11	622	11	314	36				8.16187e+07	1.12253e+08	1.13476e+08	7.98468e+07	1.00851e+08	7.94756e+07	1.01208e+08	8.2322e+07	7.15874e+07	1.08572e+08	1.18105e+08	7.34121e+07	7.35374e+07	8.46281e+07	1.15762e+08	8.98373e+07	1.0449e+08	1.00622e+08	1.06894e+08	8.57937e+07	9.10621e+07	8.46584e+07	7.81637e+07	8.3494e+07	9.29011e+07	8.79533e+07	8.01052e+07	8.99859e+07	9.77308e+07	9.73541e+07	8.11103e+07	8.84992e+07	8.18824e+07	9.84477e+07	9.18634e+07	7.91763e+07	1.0772e+08
Q9UBP6	mettl1	tRNA (guanine-N(7)-)-methyltransferase OS=Homo sapiens OX=9606 GN=METTL1 PE=1 SV=1	>sp|Q9UBP6|TRMB_HUMAN tRNA (guanine-N(7)-)-methyltransferase OS=Homo sapiens OX=9606 GN=METTL1 PE=1 SV=1	21	4	80	4	276	31.5		R-HSA-6782315	tRNA modification in the nucleus and cytosol	8.15968e+06	8.78413e+06	5.5158e+06	6.43769e+06	5.82649e+06	9.44507e+06	1.04078e+07	1.22039e+07	7.02765e+06	5.97978e+06	5.31677e+06	6.28132e+06	6.99226e+06	8.85629e+06	6.01001e+06	6.59224e+06	8.18755e+06	7.87653e+06	5.89099e+06	6.37738e+06	6.30324e+06	7.51363e+06	3.46398e+06	4.93051e+06	6.00941e+06	3.49898e+06	5.59523e+06	6.68968e+06	4.92352e+06	6.94825e+06	6.60243e+06	6.15926e+06	9.66824e+06	8.58511e+06	1.18493e+07	6.67703e+06	4.23787e+06
Q9NYF8	bclaf1	Bcl-2-associated transcription factor 1 OS=Homo sapiens OX=9606 GN=BCLAF1 PE=1 SV=2	>sp|Q9NYF8|BCLF1_HUMAN Bcl-2-associated transcription factor 1 OS=Homo sapiens OX=9606 GN=BCLAF1 PE=1 SV=2	25	20	1251	19	920	106.1	Interactome of polycomb repressive complex 2 (PRC2)			2.01454e+08	1.93116e+08	2.11565e+08	2.15161e+08	2.13174e+08	2.04273e+08	2.00749e+08	2.16067e+08	2.45327e+08	2.25184e+08	2.1494e+08	2.1983e+08	2.3863e+08	2.13359e+08	1.91766e+08	2.00848e+08	2.14305e+08	2.01621e+08	2.02755e+08	2.16059e+08	2.1269e+08	2.06059e+08	2.55366e+08	2.39617e+08	2.48512e+08	2.97775e+08	2.56172e+08	2.04502e+08	2.06769e+08	1.8407e+08	1.88284e+08	2.23426e+08	2.18005e+08	2.12884e+08	2.01702e+08	2.16418e+08	2.45925e+08
Q96IU4	abhd14b	Protein ABHD14B OS=Homo sapiens OX=9606 GN=ABHD14B PE=1 SV=1	>sp|Q96IU4|ABHEB_HUMAN Protein ABHD14B OS=Homo sapiens OX=9606 GN=ABHD14B PE=1 SV=1	40	6	154	6	210	22.3		R-HSA-156584	Cytosolic sulfonation of small molecules	9.73785e+06	1.44156e+07	1.55306e+07	1.58058e+07	1.71835e+07	7.62424e+06	1.48477e+07	1.80647e+07	1.90509e+07	1.54631e+07	1.4162e+07	1.74643e+07	1.57457e+07	8.4807e+06	1.50986e+07	1.52422e+07	1.44792e+07	1.33145e+07	1.33384e+07	1.3915e+07	1.51268e+07	1.52359e+07	1.35129e+07	2.44374e+07	2.5566e+07	2.54271e+07	2.93878e+07	1.83842e+07	2.40204e+07	1.7039e+07	1.12186e+07	1.96121e+07	1.95764e+07	1.41323e+07	2.01014e+07	2.20499e+07	1.89103e+07
Q9NV06	dcaf13	DDB1- and CUL4-associated factor 13 OS=Homo sapiens OX=9606 GN=DCAF13 PE=1 SV=2	>sp|Q9NV06|DCA13_HUMAN DDB1- and CUL4-associated factor 13 OS=Homo sapiens OX=9606 GN=DCAF13 PE=1 SV=2	30	12	292	12	445	51.4		R-HSA-6791226; R-HSA-6790901; R-HSA-8951664	Major pathway of rRNA processing in the nucleolus and cytosol; rRNA modification in the nucleus and cytosol; Neddylation	2.47075e+07	2.81049e+07	3.34042e+07	3.94143e+07	3.78316e+07	2.86903e+07	4.19013e+07	4.346e+07	2.45496e+07	3.22763e+07	2.81005e+07	3.12725e+07	3.01006e+07	2.34496e+07	3.51886e+07	2.21586e+07	3.33711e+07	2.52526e+07	2.96786e+07	3.16345e+07	2.52359e+07	3.19759e+07	2.11412e+07	3.64298e+07	3.29346e+07	2.75604e+07	2.44142e+07	2.61172e+07	3.44522e+07	3.00411e+07	3.75236e+07	3.95562e+07	3.44676e+07	2.58135e+07	2.91566e+07	3.45768e+07	2.15172e+07
Q86WJ1	chd1l	Chromodomain-helicase-DNA-binding protein 1-like OS=Homo sapiens OX=9606 GN=CHD1L PE=1 SV=3	>sp|Q86WJ1|CHD1L_HUMAN Chromodomain-helicase-DNA-binding protein 1-like OS=Homo sapiens OX=9606 GN=CHD1L PE=1 SV=3	13	10	139	10	897	100.9	1q21.1 copy number variation syndrome	R-HSA-5696395; R-HSA-5696400	Formation of Incision Complex in GG-NER; Dual Incision in GG-NER	1.29454e+07	1.20592e+07	1.16611e+07	1.29649e+07	1.2766e+07	1.32811e+07	1.33691e+07	1.20858e+07	1.89498e+07	1.22693e+07	1.29991e+07	1.69752e+07	1.63933e+07	1.40935e+07	1.09594e+07	1.67687e+07	1.39272e+07	1.53331e+07	1.65412e+07	1.72793e+07	1.41109e+07	1.39529e+07	1.22356e+07	1.56745e+07	1.67847e+07	2.49234e+07	1.58395e+07	1.67251e+07	1.27069e+07	1.48358e+07	1.30277e+07	1.4662e+07	1.37415e+07	1.75843e+07	1.50456e+07	1.86252e+07	1.44068e+07
Q00796	sord	Sorbitol dehydrogenase OS=Homo sapiens OX=9606 GN=SORD PE=1 SV=4	>sp|Q00796|DHSO_HUMAN Sorbitol dehydrogenase OS=Homo sapiens OX=9606 GN=SORD PE=1 SV=4	60	15	811	15	357	38.3	Polyol Pathway	R-HSA-5661270; R-HSA-5652227	Formation of xylulose-5-phosphate; Fructose biosynthesis	1.22104e+08	1.1487e+08	1.12281e+08	1.09747e+08	1.46356e+08	1.3027e+08	1.32848e+08	1.28652e+08	1.36076e+08	1.46412e+08	1.44131e+08	1.39476e+08	1.38662e+08	1.32795e+08	1.12185e+08	1.0976e+08	1.32216e+08	1.30907e+08	1.19401e+08	1.28769e+08	1.25175e+08	1.21614e+08	1.26533e+08	1.27644e+08	1.34619e+08	1.33601e+08	1.25341e+08	1.4504e+08	1.2165e+08	1.39273e+08	1.3706e+08	1.28209e+08	1.23764e+08	1.35334e+08	1.37114e+08	1.32589e+08	1.44423e+08
Q9UL33	trappc2l	Trafficking protein particle complex subunit 2-like protein OS=Homo sapiens OX=9606 GN=TRAPPC2L PE=1 SV=1	>sp|Q9UL33|TPC2L_HUMAN Trafficking protein particle complex subunit 2-like protein OS=Homo sapiens OX=9606 GN=TRAPPC2L PE=1 SV=1	25	3	39	3	140	16.1		R-HSA-204005; R-HSA-8876198	COPII-mediated vesicle transport; RAB GEFs exchange GTP for GDP on RABs	7.41501e+06	7.80402e+06	7.12501e+06	5.17569e+06	8.56469e+06	9.2494e+06	7.48501e+06	6.56361e+06	6.44964e+06	6.81744e+06	7.2231e+06	5.75343e+06	4.80764e+06	8.00098e+06	6.14826e+06	6.45781e+06	5.03676e+06	7.49642e+06	6.68096e+06	8.02436e+06	5.82402e+06	5.82735e+06	6.11531e+06	8.0252e+06	5.67186e+06	1.00708e+06	4.52608e+06	7.84431e+06	6.34997e+06	5.61055e+06	7.25202e+06	6.29122e+06	6.07203e+06	6.56429e+06	5.91577e+06	4.69384e+06	7.55111e+06
P45984	mapk9	Mitogen-activated protein kinase 9 OS=Homo sapiens OX=9606 GN=MAPK9 PE=1 SV=2	>sp|P45984|MK09_HUMAN Mitogen-activated protein kinase 9 OS=Homo sapiens OX=9606 GN=MAPK9 PE=1 SV=2	17	7	177	6	424	48.1	Regulation of toll-like receptor signaling pathway; IL-1 signaling pathway; RANKL/RANK (Receptor activator of NFKB (ligand)) Signaling Pathway; TNF related weak inducer of apoptosis (TWEAK) Signaling Pathway; Prolactin Signaling Pathway; Thymic Stromal LymphoPoietin (TSLP) Signaling Pathway; B Cell Receptor Signaling Pathway; TNF alpha Signaling Pathway; AGE/RAGE pathway; Corticotropin-releasing …	R-HSA-2871796; R-HSA-2559580; R-HSA-450341; R-HSA-450321	FCERI mediated MAPK activation; Oxidative Stress Induced Senescence; Activation of the AP-1 family of transcription factors; JNK (c-Jun kinases) phosphorylation and activation mediated by activated human TAK1	1.12864e+07	9.2961e+06	1.06981e+07	8.04739e+06	1.12302e+07	1.02825e+07	1.16811e+07	1.16905e+07	1.07839e+07	1.1389e+07	1.10596e+07	1.03966e+07	1.36512e+07	1.12623e+07	9.86002e+06	1.06973e+07	9.74755e+06	9.07892e+06	9.69678e+06	9.96818e+06	9.26184e+06	1.20382e+07	1.09223e+07	1.03748e+07	9.71617e+06	1.24503e+07	9.76214e+06	1.1443e+07	1.14476e+07	1.20204e+07	1.19698e+07	1.15644e+07	1.05394e+07	9.10495e+06	1.15614e+07	1.06714e+07	1.16931e+07
P28370	smarca1	Probable global transcription activator SNF2L1 OS=Homo sapiens OX=9606 GN=SMARCA1 PE=1 SV=2	>sp|P28370|SMCA1_HUMAN Probable global transcription activator SNF2L1 OS=Homo sapiens OX=9606 GN=SMARCA1 PE=1 SV=2	20	23	899	6	1054	122.5	Nuclear Receptors Meta-Pathway; Rett syndrome causing genes			2.40218e+06	3.31223e+06	2.85979e+06	3.65589e+06	5.65556e+06	2.63764e+06	4.64888e+06	6.20045e+06	4.81592e+06	3.83635e+06	3.91789e+06	3.95564e+06	3.85261e+06	2.25998e+06	3.18374e+06	2.38303e+06	6.05197e+06	4.87417e+06	6.46734e+06	4.14546e+06	3.99084e+06	3.93187e+06		5.72241e+06	2.98148e+06	5.11661e+06	4.04853e+06	3.49046e+06	5.70474e+06	4.39628e+06	3.76963e+06	4.35278e+06	4.94039e+06	5.03972e+06	5.3708e+06	3.8456e+06	2.01923e+06
Q8N3U4	stag2	Cohesin subunit SA-2 OS=Homo sapiens OX=9606 GN=STAG2 PE=1 SV=3	>sp|Q8N3U4|STAG2_HUMAN Cohesin subunit SA-2 OS=Homo sapiens OX=9606 GN=STAG2 PE=1 SV=3	16	15	334	10	1231	141.2	Cell Cycle	R-HSA-2467813; R-HSA-2500257; R-HSA-9018519; R-HSA-1221632; R-HSA-3108214; R-HSA-2468052; R-HSA-2470946	Separation of Sister Chromatids; Resolution of Sister Chromatid Cohesion; Estrogen-dependent gene expression; Meiotic synapsis; SUMOylation of DNA damage response and repair proteins; Establishment of Sister Chromatid Cohesion; Cohesin Loading onto Chromatin	2.47674e+07	2.56796e+07	3.20845e+07	2.28888e+07	2.14023e+07	1.65774e+07	1.89914e+07	1.75997e+07	2.00338e+07	1.90165e+07	2.69709e+07	2.09532e+07	1.8423e+07	2.8105e+07	2.53155e+07	1.86104e+07	1.5162e+07	3.13378e+07	1.29936e+07	2.69382e+07	2.32443e+07	2.19992e+07	3.71833e+07	2.27047e+07	2.8165e+07	2.77037e+07	2.29715e+07	2.15725e+07	2.39622e+07	1.84623e+07	2.51167e+07	1.6811e+07	1.58366e+07	1.29735e+07	1.03311e+07	1.99935e+07	2.8568e+07
Q15005	spcs2	Signal peptidase complex subunit 2 OS=Homo sapiens OX=9606 GN=SPCS2 PE=1 SV=3	>sp|Q15005|SPCS2_HUMAN Signal peptidase complex subunit 2 OS=Homo sapiens OX=9606 GN=SPCS2 PE=1 SV=3	32	7	238	7	226	25		R-HSA-1799339; R-HSA-381771; R-HSA-400511; R-HSA-422085	SRP-dependent cotranslational protein targeting to membrane; Synthesis, secretion, and inactivation of Glucagon-like Peptide-1 (GLP-1); Synthesis, secretion, and inactivation of Glucose-dependent Insulinotropic Polypeptide (GIP); Synthesis, secretion, and deacylation of Ghrelin	3.23562e+07	3.38504e+07	3.3406e+07	3.78766e+07	3.6028e+07	3.36557e+07	3.70357e+07	3.89265e+07	3.02197e+07	2.14231e+07	2.6707e+07	3.00467e+07	3.24238e+07	2.57193e+07	3.22718e+07	3.58482e+07	3.61063e+07	3.38322e+07	3.55852e+07	3.466e+07	3.42243e+07	3.71631e+07	2.94197e+07	3.59702e+07	3.66091e+07	4.0952e+07	3.61412e+07	2.85463e+07	3.43859e+07	3.8996e+07	3.94673e+07	3.80425e+07	3.5296e+07	3.33304e+07	3.26216e+07	3.52885e+07	3.07169e+07
P78371	cct2	T-complex protein 1 subunit beta OS=Homo sapiens OX=9606 GN=CCT2 PE=1 SV=4	>sp|P78371|TCPB_HUMAN T-complex protein 1 subunit beta OS=Homo sapiens OX=9606 GN=CCT2 PE=1 SV=4	78	36	5185	36	535	57.5	16p11.2 proximal deletion syndrome	R-HSA-6798695; R-HSA-6814122; R-HSA-389960; R-HSA-390471; R-HSA-389957; R-HSA-9013418; R-HSA-390450; R-HSA-5620922; R-HSA-9013422	Neutrophil degranulation; Cooperation of PDCL (PhLP1) and TRiC/CCT in G-protein beta folding; Formation of tubulin folding intermediates by CCT/TriC; Association of TriC/CCT with target proteins during biosynthesis; Prefoldin mediated transfer of substrate to CCT/TriC; RHOBTB2 GTPase cycle; Folding of actin by CCT/TriC; BBSome-mediated cargo-targeting to cilium; RHOBTB1 GTPase cycle	1.58467e+09	1.84383e+09	1.83053e+09	1.70912e+09	1.75603e+09	1.70348e+09	1.81749e+09	1.73816e+09	1.59891e+09	1.86423e+09	1.79551e+09	1.69039e+09	1.62702e+09	1.71654e+09	1.72199e+09	1.67565e+09	1.80958e+09	1.84967e+09	1.80159e+09	1.79442e+09	1.84459e+09	1.68782e+09	1.63975e+09	1.57716e+09	1.66071e+09	1.65416e+09	1.58199e+09	1.72432e+09	1.81887e+09	1.72923e+09	1.52988e+09	1.78438e+09	1.71429e+09	1.82117e+09	1.94796e+09	1.6826e+09	1.56456e+09
Q15041	arl6ip1	ADP-ribosylation factor-like protein 6-interacting protein 1 OS=Homo sapiens OX=9606 GN=ARL6IP1 PE=1 SV=2	>sp|Q15041|AR6P1_HUMAN ADP-ribosylation factor-like protein 6-interacting protein 1 OS=Homo sapiens OX=9606 GN=ARL6IP1 PE=1 SV=2	8	2	89	2	203	23.3				2.96784e+07	2.67353e+07	2.45682e+07	2.89757e+07	3.2867e+07	3.20923e+07	2.32263e+07	3.73201e+07	3.06142e+07	4.86184e+07	3.38796e+07	2.88535e+07	3.07342e+07	3.60891e+07	2.93445e+07	2.72262e+07	3.31685e+07	3.21474e+07	3.24574e+07	3.22448e+07	5.09403e+07	2.6841e+07	3.7061e+07	5.17079e+07	2.87304e+07	2.7278e+07	2.48266e+07	3.23785e+07	2.84832e+07	2.56497e+07	3.56007e+07	3.41749e+07	2.95295e+07	2.83767e+07	3.14499e+07	3.31643e+07	3.6746e+07
P0DP25	calm3	Calmodulin-3 OS=Homo sapiens OX=9606 GN=CALM3 PE=1 SV=1	>sp|P0DP25|CALM3_HUMAN Calmodulin-3 OS=Homo sapiens OX=9606 GN=CALM3 PE=1 SV=1 >sp|P0DP24|CALM2_HUMAN Calmodulin-2 OS=Homo sapiens OX=9606 GN=CALM2 PE=1 SV=1 >sp|P0DP23|CALM1_HUMAN Calmodulin-1 OS=Homo sapiens OX=9606 GN=CALM1 PE=1 SV=1	77	10	1788	8	149	16.8	Physiological and Pathological Hypertrophy of the Heart; MicroRNAs in cardiomyocyte hypertrophy; Alzheimers Disease; T-Cell Receptor and Co-stimulatory Signaling; Cardiac Hypertrophic Response; Myometrial Relaxation and Contraction Pathways; G Protein Signaling Pathways; Ras Signaling; Melanoma; Endochondral Ossification; Endochondral Ossification with Skeletal Dysplasias; CAMKK2 Pathway; Glycoge…			4.40646e+08	5.41205e+08	4.47112e+08	4.82086e+08	2.95851e+08	3.53818e+08	2.86301e+08	2.6391e+08	3.2677e+08	2.76412e+08	3.10058e+08	3.13431e+08	3.33226e+08	4.22722e+08	4.49045e+08	4.9183e+08	3.79619e+08	3.21454e+08	3.33578e+08	3.10288e+08	3.10004e+08	3.09178e+08	2.96802e+08	2.90491e+08	3.15414e+08	3.03482e+08	3.23177e+08	4.34614e+08	4.44392e+08	3.89488e+08	4.37141e+08	2.94027e+08	3.1557e+08	3.06166e+08	2.53976e+08	2.93398e+08	3.16189e+08
P12074	cox6a1	Cytochrome c oxidase subunit 6A1, mitochondrial OS=Homo sapiens OX=9606 GN=COX6A1 PE=1 SV=4	>sp|P12074|CX6A1_HUMAN Cytochrome c oxidase subunit 6A1, mitochondrial OS=Homo sapiens OX=9606 GN=COX6A1 PE=1 SV=4	43	2	59	2	109	12.1	Electron Transport Chain (OXPHOS system in mitochondria); Nonalcoholic fatty liver disease; Mitochondrial CIV Assembly	R-HSA-611105; R-HSA-5628897; R-HSA-9707564	Respiratory electron transport; TP53 Regulates Metabolic Genes; Cytoprotection by HMOX1	7.53002e+06	1.29163e+07	1.1386e+07	7.58097e+06	8.33318e+06	8.81903e+06	1.20757e+07	3.9974e+06	2.23863e+06	1.49018e+07	1.91217e+07	1.03811e+07	1.03406e+07	1.22852e+07	1.0573e+07	1.50586e+07	6.69647e+06	1.14674e+07	1.47192e+07	1.46426e+07	8.83387e+06	4.21468e+06	1.41213e+07	1.13293e+07	1.36751e+07	8.80103e+06	9.41872e+06	4.61383e+06	1.66072e+07	8.8288e+06	6.0992e+06	1.09898e+07	1.0844e+07	1.71971e+07	1.26343e+07	4.26874e+06	1.50251e+07
A0MZ66	shtn1	Shootin-1 OS=Homo sapiens OX=9606 GN=SHTN1 PE=1 SV=4	>sp|A0MZ66|SHOT1_HUMAN Shootin-1 OS=Homo sapiens OX=9606 GN=SHTN1 PE=1 SV=4	47	25	591	25	631	71.6		R-HSA-437239	Recycling pathway of L1	1.12383e+08	1.04887e+08	1.1503e+08	1.03772e+08	1.03806e+08	1.00739e+08	1.01527e+08	9.57638e+07	1.02966e+08	9.53332e+07	9.56067e+07	9.23467e+07	8.20933e+07	9.6366e+07	1.09745e+08	1.14309e+08	9.29321e+07	1.03462e+08	1.05359e+08	1.09381e+08	1.1089e+08	1.07251e+08	9.22013e+07	7.16512e+07	9.45695e+07	8.76677e+07	1.0929e+08	9.5799e+07	1.08521e+08	1.03169e+08	9.40523e+07	9.527e+07	9.87111e+07	1.00595e+08	9.75968e+07	1.01218e+08	7.99959e+07
Q9BUN8	derl1	Derlin-1 OS=Homo sapiens OX=9606 GN=DERL1 PE=1 SV=1	>sp|Q9BUN8|DERL1_HUMAN Derlin-1 OS=Homo sapiens OX=9606 GN=DERL1 PE=1 SV=1	8	2	35	2	251	28.8	Amyotrophic lateral sclerosis (ALS)	R-HSA-382556; R-HSA-5678895; R-HSA-8866654; R-HSA-532668	ABC-family proteins mediated transport; Defective CFTR causes cystic fibrosis; E3 ubiquitin ligases ubiquitinate target proteins; N-glycan trimming in the ER and Calnexin/Calreticulin cycle	1.42666e+07	1.26935e+07	1.06149e+07	3.99438e+06	7.84607e+06	1.53135e+07	1.3246e+07	1.26003e+07	6.86721e+06	1.38244e+07	9.81259e+06	1.14189e+07	1.07965e+07	1.52212e+07	1.47005e+07	1.38941e+07	9.71036e+06	1.43522e+07	1.4941e+07	1.14757e+07	1.09294e+07	1.20853e+07	1.89192e+07	1.38698e+07	1.58266e+07	1.1357e+07	1.27802e+07	1.39416e+07	1.40838e+07	1.22384e+07	5.91084e+06	1.44788e+07	8.73031e+06	1.52939e+07	1.40122e+07	1.09194e+07	1.5531e+07
Q15388	tomm20	Mitochondrial import receptor subunit TOM20 homolog OS=Homo sapiens OX=9606 GN=TOMM20 PE=1 SV=1	>sp|Q15388|TOM20_HUMAN Mitochondrial import receptor subunit TOM20 homolog OS=Homo sapiens OX=9606 GN=TOMM20 PE=1 SV=1	14	2	172	2	145	16.3		R-HSA-1268020; R-HSA-5689880; R-HSA-5205685	Mitochondrial protein import; Ub-specific processing proteases; PINK1-PRKN Mediated Mitophagy	8.15596e+07	7.67527e+07	7.46182e+07	8.54777e+07	7.67299e+07	8.22409e+07	7.64821e+07	9.05471e+07	7.38902e+07	6.91777e+07	6.98505e+07	8.01485e+07	8.75007e+07	7.81375e+07	7.31232e+07	7.81365e+07	8.29748e+07	7.81419e+07	6.35437e+07	7.50363e+07	7.66239e+07	8.16142e+07	8.94157e+07	7.00618e+07	7.15243e+07	8.95159e+07	7.77646e+07	5.91071e+07	6.96293e+07	8.03399e+07	7.89171e+07	8.90676e+07	7.21416e+07	6.23277e+07	8.00289e+07	8.21958e+07	8.23821e+07
P46777	rpl5	60S ribosomal protein L5 OS=Homo sapiens OX=9606 GN=RPL5 PE=1 SV=3	>sp|P46777|RL5_HUMAN 60S ribosomal protein L5 OS=Homo sapiens OX=9606 GN=RPL5 PE=1 SV=3	56	17	2374	17	297	34.3	VEGFA-VEGFR2 Signaling Pathway; Cytoplasmic Ribosomal Proteins	R-HSA-6791226; R-HSA-156827; R-HSA-72689; R-HSA-72706; R-HSA-9010553; R-HSA-1799339; R-HSA-9633012; R-HSA-975957; R-HSA-192823; R-HSA-156902; R-HSA-2408557; R-HSA-72764; R-HSA-975956	Major pathway of rRNA processing in the nucleolus and cytosol; L13a-mediated translational silencing of Ceruloplasmin expression; Formation of a pool of free 40S subunits; GTP hydrolysis and joining of the 60S ribosomal subunit; Regulation of expression of SLITs and ROBOs; SRP-dependent cotranslational protein targeting to membrane; Response of EIF2AK4 (GCN2) to amino acid deficiency; Nonsense Me…	1.10204e+09	1.06816e+09	1.0228e+09	1.07137e+09	1.13311e+09	1.19737e+09	1.10721e+09	1.30815e+09	1.03753e+09	1.21681e+09	1.03638e+09	9.49437e+08	1.02254e+09	1.16117e+09	1.18311e+09	1.01901e+09	1.09622e+09	1.18565e+09	1.16327e+09	1.16964e+09	1.18532e+09	1.1383e+09	1.03558e+09	1.09107e+09	1.0724e+09	9.76237e+08	9.07518e+08	1.12452e+09	1.12201e+09	1.11422e+09	1.27799e+09	1.20813e+09	1.2018e+09	1.09043e+09	1.24951e+09	1.16675e+09	1.03037e+09
Q12974	ptp4a2	Protein tyrosine phosphatase type IVA 2 OS=Homo sapiens OX=9606 GN=PTP4A2 PE=1 SV=1	>sp|Q12974|TP4A2_HUMAN Protein tyrosine phosphatase type IVA 2 OS=Homo sapiens OX=9606 GN=PTP4A2 PE=1 SV=1	37	5	141	2	167	19.1		R-HSA-8873719	RAB geranylgeranylation		2.33458e+06	2.54272e+06	2.16694e+06	2.69555e+06	2.30685e+06		3.29684e+06	3.17171e+06	3.37112e+06	2.89729e+06	3.16896e+06	2.11418e+06		2.39468e+06	2.20923e+06	2.96065e+06	3.61313e+06	2.25096e+06	2.91385e+06	2.94558e+06	2.13229e+06			2.41534e+06	2.50966e+06	2.12363e+06	1.37627e+06		2.94158e+06	2.8633e+06	2.42996e+06	2.24608e+06	2.90967e+06		3.44482e+06
Q8WWM7	atxn2l	Ataxin-2-like protein OS=Homo sapiens OX=9606 GN=ATXN2L PE=1 SV=2	>sp|Q8WWM7|ATX2L_HUMAN Ataxin-2-like protein OS=Homo sapiens OX=9606 GN=ATXN2L PE=1 SV=2	39	28	1362	28	1075	113.3	16p11.2 distal deletion syndrome			2.15296e+08	2.04827e+08	2.09882e+08	2.3658e+08	1.98196e+08	2.09905e+08	1.91837e+08	2.03478e+08	1.85289e+08	1.78057e+08	1.79707e+08	1.79382e+08	1.91196e+08	2.1114e+08	2.14461e+08	2.18521e+08	2.03985e+08	2.06384e+08	2.10885e+08	2.20524e+08	2.14423e+08	2.39503e+08	2.04607e+08	1.95013e+08	2.18611e+08	2.15052e+08	2.09323e+08	1.95554e+08	2.09454e+08	2.26142e+08	2.41028e+08	2.14897e+08	2.10705e+08	2.27195e+08	2.02012e+08	2.161e+08	2.0278e+08
P13804	etfa	Electron transfer flavoprotein subunit alpha, mitochondrial OS=Homo sapiens OX=9606 GN=ETFA PE=1 SV=1	>sp|P13804|ETFA_HUMAN Electron transfer flavoprotein subunit alpha, mitochondrial OS=Homo sapiens OX=9606 GN=ETFA PE=1 SV=1	61	14	1822	14	333	35.1		R-HSA-611105	Respiratory electron transport	7.3638e+08	8.9433e+08	8.61438e+08	7.92109e+08	7.06246e+08	7.93529e+08	8.05758e+08	7.18358e+08	7.5868e+08	9.33882e+08	8.85817e+08	8.18293e+08	8.4458e+08	8.85514e+08	8.38583e+08	7.70906e+08	8.62972e+08	7.82054e+08	8.46117e+08	7.64e+08	7.60603e+08	7.35341e+08	8.29795e+08	7.85326e+08	7.75757e+08	7.92125e+08	7.75195e+08	8.64274e+08	9.41789e+08	7.63427e+08	8.39472e+08	8.43486e+08	7.47152e+08	8.49319e+08	8.34934e+08	7.51121e+08	8.77475e+08
Q8NC42	rnf149	E3 ubiquitin-protein ligase RNF149 OS=Homo sapiens OX=9606 GN=RNF149 PE=2 SV=2	>sp|Q8NC42|RN149_HUMAN E3 ubiquitin-protein ligase RNF149 OS=Homo sapiens OX=9606 GN=RNF149 PE=2 SV=2	9	2	47	2	400	43.1				4.92893e+06	5.95722e+06	1.24336e+06	4.4483e+06										2.01098e+06	1.90547e+06	1.92763e+06	1.81724e+06						1.97151e+06	1.6937e+06	1.92951e+06	2.19826e+06	1.79818e+06	2.51714e+06			3.97899e+06						2.5834e+06
Q6IBW4	ncaph2	Condensin-2 complex subunit H2 OS=Homo sapiens OX=9606 GN=NCAPH2 PE=1 SV=1	>sp|Q6IBW4|CNDH2_HUMAN Condensin-2 complex subunit H2 OS=Homo sapiens OX=9606 GN=NCAPH2 PE=1 SV=1	11	5	68	5	605	68.2	IL-18 signaling pathway	R-HSA-2299718	Condensation of Prophase Chromosomes	3.2223e+06	1.48189e+06	3.94206e+06	1.07479e+06						1.96275e+06	2.46221e+06	1.11631e+06		4.23232e+06	3.41948e+06	4.42988e+06	1.6621e+06	2.29313e+06	885742	2.14252e+06	1.75131e+06		4.32626e+06	3.93025e+06	5.08065e+06	3.46545e+06		3.37113e+06	4.18572e+06	706186	781497		1.14608e+06	1.91817e+06	1.63723e+06		5.16193e+06
O14841	oplah	5-oxoprolinase OS=Homo sapiens OX=9606 GN=OPLAH PE=1 SV=3	>sp|O14841|OPLA_HUMAN 5-oxoprolinase OS=Homo sapiens OX=9606 GN=OPLAH PE=1 SV=3	17	14	144	14	1288	137.4	Glutathione metabolism	R-HSA-174403; R-HSA-5578998	Glutathione synthesis and recycling; Defective OPLAH causes OPLAHD	1.75747e+07	1.21132e+07	1.2289e+07	1.41617e+07	2.10296e+07	2.54388e+07	1.75385e+07	1.99304e+07	1.53049e+07	1.61685e+07	1.53797e+07	1.52207e+07	1.63762e+07	1.97284e+07	1.7084e+07	2.00236e+07	2.08406e+07	1.94514e+07	1.97671e+07	1.83951e+07	1.79173e+07	2.09735e+07	1.64241e+07	1.45774e+07	1.91813e+07	1.6589e+07	2.1774e+07	1.99162e+07	2.59635e+07	1.90706e+07	2.06018e+07	2.45669e+07	1.86259e+07	1.88725e+07	2.07367e+07	2.21301e+07	1.49046e+07
Q9NTJ5	sacm1l	Phosphatidylinositide phosphatase SAC1 OS=Homo sapiens OX=9606 GN=SACM1L PE=1 SV=2	>sp|Q9NTJ5|SAC1_HUMAN Phosphatidylinositide phosphatase SAC1 OS=Homo sapiens OX=9606 GN=SACM1L PE=1 SV=2	23	14	337	14	587	66.9		R-HSA-1660514; R-HSA-1483248	Synthesis of PIPs at the Golgi membrane; Synthesis of PIPs at the ER membrane	3.87832e+07	4.6669e+07	3.83557e+07	5.06702e+07	4.08806e+07	4.13397e+07	4.45235e+07	4.80919e+07	4.16759e+07	4.10746e+07	3.31724e+07	4.42274e+07	5.07165e+07	4.34935e+07	4.33376e+07	3.2347e+07	5.16217e+07	3.9258e+07	4.82375e+07	3.85242e+07	4.18148e+07	4.57337e+07	4.41964e+07	4.60063e+07	4.23291e+07	4.54495e+07	4.59579e+07	4.68935e+07	4.73561e+07	4.80802e+07	5.12246e+07	3.74846e+07	4.43842e+07	3.58528e+07	4.55082e+07	4.18429e+07	4.30731e+07
Q15172	ppp2r5a	Serine/threonine-protein phosphatase 2A 56 kDa regulatory subunit alpha isoform OS=Homo sapiens OX=9606 GN=PPP2R5A PE=1 SV=1	>sp|Q15172|2A5A_HUMAN Serine/threonine-protein phosphatase 2A 56 kDa regulatory subunit alpha isoform OS=Homo sapiens OX=9606 GN=PPP2R5A PE=1 SV=1	10	4	38	3	486	56.2	Focal Adhesion-PI3K-Akt-mTOR-signaling pathway; PI3K-Akt Signaling Pathway; Glycogen Synthesis and Degradation	R-HSA-6811558; R-HSA-2467813; R-HSA-2500257; R-HSA-5663220; R-HSA-68877; R-HSA-9648025; R-HSA-141444; R-HSA-195253; R-HSA-4641262; R-HSA-196299; R-HSA-5339716; R-HSA-5358747; R-HSA-5358749; R-HSA-5358751; R-HSA-5358752; R-HSA-5467337; R-HSA-5467340; R-HSA-5467348; R-HSA-389513; R-HSA-5673000; R-HSA-5675221; R-HSA-432142	PI5P, PP2A and IER3 Regulate PI3K/AKT Signaling; Separation of Sister Chromatids; Resolution of Sister Chromatid Cohesion; RHO GTPases Activate Formins; EML4 and NUDC in mitotic spindle formation; Amplification of signal from unattached kinetochores via a MAD2 inhibitory signal; Disassembly of the destruction complex and recruitment of AXIN to the membrane; Beta-catenin phosphorylation cascade; S…	2.57055e+06	2.46094e+06	2.83895e+06	4.01745e+06	1.63928e+06	1.54437e+06	2.00484e+06	987811	1.41768e+06	2.757e+06	2.94189e+06	1.90841e+06	1.83379e+06	4.52418e+06	2.92464e+06	3.32126e+06	4.36348e+06	1.26982e+06	3.53291e+06	1.70232e+06	1.44849e+06	2.14006e+06	5.01867e+06	2.45304e+06	2.01523e+06	5.88999e+06	4.33681e+06	5.31523e+06	4.01244e+06	5.47857e+06	1.09492e+06	3.54939e+06	1.71528e+06	4.23898e+06	2.45949e+06	5.19338e+06	2.86665e+06
O14497	arid1a	AT-rich interactive domain-containing protein 1A OS=Homo sapiens OX=9606 GN=ARID1A PE=1 SV=3	>sp|O14497|ARI1A_HUMAN AT-rich interactive domain-containing protein 1A OS=Homo sapiens OX=9606 GN=ARID1A PE=1 SV=3	11	16	92	16	2285	241.9	Pathways Affected in Adenoid Cystic Carcinoma; Tumor suppressor activity of SMARCB1; Thermogenesis	R-HSA-8939243; R-HSA-3214858	RUNX1 interacts with co-factors whose precise effect on RUNX1 targets is not known; RMTs methylate histone arginines	2.28154e+07	2.28434e+07	2.70906e+07	2.30388e+07	2.32292e+07	2.12631e+07	2.18692e+07	2.43563e+07	2.55694e+07	2.0221e+07	2.32947e+07	2.89844e+07	2.9517e+07	1.68057e+07	2.1937e+07	2.34266e+07	2.2706e+07	2.22403e+07	2.02267e+07	2.10307e+07	2.06836e+07	1.87457e+07	2.57072e+07	3.24039e+07	3.10313e+07	3.16475e+07	3.38159e+07	1.98095e+07	3.47559e+07	3.49113e+07	2.50951e+07	2.38542e+07	2.55022e+07	2.71041e+07	2.52963e+07	2.83552e+07	2.54078e+07
Q16540	mrpl23	39S ribosomal protein L23, mitochondrial OS=Homo sapiens OX=9606 GN=MRPL23 PE=1 SV=1	>sp|Q16540|RM23_HUMAN 39S ribosomal protein L23, mitochondrial OS=Homo sapiens OX=9606 GN=MRPL23 PE=1 SV=1	20	3	224	3	153	17.8		R-HSA-5389840; R-HSA-5368286; R-HSA-5419276	Mitochondrial translation elongation; Mitochondrial translation initiation; Mitochondrial translation termination	3.10193e+07	3.44899e+07	1.27849e+07	1.23522e+07	2.69961e+07	3.05098e+07	2.79383e+07	1.18589e+07	3.12539e+07	2.9557e+07	3.10869e+07	1.88051e+07	1.27497e+07	3.01662e+07	3.0961e+07	3.2964e+07	1.79359e+07	2.29621e+07	3.10342e+07	2.71283e+07	2.69823e+07	1.50988e+07	2.12867e+07	1.46063e+07	2.42229e+07	1.52854e+07	1.26888e+07	2.3895e+07	3.14755e+07	1.60739e+07	1.23752e+07	2.8932e+07	2.80339e+07	2.80508e+07	2.7917e+07	1.2909e+07	2.42415e+07
Q8IUW5	rell1	RELT-like protein 1 OS=Homo sapiens OX=9606 GN=RELL1 PE=1 SV=1	>sp|Q8IUW5|RELL1_HUMAN RELT-like protein 1 OS=Homo sapiens OX=9606 GN=RELL1 PE=1 SV=1	28	3	42	3	271	29.3				1.75411e+06	3.60952e+06	3.42824e+06	819636	3.99331e+06	3.75846e+06	6.90523e+06	5.6566e+06	1.81273e+06	5.19269e+06	8.5075e+06	4.52917e+06	6.51373e+06	1.25721e+06	705608	998726	1.01721e+06	5.20068e+06	4.95775e+06	4.75789e+06	3.60609e+06	981742	907512	4.68571e+06	7.16226e+06	5.31858e+06	5.53528e+06	599001	900195	451816	1.42354e+06	5.38672e+06	4.50576e+06	1.06e+07	8.1727e+06	9.91422e+06	3.42154e+06
Q9Y6D6	arfgef1	Brefeldin A-inhibited guanine nucleotide-exchange protein 1 OS=Homo sapiens OX=9606 GN=ARFGEF1 PE=1 SV=2	>sp|Q9Y6D6|BIG1_HUMAN Brefeldin A-inhibited guanine nucleotide-exchange protein 1 OS=Homo sapiens OX=9606 GN=ARFGEF1 PE=1 SV=2	8	12	252	4	1849	208.6				2.46272e+06	2.55711e+06	2.53771e+06	2.73354e+06	1.55955e+06	1.58596e+06	1.38838e+06	1.90482e+06	1.47194e+06	1.52379e+06	1.2368e+06	1.15577e+06	1.29057e+06	1.54817e+06	1.56333e+06		1.22901e+06	1.45899e+06	1.21035e+06	1.70444e+06	3.23345e+06	3.20193e+06	1.7864e+06	1.36247e+06	1.64503e+06	1.46825e+06	1.49586e+06	1.40021e+06	1.53015e+06	3.06555e+06	3.09932e+06	1.45457e+06	3.42304e+06	1.45484e+06	2.9315e+06	1.68392e+06	1.52139e+06
P53350	plk1	Serine/threonine-protein kinase PLK1 OS=Homo sapiens OX=9606 GN=PLK1 PE=1 SV=1	>sp|P53350|PLK1_HUMAN Serine/threonine-protein kinase PLK1 OS=Homo sapiens OX=9606 GN=PLK1 PE=1 SV=1	26	11	113	11	603	68.2	Regulation of toll-like receptor signaling pathway; Cell Cycle; Integrated Cancer Pathway; TNF alpha Signaling Pathway; 22q11.2 copy number variation syndrome	R-HSA-2467813; R-HSA-2500257; R-HSA-5663220; R-HSA-68877; R-HSA-9648025; R-HSA-141444; R-HSA-174178; R-HSA-8852276; R-HSA-2565942; R-HSA-69273; R-HSA-162658; R-HSA-156711; R-HSA-2980767; R-HSA-176412; R-HSA-2299718; R-HSA-176417; R-HSA-380320; R-HSA-380259; R-HSA-380270; R-HSA-380284; R-HSA-5620912; R-HSA-8854518; R-HSA-68884; R-HSA-68881	Separation of Sister Chromatids; Resolution of Sister Chromatid Cohesion; RHO GTPases Activate Formins; EML4 and NUDC in mitotic spindle formation; Amplification of signal from unattached kinetochores via a MAD2 inhibitory signal; APC/C:Cdh1 mediated degradation of Cdc20 and other APC/C:Cdh1 targeted proteins in late mitosis/early G1; The role of GTSE1 in G2/M progression after G2 checkpoint; Reg…	4.91939e+06	1.21144e+07	6.15889e+06	8.53201e+06	1.05912e+07	1.40029e+07	1.70332e+07	1.53445e+07	8.88134e+06	4.82952e+06	7.47171e+06	1.20691e+07	1.19767e+07	5.31582e+06	9.8393e+06	5.53957e+06	1.01229e+07	5.0288e+06	1.43109e+07	1.37155e+07	1.2535e+07	1.06289e+07	8.29039e+06	1.33267e+07	1.30444e+07	1.13151e+07	1.37855e+07	4.81128e+06	1.10757e+07	9.76795e+06	1.05557e+07	8.02269e+06	1.46426e+07	1.27494e+07	1.14443e+07	1.29822e+07	1.27257e+07
P37198	nup62	Nuclear pore glycoprotein p62 OS=Homo sapiens OX=9606 GN=NUP62 PE=1 SV=3	>sp|P37198|NUP62_HUMAN Nuclear pore glycoprotein p62 OS=Homo sapiens OX=9606 GN=NUP62 PE=1 SV=3	19	8	262	8	522	53.2		R-HSA-191859; R-HSA-5578749; R-HSA-168325; R-HSA-3108214; R-HSA-1169408; R-HSA-180910; R-HSA-6784531; R-HSA-3301854; R-HSA-3371453; R-HSA-159227; R-HSA-159230; R-HSA-159231; R-HSA-9609690; R-HSA-159236; R-HSA-9610379; R-HSA-165054; R-HSA-168271; R-HSA-168276; R-HSA-168333; R-HSA-170822; R-HSA-180746; R-HSA-3232142; R-HSA-4085377; R-HSA-4551638; R-HSA-4570464; R-HSA-4615885; R-HSA-5619107; R-HSA-9…	snRNP Assembly; Transcriptional regulation by small RNAs; Viral Messenger RNA Synthesis; SUMOylation of DNA damage response and repair proteins; ISG15 antiviral mechanism; Vpr-mediated nuclear import of PICs; tRNA processing in the nucleus; Nuclear Pore Complex (NPC) Disassembly; Regulation of HSF1-mediated heat shock response; Transport of the SLBP independent Mature mRNA; Transport of the SLBP …	5.2304e+07	4.20285e+07	3.02159e+07	5.53727e+07	4.94415e+07	3.66241e+07	4.37339e+07	4.71549e+07	4.55563e+07	4.33925e+07	4.43763e+07	4.67208e+07	5.39205e+07	4.18979e+07	3.33053e+07	4.84048e+07	4.97075e+07	4.3426e+07	4.42637e+07	4.59421e+07	3.87475e+07	4.53091e+07	4.08943e+07	5.40509e+07	4.39212e+07	4.66968e+07	4.83287e+07	4.38498e+07	4.67138e+07	4.09468e+07	2.86853e+07	4.9724e+07	4.84138e+07	4.5634e+07	4.09556e+07	4.50663e+07	4.2818e+07
Q07954	lrp1	Prolow-density lipoprotein receptor-related protein 1 OS=Homo sapiens OX=9606 GN=LRP1 PE=1 SV=2	>sp|Q07954|LRP1_HUMAN Prolow-density lipoprotein receptor-related protein 1 OS=Homo sapiens OX=9606 GN=LRP1 PE=1 SV=2	4	13	45	13	4544	504.3	Alzheimers Disease; Regulation of Wnt/B-catenin Signaling by Small Molecule Compounds; Statin Pathway	R-HSA-975634; R-HSA-2168880	Retinoid metabolism and transport; Scavenging of heme from plasma	1.15111e+07	1.07874e+07	6.67417e+06	7.12172e+06	8.27614e+06	8.65116e+06	8.03309e+06	1.1249e+07	1.58588e+07	1.11282e+07	1.03422e+07	1.55561e+07	1.26746e+07	6.53945e+06	8.48279e+06	8.47902e+06	8.57602e+06	4.78923e+06	9.81491e+06	9.89521e+06	6.5935e+06	7.48734e+06	4.13836e+06	6.25393e+06	6.35677e+06	4.31848e+06	3.12653e+06	3.66424e+06	4.49395e+06	3.72385e+06	2.94511e+06	7.52543e+06	5.97564e+06	9.1162e+06	7.87965e+06	8.48107e+06	9.85773e+06
Q6IQ23	plekha7	Pleckstrin homology domain-containing family A member 7 OS=Homo sapiens OX=9606 GN=PLEKHA7 PE=1 SV=2	>sp|Q6IQ23|PKHA7_HUMAN Pleckstrin homology domain-containing family A member 7 OS=Homo sapiens OX=9606 GN=PLEKHA7 PE=1 SV=2	5	5	6	5	1121	127.1				1.67941e+06	2.09937e+06		2.29915e+06	1.55332e+06		2.15363e+06	1.17002e+06																					1.59708e+06	1.32681e+06			1.52414e+06	1.62699e+06	1.39394e+06		1.33392e+06
P19838	nfkb1	Nuclear factor NF-kappa-B p105 subunit OS=Homo sapiens OX=9606 GN=NFKB1 PE=1 SV=2	>sp|P19838|NFKB1_HUMAN Nuclear factor NF-kappa-B p105 subunit OS=Homo sapiens OX=9606 GN=NFKB1 PE=1 SV=2	10	7	35	7	968	105.3	Osteopontin Signaling; Regulation of toll-like receptor signaling pathway; Selenium Micronutrient Network; Vitamin B12 Metabolism; MicroRNAs in cardiomyocyte hypertrophy; TFs Regulate miRNAs related to cardiac hypertrophy; Folate Metabolism; IL-1 signaling pathway; RANKL/RANK (Receptor activator of NFKB (ligand)) Signaling Pathway; Leptin signaling pathway; TNF related weak inducer of apoptosis (…	R-HSA-2871837; R-HSA-202424; R-HSA-1169091; R-HSA-5607764; R-HSA-9020702; R-HSA-6798695; R-HSA-3214841; R-HSA-5621575; R-HSA-445989; R-HSA-933542; R-HSA-381340; R-HSA-9609690; R-HSA-2559582; R-HSA-8853884; R-HSA-1810476; R-HSA-209560; R-HSA-5603029; R-HSA-5684264; R-HSA-844456; R-HSA-9660826; R-HSA-448706; R-HSA-5660668; R-HSA-193692; R-HSA-3134963	FCERI mediated NF-kB activation; Downstream TCR signaling; Activation of NF-kappaB in B cells; Neutrophil degranulation; PKMTs methylate histone lysines; CD209 (DC-SIGN) signaling; TAK1 activates NFkB by phosphorylation and activation of IKKs complex; TRAF6 mediated NF-kB activation; Transcriptional regulation of white adipocyte differentiation; HCMV Early Events; Senescence-Associated Secretory …	3.96732e+07	4.66932e+07	2.11417e+07	3.19489e+07	3.2938e+07	4.65954e+07	4.14376e+07	2.94364e+07	2.22381e+07	4.94844e+07	5.61755e+07	4.15552e+07	3.51096e+07	1.75461e+06	1.93142e+06	3.92957e+07	3.88994e+07		2.68111e+06		8.27895e+06	6.32556e+06	8.74754e+06	4.21673e+07	3.82595e+07	4.47112e+07	3.76073e+07	3.72979e+07	4.15897e+07	3.42805e+07	2.38527e+07	4.70164e+07	3.06169e+07	5.32343e+07	5.1248e+07	3.45639e+07	5.43505e+07
Q9Y5B6	paxbp1	PAX3- and PAX7-binding protein 1 OS=Homo sapiens OX=9606 GN=PAXBP1 PE=1 SV=2	>sp|Q9Y5B6|PAXB1_HUMAN PAX3- and PAX7-binding protein 1 OS=Homo sapiens OX=9606 GN=PAXBP1 PE=1 SV=2	13	9	39	9	917	104.7				1.65552e+06	1.91336e+06	1.96017e+06	1.40134e+06	1.55365e+06	1.9472e+06	1.78068e+06	2.02838e+06	1.28467e+06	1.98786e+06	1.97733e+06	1.59139e+06	1.95077e+06	3.50101e+06	1.46795e+06	2.01305e+06	1.38484e+06	1.416e+06	2.32472e+06	2.11523e+06	2.06788e+06	2.86558e+06	2.56552e+06	2.04639e+06	2.09841e+06	2.43819e+06		1.60117e+06	2.70271e+06	3.34238e+06	1.12973e+06	1.6053e+06	1.83706e+06	1.58722e+06	1.72993e+06	1.486e+06	5.05893e+06
Q9BYJ9	ythdf1	YTH domain-containing family protein 1 OS=Homo sapiens OX=9606 GN=YTHDF1 PE=1 SV=1	>sp|Q9BYJ9|YTHD1_HUMAN YTH domain-containing family protein 1 OS=Homo sapiens OX=9606 GN=YTHDF1 PE=1 SV=1	33	12	268	7	559	60.8				2.07845e+07	2.57431e+07	4.0785e+07	2.1357e+07	1.65932e+07	2.49635e+07	1.90361e+07	2.13864e+07	1.67107e+07	1.97361e+07	1.64152e+07	1.81206e+07	1.7346e+07	2.92392e+07	2.87509e+07	2.49282e+07	1.91735e+07	2.1044e+07	3.04931e+07	3.4443e+07	3.08801e+07	3.30179e+07	2.47757e+07	2.13808e+07	2.17312e+07	1.90064e+07	2.526e+07	3.6853e+07	2.05074e+07	3.93803e+07	2.11667e+07	2.06577e+07	2.56326e+07	2.72575e+07	4.10787e+07	4.44927e+07	3.76233e+07
Q15833	stxbp2	Syntaxin-binding protein 2 OS=Homo sapiens OX=9606 GN=STXBP2 PE=1 SV=2	>sp|Q15833|STXB2_HUMAN Syntaxin-binding protein 2 OS=Homo sapiens OX=9606 GN=STXBP2 PE=1 SV=2	46	25	967	24	593	66.4	Splicing factor NOVA regulated synaptic proteins; Insulin Signaling	R-HSA-114608; R-HSA-449836	Platelet degranulation ; Other interleukin signaling	1.13034e+08	1.34053e+08	1.43634e+08	1.3412e+08	1.35264e+08	1.40695e+08	1.41084e+08	1.44405e+08	1.4379e+08	1.44878e+08	1.36937e+08	1.40743e+08	1.48579e+08	1.10659e+08	1.30926e+08	1.23089e+08	1.4601e+08	1.48818e+08	1.59667e+08	1.59488e+08	1.52834e+08	1.52367e+08	1.17565e+08	1.56927e+08	1.36484e+08	1.48212e+08	1.37371e+08	1.23345e+08	1.34498e+08	1.38837e+08	1.31032e+08	1.40221e+08	1.5361e+08	1.47018e+08	1.50008e+08	1.39212e+08	1.4633e+08
Q9BQP7	mgme1	Mitochondrial genome maintenance exonuclease 1 OS=Homo sapiens OX=9606 GN=MGME1 PE=1 SV=1	>sp|Q9BQP7|MGME1_HUMAN Mitochondrial genome maintenance exonuclease 1 OS=Homo sapiens OX=9606 GN=MGME1 PE=1 SV=1	36	9	210	9	344	39.4				3.54273e+07	3.0222e+07	3.10499e+07	3.2416e+07	2.97067e+07	2.84432e+07	3.25971e+07	2.29484e+07	2.80363e+07	3.12753e+07	3.17372e+07	3.05645e+07	2.64506e+07	3.0873e+07	3.25006e+07	3.15939e+07	3.09445e+07	3.51236e+07	3.43778e+07	3.45067e+07	3.15996e+07	3.06822e+07	2.34466e+07	3.34394e+07	2.84806e+07	2.8681e+07	3.19752e+07	2.74098e+07	3.86918e+07	3.40369e+07	2.72421e+07	3.342e+07	2.42396e+07	2.59637e+07	3.0411e+07	3.051e+07	2.92157e+07
Q7Z6K5	arpin	Arpin OS=Homo sapiens OX=9606 GN=ARPIN PE=1 SV=1	>sp|Q7Z6K5|ARPIN_HUMAN Arpin OS=Homo sapiens OX=9606 GN=ARPIN PE=1 SV=1	13	3	5	3	226	24.9				1.16581e+06	1.26303e+06	720733	1.11909e+06	1.14049e+06	1.09458e+06	975156	1.20382e+06	2.54357e+06	1.95275e+06	1.86678e+06	2.07105e+06	2.65772e+06	1.25785e+06	1.2472e+06	763711	1.42341e+06	1.14872e+06	867103	1.19957e+06	1.24608e+06	1.10189e+06	1.62728e+06	1.39772e+06	1.64442e+06	1.37259e+06	1.63613e+06	1.43879e+06	1.35012e+06	1.29956e+06	1.7134e+06	1.15734e+06	985567	991522	1.25402e+06	1.19031e+06	1.63518e+06
O43707	actn4	Alpha-actinin-4 OS=Homo sapiens OX=9606 GN=ACTN4 PE=1 SV=2	>sp|O43707|ACTN4_HUMAN Alpha-actinin-4 OS=Homo sapiens OX=9606 GN=ACTN4 PE=1 SV=2	72	63	10402	43	911	104.8	Arrhythmogenic Right Ventricular Cardiomyopathy; Primary Focal Segmental Glomerulosclerosis FSGS; Focal Adhesion; Striated Muscle Contraction Pathway; Ebola Virus Pathway on Host; Nephrotic syndrome	R-HSA-114608; R-HSA-373753	Platelet degranulation ; Nephrin family interactions	3.06731e+09	3.26173e+09	3.2795e+09	3.14076e+09	3.13517e+09	3.10703e+09	3.14527e+09	2.91021e+09	3.05381e+09	2.95546e+09	3.1631e+09	2.87716e+09	2.85961e+09	3.08104e+09	3.07086e+09	3.27058e+09	2.95883e+09	3.13872e+09	3.18705e+09	3.2872e+09	3.05223e+09	3.09042e+09	3.21658e+09	3.10839e+09	3.35584e+09	3.11257e+09	3.19076e+09	3.03624e+09	3.3047e+09	2.97823e+09	2.88183e+09	2.98877e+09	3.20071e+09	3.31213e+09	3.15283e+09	3.1585e+09	3.15091e+09
Q8WUM4	pdcd6ip	Programmed cell death 6-interacting protein OS=Homo sapiens OX=9606 GN=PDCD6IP PE=1 SV=1	>sp|Q8WUM4|PDC6I_HUMAN Programmed cell death 6-interacting protein OS=Homo sapiens OX=9606 GN=PDCD6IP PE=1 SV=1	57	41	2199	41	868	96	Inhibition of exosome biogenesis and secretion by Manumycin A in CRPC cells	R-HSA-162588; R-HSA-5213460; R-HSA-5675482; R-HSA-5210891	Budding and maturation of HIV virion; Regulation of necroptotic cell death; Uptake and function of anthrax toxins	3.5639e+08	3.6884e+08	3.9346e+08	3.71555e+08	3.62731e+08	3.89053e+08	3.66092e+08	3.7048e+08	3.90779e+08	3.91861e+08	3.64965e+08	3.56728e+08	3.68437e+08	3.73234e+08	3.89963e+08	3.61977e+08	3.72995e+08	3.65691e+08	3.56284e+08	3.75596e+08	3.81188e+08	3.69194e+08	4.12218e+08	3.93228e+08	3.77591e+08	3.87258e+08	3.71014e+08	3.34343e+08	3.50171e+08	3.89915e+08	3.74085e+08	3.70577e+08	3.74691e+08	3.50534e+08	3.62773e+08	3.68791e+08	3.78786e+08
Q9Y5Y6	st14	Suppressor of tumorigenicity 14 protein OS=Homo sapiens OX=9606 GN=ST14 PE=1 SV=2	>sp|Q9Y5Y6|ST14_HUMAN Suppressor of tumorigenicity 14 protein OS=Homo sapiens OX=9606 GN=ST14 PE=1 SV=2	28	15	179	15	855	94.7		R-HSA-6809371	Formation of the cornified envelope	1.89699e+07	1.96878e+07	2.91483e+07	1.46913e+07	2.38475e+07	2.15696e+07	2.2273e+07	2.12179e+07	1.78332e+07	1.57764e+07	1.36936e+07	1.32212e+07	1.40227e+07	1.96256e+07	1.86893e+07	1.59745e+07	1.00111e+07	2.49255e+07	1.87952e+07	1.47136e+07	2.39232e+07	1.88279e+07	3.49835e+07	2.59592e+07	2.1969e+07	1.47101e+07	2.15264e+07	1.77633e+07	1.18972e+07	9.99219e+06	1.59265e+07	1.33426e+07	2.29274e+07	2.14714e+07	2.08537e+07	1.62998e+07	3.31558e+07
Q13112	chaf1b	Chromatin assembly factor 1 subunit B OS=Homo sapiens OX=9606 GN=CHAF1B PE=1 SV=1	>sp|Q13112|CAF1B_HUMAN Chromatin assembly factor 1 subunit B OS=Homo sapiens OX=9606 GN=CHAF1B PE=1 SV=1	38	14	235	14	559	61.5				2.28856e+07	3.07532e+07	2.51681e+07	2.71772e+07	3.26815e+07	3.93036e+07	3.94254e+07	3.67768e+07	3.17689e+07	3.3707e+07	3.95872e+07	3.99621e+07	3.24585e+07	3.42828e+07	4.34946e+07	3.37399e+07	3.96201e+07	3.98217e+07	3.86836e+07	3.79979e+07	3.57699e+07	3.88976e+07	3.47584e+07	4.88438e+07	4.06199e+07	4.14331e+07	4.65578e+07	2.58428e+07	3.71227e+07	3.93526e+07	3.57196e+07	4.37044e+07	3.57669e+07	3.5248e+07	3.79531e+07	3.88193e+07	3.39513e+07
Q9UN37	vps4a	Vacuolar protein sorting-associated protein 4A OS=Homo sapiens OX=9606 GN=VPS4A PE=1 SV=1	>sp|Q9UN37|VPS4A_HUMAN Vacuolar protein sorting-associated protein 4A OS=Homo sapiens OX=9606 GN=VPS4A PE=1 SV=1	32	13	335	9	437	48.9	Ebola Virus Pathway on Host; Ciliary landscape	R-HSA-9610379; R-HSA-162588; R-HSA-9668328; R-HSA-917729	HCMV Late Events; Budding and maturation of HIV virion; Sealing of the nuclear envelope (NE) by ESCRT-III; Endosomal Sorting Complex Required For Transport (ESCRT)	4.67142e+07	3.9987e+07	4.19388e+07	3.71763e+07	3.87578e+07	3.42259e+07	3.1004e+07	3.43832e+07	4.35196e+07	3.58375e+07	3.51675e+07	4.35849e+07	4.51457e+07	4.23264e+07	3.86978e+07	3.71391e+07	2.93166e+07	3.61452e+07	3.04491e+07	3.24847e+07	3.47867e+07	3.36606e+07	3.692e+07	3.40275e+07	2.58103e+07	3.41602e+07	4.16446e+07	4.02747e+07	4.30867e+07	3.73654e+07	3.26583e+07	3.80249e+07	3.19201e+07	3.26137e+07	3.34417e+07	3.90659e+07	4.05474e+07
Q9UQN3	chmp2b	Charged multivesicular body protein 2b OS=Homo sapiens OX=9606 GN=CHMP2B PE=1 SV=1	>sp|Q9UQN3|CHM2B_HUMAN Charged multivesicular body protein 2b OS=Homo sapiens OX=9606 GN=CHMP2B PE=1 SV=1	19	6	199	5	213	23.9		R-HSA-1632852; R-HSA-5620971; R-HSA-9694676; R-HSA-9610379; R-HSA-162588; R-HSA-9668328; R-HSA-917729; R-HSA-9615710; R-HSA-9679504	Macroautophagy; Pyroptosis; Translation of Replicase and Assembly of the Replication Transcription Complex; HCMV Late Events; Budding and maturation of HIV virion; Sealing of the nuclear envelope (NE) by ESCRT-III; Endosomal Sorting Complex Required For Transport (ESCRT); Late endosomal microautophagy; Translation of Replicase and Assembly of the Replication Transcription Complex	2.2815e+07	2.30234e+07	2.33019e+07	2.03441e+07	2.37501e+07	2.48637e+07	2.12904e+07	2.46858e+07	1.48563e+07	1.54122e+07	1.39257e+07	1.25217e+07	1.4698e+07	2.09352e+07	2.44027e+07	2.27938e+07	1.95583e+07	2.37725e+07	2.27736e+07	2.32769e+07	2.54396e+07	2.06653e+07	2.38461e+07	2.45935e+07	2.27841e+07	2.17124e+07	2.15456e+07	2.1958e+07	2.27373e+07	1.9712e+07	2.21719e+07	2.35006e+07	1.56464e+07	2.11098e+07	2.34284e+07	2.21572e+07	2.09346e+07
Q96PU5	nedd4l	E3 ubiquitin-protein ligase NEDD4-like OS=Homo sapiens OX=9606 GN=NEDD4L PE=1 SV=2	>sp|Q96PU5|NED4L_HUMAN E3 ubiquitin-protein ligase NEDD4-like OS=Homo sapiens OX=9606 GN=NEDD4L PE=1 SV=2	23	15	226	12	975	111.9	TGF-beta Signaling Pathway	R-HSA-983168; R-HSA-2672351; R-HSA-162588; R-HSA-2173788; R-HSA-2173795	Antigen processing: Ubiquitination & Proteasome degradation; Stimuli-sensing channels; Budding and maturation of HIV virion; Downregulation of TGF-beta receptor signaling; Downregulation of SMAD2/3:SMAD4 transcriptional activity	1.13628e+07	9.73865e+06	9.64169e+06	1.09908e+07	1.33159e+07	8.39582e+06	9.09907e+06	1.35232e+07	1.19249e+07	9.15852e+06	7.94883e+06	1.11328e+07	1.18609e+07	1.2989e+07	1.24767e+07	1.00467e+07	1.29469e+07	1.63025e+07	1.38865e+07	1.55654e+07	1.49784e+07	1.34356e+07	1.58222e+07	1.67148e+07	1.46517e+07	1.40511e+07	1.29182e+07	9.55716e+06	9.33993e+06	1.31116e+07	8.56709e+06	1.14912e+07	9.14882e+06	8.46698e+06	1.22298e+07	1.32192e+07	1.24758e+07
Q9HD23	mrs2	Magnesium transporter MRS2 homolog, mitochondrial OS=Homo sapiens OX=9606 GN=MRS2 PE=1 SV=1	>sp|Q9HD23|MRS2_HUMAN Magnesium transporter MRS2 homolog, mitochondrial OS=Homo sapiens OX=9606 GN=MRS2 PE=1 SV=1	7	2	10	2	443	50.3		R-HSA-5223345	Miscellaneous transport and binding events	1.01804e+06	3.92348e+06	3.31122e+06	3.55439e+06	2.90613e+06	3.76121e+06	3.50978e+06	744859	2.79539e+06		3.15828e+06	2.65452e+06	2.81955e+06	775949	4.00858e+06	2.5023e+06	2.44582e+06	3.7055e+06	4.61419e+06	4.59547e+06	1.41972e+06	3.57602e+06	2.02197e+06	3.26882e+06	5.08244e+06	3.64394e+06	1.80058e+06	519855	3.24585e+06	2.90502e+06	2.32082e+06	3.63239e+06	3.43049e+06	3.69044e+06	2.69405e+06		2.56905e+06
O60568	plod3	Multifunctional procollagen lysine hydroxylase and glycosyltransferase LH3 OS=Homo sapiens OX=9606 GN=PLOD3 PE=1 SV=1	>sp|O60568|PLOD3_HUMAN Multifunctional procollagen lysine hydroxylase and glycosyltransferase LH3 OS=Homo sapiens OX=9606 GN=PLOD3 PE=1 SV=1	29	18	446	18	738	84.7	VEGFA-VEGFR2 Signaling Pathway; IL-18 signaling pathway	R-HSA-1650814	Collagen biosynthesis and modifying enzymes	6.6989e+07	5.13127e+07	5.46327e+07	5.5467e+07	5.07616e+07	5.07737e+07	5.21936e+07	5.60756e+07	4.60794e+07	4.75544e+07	4.88898e+07	3.99652e+07	4.32744e+07	6.41186e+07	6.66522e+07	6.52404e+07	5.98795e+07	5.7673e+07	5.92642e+07	6.2658e+07	5.61291e+07	5.95308e+07	5.03505e+07	4.60858e+07	5.75648e+07	5.05358e+07	5.61872e+07	5.95804e+07	5.48835e+07	5.6731e+07	5.57319e+07	4.20825e+07	5.36176e+07	4.71884e+07	4.89702e+07	5.21896e+07	5.1815e+07
Q9Y478	prkab1	5'-AMP-activated protein kinase subunit beta-1 OS=Homo sapiens OX=9606 GN=PRKAB1 PE=1 SV=4	>sp|Q9Y478|AAKB1_HUMAN 5'-AMP-activated protein kinase subunit beta-1 OS=Homo sapiens OX=9606 GN=PRKAB1 PE=1 SV=4	20	4	99	3	270	30.4	AMP-activated Protein Kinase (AMPK) Signaling; Target Of Rapamycin (TOR) Signaling; Energy Metabolism; Sterol Regulatory Element-Binding Proteins (SREBP) signalling; Factors and pathways affecting insulin-like growth factor (IGF1)-Akt signaling; Angiopoietin Like Protein 8 Regulatory Pathway; Leptin and adiponectin; Lipid Metabolism Pathway; Genotoxicity pathway; Thermogenesis; Nonalcoholic fatty…	R-HSA-1632852; R-HSA-5628897; R-HSA-6804756; R-HSA-1445148; R-HSA-9619483; R-HSA-380972; R-HSA-2151209; R-HSA-9613354	Macroautophagy; TP53 Regulates Metabolic Genes; Regulation of TP53 Activity through Phosphorylation; Translocation of SLC2A4 (GLUT4) to the plasma membrane; Activation of AMPK downstream of NMDARs; Energy dependent regulation of mTOR by LKB1-AMPK; Activation of PPARGC1A (PGC-1alpha) by phosphorylation; Lipophagy	4.63836e+06	6.45057e+06	3.74368e+06	3.18034e+06	2.85771e+06	4.96201e+06	5.53582e+06	3.33526e+06	4.65975e+06	4.48598e+06	5.64568e+06	4.57724e+06	3.8997e+06	4.41945e+06	4.70197e+06	5.70986e+06	5.94337e+06	2.79261e+06	2.8043e+06	6.34869e+06	5.94141e+06	3.65028e+06	5.42093e+06	4.65096e+06	5.43478e+06	4.31053e+06	4.74667e+06	4.469e+06	4.47997e+06	5.17821e+06	3.37711e+06	5.61581e+06	5.68161e+06	7.11751e+06	6.07008e+06	4.69314e+06	5.81872e+06
P29144	tpp2	Tripeptidyl-peptidase 2 OS=Homo sapiens OX=9606 GN=TPP2 PE=1 SV=4	>sp|P29144|TPP2_HUMAN Tripeptidyl-peptidase 2 OS=Homo sapiens OX=9606 GN=TPP2 PE=1 SV=4	47	49	1537	49	1249	138.3		R-HSA-983168	Antigen processing: Ubiquitination & Proteasome degradation	2.19365e+08	2.29038e+08	2.12986e+08	2.17553e+08	2.16503e+08	2.34974e+08	2.31634e+08	2.35752e+08	2.25655e+08	2.36244e+08	2.24601e+08	2.19559e+08	2.66001e+08	2.47537e+08	2.25806e+08	2.18873e+08	2.39506e+08	2.41442e+08	2.33939e+08	2.33168e+08	2.26206e+08	2.30296e+08	2.97234e+08	2.34619e+08	2.38174e+08	2.15587e+08	2.26492e+08	2.2022e+08	2.2774e+08	2.33392e+08	2.101e+08	2.25805e+08	2.41238e+08	2.16456e+08	2.28329e+08	2.30583e+08	2.21046e+08
P48735	idh2	Isocitrate dehydrogenase [NADP], mitochondrial OS=Homo sapiens OX=9606 GN=IDH2 PE=1 SV=2	>sp|P48735|IDHP_HUMAN Isocitrate dehydrogenase [NADP], mitochondrial OS=Homo sapiens OX=9606 GN=IDH2 PE=1 SV=2	48	21	1142	19	452	50.9	VEGFA-VEGFR2 Signaling Pathway; Metabolic reprogramming in colon cancer; Cerebral Organic Acidurias, including diseases; TCA Cycle (aka Krebs or citric acid cycle)	R-HSA-2151201; R-HSA-71403	Transcriptional activation of mitochondrial biogenesis; Citric acid cycle (TCA cycle)	1.0982e+08	1.36505e+08	1.25991e+08	1.20752e+08	1.24205e+08	1.13273e+08	1.52169e+08	1.04395e+08	1.14644e+08	1.43575e+08	1.27598e+08	1.28283e+08	1.35238e+08	1.10328e+08	1.49684e+08	1.15356e+08	1.20906e+08	1.16115e+08	1.21688e+08	9.99099e+07	1.15503e+08	1.1996e+08	1.14403e+08	1.35228e+08	1.15308e+08	1.29946e+08	1.039e+08	1.50293e+08	1.42056e+08	1.19412e+08	1.12233e+08	1.29358e+08	1.29558e+08	1.14983e+08	1.06046e+08	1.09916e+08	1.24329e+08
Q92667	akap1	A-kinase anchor protein 1, mitochondrial OS=Homo sapiens OX=9606 GN=AKAP1 PE=1 SV=1	>sp|Q92667|AKAP1_HUMAN A-kinase anchor protein 1, mitochondrial OS=Homo sapiens OX=9606 GN=AKAP1 PE=1 SV=1	40	27	616	27	903	97.3	G Protein Signaling Pathways	R-HSA-983231; R-HSA-8949215	Factors involved in megakaryocyte development and platelet production; Mitochondrial calcium ion transport	7.72539e+07	7.42826e+07	7.18645e+07	7.5075e+07	6.19327e+07	7.36082e+07	6.76338e+07	7.31906e+07	6.92223e+07	7.37455e+07	6.39651e+07	7.08265e+07	7.18214e+07	7.34493e+07	7.08962e+07	7.83085e+07	6.66737e+07	6.88469e+07	6.34235e+07	7.24782e+07	7.31745e+07	7.27482e+07	6.58783e+07	7.7037e+07	7.38933e+07	7.33063e+07	7.48828e+07	7.58595e+07	7.34965e+07	7.07923e+07	7.72544e+07	7.52176e+07	7.45615e+07	7.65007e+07	7.088e+07	7.25388e+07	6.81828e+07
P06703	s100a6	Protein S100-A6 OS=Homo sapiens OX=9606 GN=S100A6 PE=1 SV=1	>sp|P06703|S10A6_HUMAN Protein S100-A6 OS=Homo sapiens OX=9606 GN=S100A6 PE=1 SV=1	17	2	102	2	90	10.2	Gastric Cancer Network 2; Vitamin D Receptor Pathway; Prostaglandin Synthesis and Regulation			4.17677e+07	5.14771e+07	5.03677e+07	4.71833e+07	4.70161e+07	4.6803e+07	3.98901e+07	4.98145e+07	4.70864e+07	4.44773e+07	3.86284e+07	3.75181e+07	4.32302e+07	4.61908e+07	4.54459e+07	4.45291e+07	4.22253e+07	5.11614e+07	4.77532e+07	4.67847e+07	4.59963e+07	4.90757e+07	3.94329e+07	4.48309e+07	3.95198e+07	4.50952e+07	4.31926e+07	4.56701e+07	4.16397e+07	4.74052e+07	5.22334e+07	4.59904e+07	4.3975e+07	3.32094e+07	4.3162e+07	4.59125e+07	3.59012e+07
O95197	rtn3	Reticulon-3 OS=Homo sapiens OX=9606 GN=RTN3 PE=1 SV=2	>sp|O95197|RTN3_HUMAN Reticulon-3 OS=Homo sapiens OX=9606 GN=RTN3 PE=1 SV=2	2	2	168	2	1032	112.5		R-HSA-8849932	Synaptic adhesion-like molecules	8.01868e+07	8.40439e+07	8.8932e+07	7.93757e+07	8.4518e+07	9.83613e+07	8.27736e+07	8.0275e+07	8.52071e+07	8.03036e+07	8.29388e+07	8.50754e+07	9.35672e+07	8.07094e+07	8.87527e+07	8.85654e+07	7.99803e+07	8.33955e+07	8.54027e+07	8.28128e+07	7.99964e+07	9.50671e+07	9.73625e+07	1.08739e+08	9.18046e+07	9.75392e+07	9.82196e+07	8.81646e+07	8.97683e+07	8.14922e+07	9.89147e+07	9.70357e+07	9.28128e+07	8.37228e+07	8.59843e+07	7.91466e+07	8.67059e+07
Q9BQC6	mrpl57	Ribosomal protein 63, mitochondrial OS=Homo sapiens OX=9606 GN=MRPL57 PE=1 SV=1	>sp|Q9BQC6|RT63_HUMAN Ribosomal protein 63, mitochondrial OS=Homo sapiens OX=9606 GN=MRPL57 PE=1 SV=1	20	2	86	2	102	12.3		R-HSA-5389840; R-HSA-5368286; R-HSA-5419276	Mitochondrial translation elongation; Mitochondrial translation initiation; Mitochondrial translation termination	1.8839e+07	2.02534e+07	1.57254e+07	1.70325e+07	1.65973e+07	1.66759e+07	2.01354e+07	1.83787e+07	1.98548e+07	1.31978e+07	1.80372e+07	2.10749e+07	2.08563e+07	2.10621e+07	1.77074e+07	1.80829e+07	1.83454e+07	1.59228e+07	1.60771e+07	1.46021e+07	1.50737e+07	1.75137e+07	1.31701e+07	1.44955e+07	1.40377e+07	2.0636e+07	2.22396e+07	1.89661e+07	1.81466e+07	1.99906e+07	1.32852e+07	1.36101e+07	1.91091e+07	1.50344e+07	1.57734e+07	1.82487e+07	1.90713e+07
O43156	tti1	TELO2-interacting protein 1 homolog OS=Homo sapiens OX=9606 GN=TTI1 PE=1 SV=3	>sp|O43156|TTI1_HUMAN TELO2-interacting protein 1 homolog OS=Homo sapiens OX=9606 GN=TTI1 PE=1 SV=3	10	8	114	8	1089	122	Fragile X Syndrome			1.4888e+07	1.85354e+07	1.75508e+07	1.54373e+07	1.40772e+07	1.32944e+07	1.29349e+07	1.30705e+07	1.31884e+07	1.08585e+07	1.07427e+07	1.18116e+07	1.33942e+07	1.67024e+07	1.65942e+07	1.24482e+07	1.62407e+07	1.58226e+07	1.79538e+07	1.72426e+07	1.32908e+07	1.41412e+07	1.69812e+07	1.72547e+07	1.60607e+07	1.32869e+07	1.64758e+07	1.65564e+07	1.66594e+07	1.6441e+07	1.49517e+07	1.4823e+07	1.40834e+07	1.77283e+07	1.34622e+07	1.41308e+07	1.66359e+07
P13051	ung	Uracil-DNA glycosylase OS=Homo sapiens OX=9606 GN=UNG PE=1 SV=2	>sp|P13051|UNG_HUMAN Uracil-DNA glycosylase OS=Homo sapiens OX=9606 GN=UNG PE=1 SV=2	38	7	86	7	313	34.6	Base Excision Repair; DNA Repair Pathways Full Network			1.35271e+07	8.96216e+06	1.43143e+07	1.58428e+07	1.6088e+07	2.03889e+07	2.11409e+07	8.24387e+06	1.60091e+07	1.73088e+07	1.05828e+07	1.59656e+07	2.49428e+07	1.53168e+07	2.55167e+07	2.4827e+07	7.61017e+06	1.42237e+07	1.13576e+07	1.79247e+07	1.16565e+07	1.13722e+07	1.00461e+07	1.49076e+07	8.01374e+06	1.63806e+07	1.47527e+07	9.64829e+06	1.30478e+07	7.02734e+06	1.92697e+07	2.0254e+07	1.92038e+07	1.95555e+07	1.93362e+07	1.2565e+07	9.20912e+06
O00541	pes1	Pescadillo homolog OS=Homo sapiens OX=9606 GN=PES1 PE=1 SV=1	>sp|O00541|PESC_HUMAN Pescadillo homolog OS=Homo sapiens OX=9606 GN=PES1 PE=1 SV=1	36	18	1270	18	588	68		R-HSA-6791226	Major pathway of rRNA processing in the nucleolus and cytosol	2.13413e+08	2.23311e+08	1.87777e+08	2.07366e+08	2.19929e+08	2.06351e+08	2.28282e+08	2.38592e+08	1.98986e+08	1.61827e+08	1.81687e+08	1.76964e+08	1.89485e+08	2.3078e+08	2.29677e+08	2.08975e+08	2.21579e+08	2.0739e+08	2.22237e+08	2.18537e+08	2.11997e+08	2.23981e+08	2.10231e+08	2.01249e+08	2.04972e+08	1.97281e+08	1.90877e+08	2.39057e+08	2.08349e+08	2.38286e+08	2.14993e+08	2.14986e+08	2.05362e+08	2.21532e+08	2.10073e+08	2.321e+08	2.21444e+08
O43291	spint2	Kunitz-type protease inhibitor 2 OS=Homo sapiens OX=9606 GN=SPINT2 PE=1 SV=2	>sp|O43291|SPIT2_HUMAN Kunitz-type protease inhibitor 2 OS=Homo sapiens OX=9606 GN=SPINT2 PE=1 SV=2	37	6	204	6	252	28.2		R-HSA-6806942; R-HSA-8852405	MET Receptor Activation; Signaling by MST1	2.71197e+07	3.41646e+07	2.94585e+07	3.08711e+07	3.18741e+07	3.52517e+07	3.22079e+07	2.11401e+07	2.83839e+07	2.93356e+07	2.70187e+07	2.91204e+07	2.51725e+07	3.09717e+07	2.99766e+07	3.24797e+07	2.54238e+07	3.50487e+07	3.78158e+07	3.36734e+07	3.17534e+07	3.66506e+07	2.52005e+07	2.73383e+07	2.57068e+07	2.44519e+07	2.32279e+07	2.39249e+07	3.30858e+07	2.9588e+07	3.06501e+07	3.51806e+07	3.60697e+07	3.44632e+07	3.70317e+07	2.901e+07	3.20429e+07
Q9BW19	kifc1	Kinesin-like protein KIFC1 OS=Homo sapiens OX=9606 GN=KIFC1 PE=1 SV=2	>sp|Q9BW19|KIFC1_HUMAN Kinesin-like protein KIFC1 OS=Homo sapiens OX=9606 GN=KIFC1 PE=1 SV=2	37	18	283	18	673	73.7		R-HSA-6811434; R-HSA-983189	COPI-dependent Golgi-to-ER retrograde traffic; Kinesins	4.14895e+07	4.09886e+07	4.47125e+07	4.05836e+07	3.62519e+07	3.71635e+07	3.94865e+07	4.27936e+07	3.47217e+07	3.27114e+07	3.27935e+07	3.16667e+07	3.12726e+07	3.7051e+07	4.23754e+07	3.36051e+07	3.66772e+07	3.2727e+07	3.89534e+07	3.58527e+07	3.85189e+07	4.21757e+07	6.26258e+07	6.97287e+07	6.04569e+07	5.95482e+07	6.16772e+07	4.378e+07	4.61116e+07	3.80559e+07	3.76763e+07	4.4726e+07	4.19858e+07	3.87799e+07	3.88444e+07	3.48233e+07	6.90025e+07
Q9UBI1	commd3	COMM domain-containing protein 3 OS=Homo sapiens OX=9606 GN=COMMD3 PE=1 SV=1	>sp|Q9UBI1|COMD3_HUMAN COMM domain-containing protein 3 OS=Homo sapiens OX=9606 GN=COMMD3 PE=1 SV=1	29	4	37	4	195	22.1		R-HSA-8951664; R-HSA-6798695	Neddylation; Neutrophil degranulation	6.51389e+06	1.03505e+07	1.10212e+07	6.79871e+06	8.31919e+06	1.0971e+07	1.11978e+07	6.57838e+06	6.04993e+06	1.08061e+07	8.91109e+06	8.60871e+06	5.70947e+06	1.11125e+07	1.4119e+07	1.26089e+07	3.81773e+06	6.24917e+06	1.50541e+07	9.72785e+06	8.40701e+06	6.86489e+06	7.82045e+06	1.22334e+07	8.34674e+06	8.67836e+06	6.88814e+06	7.17759e+06	7.61942e+06	7.56054e+06	7.25387e+06	9.52113e+06	8.78847e+06	1.16931e+07	1.12156e+07	5.4255e+06	1.22344e+07
Q13542	eif4ebp2	Eukaryotic translation initiation factor 4E-binding protein 2 OS=Homo sapiens OX=9606 GN=EIF4EBP2 PE=1 SV=1	>sp|Q13542|4EBP2_HUMAN Eukaryotic translation initiation factor 4E-binding protein 2 OS=Homo sapiens OX=9606 GN=EIF4EBP2 PE=1 SV=1	73	4	71	4	120	12.9	Translation Factors; Fragile X Syndrome			4.01489e+06	3.4722e+06	2.95136e+06	1.47046e+06	3.72895e+06	3.3115e+06	2.74708e+06	1.78945e+06	7.15498e+06	1.63765e+07	1.50228e+07	1.18537e+07	7.65594e+06	6.9541e+06	5.43334e+06	7.8536e+06	3.10818e+06	1.08236e+07	1.22097e+07	6.85524e+06	3.45282e+06	4.69033e+06	6.48753e+06	6.99139e+06	7.82211e+06	5.52505e+06	6.51528e+06	1.9088e+06	2.92904e+06	2.57792e+06	2.00174e+06	9.15875e+06	6.38518e+06	7.47932e+06	1.01901e+07	3.23043e+06	9.0071e+06
P42330	akr1c3	Aldo-keto reductase family 1 member C3 OS=Homo sapiens OX=9606 GN=AKR1C3 PE=1 SV=4	>sp|P42330|AK1C3_HUMAN Aldo-keto reductase family 1 member C3 OS=Homo sapiens OX=9606 GN=AKR1C3 PE=1 SV=4	72	18	1053	9	323	36.8	Benzo(a)pyrene metabolism; Metapathway biotransformation Phase I and II; Prostaglandin Synthesis and Regulation	R-HSA-2162123; R-HSA-193368; R-HSA-193807; R-HSA-975634; R-HSA-193775; R-HSA-5365859	Synthesis of Prostaglandins (PG) and Thromboxanes (TX); Synthesis of bile acids and bile salts via 7alpha-hydroxycholesterol; Synthesis of bile acids and bile salts via 27-hydroxycholesterol; Retinoid metabolism and transport; Synthesis of bile acids and bile salts via 24-hydroxycholesterol; RA biosynthesis pathway	5.89662e+07	7.48499e+07	8.30028e+07	5.88319e+07	6.3525e+07	8.19297e+07	6.34009e+07	5.24288e+07	8.71997e+07	1.08577e+08	8.8248e+07	7.4745e+07	7.69955e+07	5.85871e+07	6.30251e+07	7.07158e+07	6.40302e+07	9.50294e+07	6.56562e+07	7.28839e+07	9.23947e+07	6.70112e+07	1.6667e+08	1.28413e+08	1.13028e+08	1.11055e+08	1.01168e+08	6.26954e+07	8.08486e+07	6.34637e+07	6.7045e+07	7.63051e+07	6.63465e+07	7.41331e+07	8.12121e+07	7.78188e+07	1.20652e+08
Q96IY1	nsl1	Kinetochore-associated protein NSL1 homolog OS=Homo sapiens OX=9606 GN=NSL1 PE=1 SV=3	>sp|Q96IY1|NSL1_HUMAN Kinetochore-associated protein NSL1 homolog OS=Homo sapiens OX=9606 GN=NSL1 PE=1 SV=3	11	2	4	2	281	32.1		R-HSA-2467813; R-HSA-2500257; R-HSA-5663220; R-HSA-68877; R-HSA-9648025; R-HSA-141444	Separation of Sister Chromatids; Resolution of Sister Chromatid Cohesion; RHO GTPases Activate Formins; EML4 and NUDC in mitotic spindle formation; Amplification of signal from unattached kinetochores via a MAD2 inhibitory signal							2.9777e+06	1.49862e+06						1.55534e+06	6.592e+06													2.87605e+06		1.71947e+06							3.25337e+06
Q8WXA3	rufy2	RUN and FYVE domain-containing protein 2 OS=Homo sapiens OX=9606 GN=RUFY2 PE=1 SV=3	>sp|Q8WXA3|RUFY2_HUMAN RUN and FYVE domain-containing protein 2 OS=Homo sapiens OX=9606 GN=RUFY2 PE=1 SV=3	5	3	4	2	606	70				2.07253e+06	2.1581e+06	1.78323e+06						1.50193e+06	2.10859e+06	2.11102e+06	1.68494e+06	3.02658e+06	2.80659e+06	2.07442e+06	794387	2.65639e+06	458921	2.68095e+06	2.02899e+06	977506	2.3178e+06	915036	1.05035e+06	1.01434e+06	1.03683e+06											681824
P51570	galk1	Galactokinase OS=Homo sapiens OX=9606 GN=GALK1 PE=1 SV=1	>sp|P51570|GALK1_HUMAN Galactokinase OS=Homo sapiens OX=9606 GN=GALK1 PE=1 SV=1	60	17	511	17	392	42.2		R-HSA-70370; R-HSA-5609976	Galactose catabolism; Defective GALK1 can cause Galactosemia II (GALCT2)	1.1952e+08	1.37684e+08	1.32775e+08	1.15047e+08	1.27489e+08	1.38523e+08	1.18692e+08	1.20951e+08	1.55219e+08	1.35357e+08	1.13565e+08	1.26896e+08	1.25941e+08	1.04193e+08	1.21098e+08	1.15189e+08	1.06122e+08	1.17221e+08	1.21542e+08	1.18402e+08	1.16562e+08	1.28333e+08	1.44609e+08	1.26706e+08	1.28335e+08	1.17698e+08	1.31417e+08	1.18828e+08	1.27876e+08	1.18898e+08	1.1982e+08	1.18812e+08	1.37167e+08	1.17595e+08	1.25788e+08	1.24605e+08	1.54179e+08
Q9UKZ1	cnot11	CCR4-NOT transcription complex subunit 11 OS=Homo sapiens OX=9606 GN=CNOT11 PE=1 SV=1	>sp|Q9UKZ1|CNO11_HUMAN CCR4-NOT transcription complex subunit 11 OS=Homo sapiens OX=9606 GN=CNOT11 PE=1 SV=1	17	5	114	5	510	55.2		R-HSA-429947; R-HSA-6804115	Deadenylation of mRNA; TP53 regulates transcription of additional cell cycle genes whose exact role in the p53 pathway remain uncertain	2.4664e+07	9.80889e+06	1.25848e+07	2.58149e+07	7.5807e+06	7.64652e+06	6.27319e+06	9.028e+06	7.97563e+06	7.27451e+06	6.83046e+06	8.41592e+06	8.88699e+06	1.33351e+07	1.19874e+07	1.72266e+07	1.24047e+07	6.47034e+06	7.50875e+06	8.07091e+06	2.94599e+06	9.22319e+06	9.50288e+06	1.65938e+07	1.2634e+07	1.4414e+07	1.10214e+07	5.58931e+06	1.14264e+07	1.07359e+07	7.47933e+06	1.77085e+07	1.72544e+07	7.95431e+06	9.83846e+06	8.0799e+06	1.14622e+07
Q92541	rtf1	RNA polymerase-associated protein RTF1 homolog OS=Homo sapiens OX=9606 GN=RTF1 PE=1 SV=4	>sp|Q92541|RTF1_HUMAN RNA polymerase-associated protein RTF1 homolog OS=Homo sapiens OX=9606 GN=RTF1 PE=1 SV=4	29	19	424	19	710	80.3	Endoderm Differentiation	R-HSA-112382; R-HSA-674695; R-HSA-75955; R-HSA-8866654	Formation of RNA Pol II elongation complex ; RNA Polymerase II Pre-transcription Events; E3 ubiquitin ligases ubiquitinate target proteins	6.42745e+07	6.05908e+07	7.04268e+07	7.78733e+07	6.33493e+07	5.61286e+07	5.84652e+07	6.50809e+07	6.09548e+07	5.83811e+07	5.90261e+07	6.04957e+07	6.3178e+07	6.16014e+07	5.87715e+07	4.86878e+07	5.54836e+07	5.1818e+07	5.55385e+07	5.68931e+07	5.75397e+07	6.26622e+07	5.80832e+07	6.36803e+07	6.7008e+07	6.24706e+07	7.12985e+07	5.69023e+07	5.78028e+07	5.98804e+07	6.32866e+07	5.82477e+07	5.82234e+07	4.05669e+07	5.42674e+07	6.36812e+07	7.20592e+07
Q15070	oxa1l	Mitochondrial inner membrane protein OXA1L OS=Homo sapiens OX=9606 GN=OXA1L PE=1 SV=3	>sp|Q15070|OXA1L_HUMAN Mitochondrial inner membrane protein OXA1L OS=Homo sapiens OX=9606 GN=OXA1L PE=1 SV=3	13	7	195	7	435	48.5		R-HSA-5389840; R-HSA-5368286; R-HSA-5419276	Mitochondrial translation elongation; Mitochondrial translation initiation; Mitochondrial translation termination	5.83596e+07	5.0609e+07	4.39311e+07	4.81713e+07	5.00503e+07	5.2639e+07	5.09035e+07	4.25657e+07	4.06473e+07	4.17277e+07	3.98641e+07	4.025e+07	3.65806e+07	5.06555e+07	5.47813e+07	5.39911e+07	4.7123e+07	4.44235e+07	4.54412e+07	4.93601e+07	5.32771e+07	5.21619e+07	4.5851e+07	4.62456e+07	4.71631e+07	4.38475e+07	3.57944e+07	5.8503e+07	5.22939e+07	5.00953e+07	5.07493e+07	4.76468e+07	5.25658e+07	5.86882e+07	5.48789e+07	4.21151e+07	6.18614e+07
Q9NZM5	nop53	Ribosome biogenesis protein NOP53 OS=Homo sapiens OX=9606 GN=NOP53 PE=1 SV=2	>sp|Q9NZM5|NOP53_HUMAN Ribosome biogenesis protein NOP53 OS=Homo sapiens OX=9606 GN=NOP53 PE=1 SV=2	24	9	341	9	478	54.4				9.2679e+07	1.01792e+08	9.76052e+07	1.00133e+08	9.64942e+07	1.06212e+08	9.01043e+07	8.93858e+07	7.84355e+07	7.13664e+07	7.10065e+07	7.67708e+07	8.15542e+07	8.95468e+07	9.54517e+07	9.40113e+07	9.18161e+07	9.14777e+07	9.08699e+07	9.31062e+07	9.10475e+07	8.1853e+07	7.82463e+07	8.09634e+07	8.25753e+07	7.52577e+07	7.64365e+07	9.21594e+07	1.01666e+08	8.40221e+07	9.05201e+07	9.69329e+07	9.27017e+07	9.14398e+07	8.96708e+07	9.65927e+07	8.26216e+07
P49588	aars	Alanine--tRNA ligase, cytoplasmic OS=Homo sapiens OX=9606 GN=AARS PE=1 SV=2	>sp|P49588|SYAC_HUMAN Alanine--tRNA ligase, cytoplasmic OS=Homo sapiens OX=9606 GN=AARS PE=1 SV=2	59	45	2488	45	968	106.7	IL-18 signaling pathway	R-HSA-379716	Cytosolic tRNA aminoacylation	5.78809e+08	6.12912e+08	6.54341e+08	5.97902e+08	6.29059e+08	6.3587e+08	6.07119e+08	6.40703e+08	6.38301e+08	6.32139e+08	6.60103e+08	5.96201e+08	6.17063e+08	3.91896e+08	4.03409e+08	3.91591e+08	4.08291e+08	3.35308e+08	3.16147e+08	3.42998e+08	3.42509e+08	3.0954e+08	5.07467e+08	4.61741e+08	5.11632e+08	4.60473e+08	4.84086e+08	3.873e+08	4.3143e+08	4.17061e+08	4.59187e+08	3.54632e+08	3.45072e+08	3.52713e+08	3.82761e+08	3.41806e+08	4.42219e+08
Q9GZS1	polr1e	DNA-directed RNA polymerase I subunit RPA49 OS=Homo sapiens OX=9606 GN=POLR1E PE=1 SV=3	>sp|Q9GZS1|RPA49_HUMAN DNA-directed RNA polymerase I subunit RPA49 OS=Homo sapiens OX=9606 GN=POLR1E PE=1 SV=3	30	11	142	11	419	47.2	Pyrimidine metabolism; Eukaryotic Transcription Initiation	R-HSA-73762; R-HSA-427413; R-HSA-73772; R-HSA-73863; R-HSA-5250924	RNA Polymerase I Transcription Initiation; NoRC negatively regulates rRNA expression; RNA Polymerase I Promoter Escape; RNA Polymerase I Transcription Termination; B-WICH complex positively regulates rRNA expression	3.31256e+07	2.82595e+07	2.7817e+07	3.18023e+07	2.8532e+07	3.09772e+07	2.71489e+07	3.18678e+07	2.44453e+07	2.29123e+07	2.71741e+07	2.33113e+07	2.44292e+07	3.44349e+07	2.91751e+07	3.1273e+07	2.74579e+07	3.10069e+07	3.02269e+07	2.86683e+07	3.04415e+07	3.41774e+07	2.04051e+07	2.37043e+07	2.32382e+07	2.35849e+07	2.05412e+07	3.33489e+07	2.81444e+07	3.07252e+07	3.27521e+07	3.1637e+07	2.99625e+07	3.0223e+07	2.84234e+07	3.0077e+07	3.02875e+07
Q9Y6K0	cept1	Choline/ethanolaminephosphotransferase 1 OS=Homo sapiens OX=9606 GN=CEPT1 PE=1 SV=1	>sp|Q9Y6K0|CEPT1_HUMAN Choline/ethanolaminephosphotransferase 1 OS=Homo sapiens OX=9606 GN=CEPT1 PE=1 SV=1	10	3	75	3	416	46.5	Kennedy pathway from Sphingolipids; One carbon metabolism and related pathways	R-HSA-1483191; R-HSA-1483213	Synthesis of PC; Synthesis of PE	3.21152e+06	3.09877e+06	2.40769e+06	2.19491e+06	3.55596e+06	3.25142e+06	3.60081e+06	3.02196e+06	4.04074e+06	3.86178e+06	3.28167e+06	3.84449e+06	2.5053e+06	3.32776e+06	3.70698e+06	3.23903e+06		4.05575e+06	3.45594e+06	4.29211e+06	4.14664e+06	3.84677e+06	4.10124e+06	4.22176e+06	4.18978e+06	2.78912e+06	3.13835e+06	4.61787e+06	3.28955e+06	4.94026e+06	3.34853e+06	3.82151e+06	3.47222e+06	3.98698e+06	4.0706e+06	3.09981e+06	4.6701e+06
P55884	eif3b	Eukaryotic translation initiation factor 3 subunit B OS=Homo sapiens OX=9606 GN=EIF3B PE=1 SV=3	>sp|P55884|EIF3B_HUMAN Eukaryotic translation initiation factor 3 subunit B OS=Homo sapiens OX=9606 GN=EIF3B PE=1 SV=3	46	32	2191	32	814	92.4	Translation Factors; nsp1 from SARS-CoV-2 inhibits translation initiation in the host cell	R-HSA-156827; R-HSA-72649; R-HSA-72689; R-HSA-72695; R-HSA-72702; R-HSA-72706	L13a-mediated translational silencing of Ceruloplasmin expression; Translation initiation complex formation; Formation of a pool of free 40S subunits; Formation of the ternary complex, and subsequently, the 43S complex; Ribosomal scanning and start codon recognition; GTP hydrolysis and joining of the 60S ribosomal subunit	6.29646e+08	6.02024e+08	5.7474e+08	5.8801e+08	6.48766e+08	7.1008e+08	7.16052e+08	6.60295e+08	6.20435e+08	6.04379e+08	6.79671e+08	5.93345e+08	5.92321e+08	6.59355e+08	6.62037e+08	6.23199e+08	6.44045e+08	7.05949e+08	6.46713e+08	7.2634e+08	7.08367e+08	5.96493e+08	6.18169e+08	5.6988e+08	6.56609e+08	6.09808e+08	5.93795e+08	6.44568e+08	6.5841e+08	6.6787e+08	6.24664e+08	6.0186e+08	6.51669e+08	7.28104e+08	7.3634e+08	6.89949e+08	5.99131e+08
Q9BWE0	repin1	Replication initiator 1 OS=Homo sapiens OX=9606 GN=REPIN1 PE=1 SV=1	>sp|Q9BWE0|REPI1_HUMAN Replication initiator 1 OS=Homo sapiens OX=9606 GN=REPIN1 PE=1 SV=1	19	9	106	9	567	63.5				4.25854e+06	8.7792e+06	9.32309e+06	7.51252e+06	7.25663e+06	1.00969e+07	1.4121e+07	7.95849e+06	1.30126e+07	1.51115e+07	1.34116e+07	1.45933e+07	1.35108e+07	1.0804e+07	1.26335e+07	8.58704e+06	1.16897e+07	1.04792e+07	1.13763e+07	8.16355e+06	1.08271e+07	8.66874e+06	6.31984e+06	1.32867e+07	1.53471e+07	1.29293e+07	1.14622e+07	4.64148e+06	1.21537e+07	1.18609e+07	7.60341e+06	1.04939e+07	9.65573e+06	8.19662e+06	8.69386e+06	9.71633e+06	5.40486e+06
Q9H9B4	sfxn1	Sideroflexin-1 OS=Homo sapiens OX=9606 GN=SFXN1 PE=1 SV=4	>sp|Q9H9B4|SFXN1_HUMAN Sideroflexin-1 OS=Homo sapiens OX=9606 GN=SFXN1 PE=1 SV=4	50	13	1024	11	322	35.6				3.2139e+08	3.34266e+08	3.1128e+08	3.25808e+08	3.26202e+08	3.65736e+08	3.18529e+08	3.32134e+08	3.32446e+08	3.14448e+08	3.18537e+08	3.04943e+08	3.25228e+08	3.47269e+08	3.92661e+08	3.65541e+08	3.27857e+08	3.27275e+08	3.58551e+08	3.57888e+08	3.54537e+08	3.66048e+08	3.45959e+08	3.57367e+08	3.77838e+08	3.15789e+08	3.34889e+08	3.24875e+08	3.37345e+08	3.42702e+08	3.54266e+08	3.47373e+08	3.62544e+08	3.5328e+08	3.30287e+08	3.34153e+08	3.58764e+08
O95563	mpc2	Mitochondrial pyruvate carrier 2 OS=Homo sapiens OX=9606 GN=MPC2 PE=1 SV=1	>sp|O95563|MPC2_HUMAN Mitochondrial pyruvate carrier 2 OS=Homo sapiens OX=9606 GN=MPC2 PE=1 SV=1	25	3	74	3	127	14.3	Glycolysis and Gluconeogenesis	R-HSA-70268	Pyruvate metabolism	1.01342e+07	1.47642e+07	1.00272e+07	4.09302e+06	1.06651e+07	1.38235e+07	2.1683e+07	8.34728e+06	1.04528e+07	1.24026e+07	1.32903e+07	1.49002e+07	4.29121e+06	1.10679e+07	1.49485e+07	1.18547e+07	1.58092e+07	7.30201e+06	1.81795e+07	1.91012e+07	1.49853e+07	7.66944e+06	5.68898e+06	3.45256e+06	5.92018e+06	4.80167e+06	6.96565e+06	1.36763e+07	1.43681e+07	1.0073e+07	4.70666e+06	1.41661e+07	7.04312e+06	1.87884e+07	2.01353e+07	6.13911e+06	1.40832e+07
P02751	fn1	Fibronectin OS=Homo sapiens OX=9606 GN=FN1 PE=1 SV=5	>sp|P02751|FINC_HUMAN Fibronectin OS=Homo sapiens OX=9606 GN=FN1 PE=1 SV=5	28	45	1028	45	2477	272.2	Mammary gland development pathway - Puberty (Stage 2 of 4); miRNA targets in ECM and membrane receptors; Focal Adhesion; Overview of nanoparticle effects; RAC1/PAK1/p38/MMP2 Pathway; TGF-beta Signaling Pathway; Simplified Interaction Map Between LOXL4 and Oxidative Stress Pathway; Association Between Physico-Chemical Features and Toxicity Associated Pathways; TGF-B Signaling in Thyroid Cells for …	R-HSA-6802952; R-HSA-381426; R-HSA-8957275; R-HSA-114608; R-HSA-202733; R-HSA-1474228; R-HSA-216083; R-HSA-3000178; R-HSA-3000171; R-HSA-6785807; R-HSA-3000170; R-HSA-8874081; R-HSA-354192; R-HSA-6802946; R-HSA-6802955; R-HSA-9649948; R-HSA-9656223; R-HSA-2129379; R-HSA-5674135; R-HSA-6802948; R-HSA-1474244; R-HSA-354194; R-HSA-372708; R-HSA-1566977	Signaling by BRAF and RAF fusions; Regulation of Insulin-like Growth Factor (IGF) transport and uptake by Insulin-like Growth Factor Binding Proteins (IGFBPs); Post-translational protein phosphorylation; Platelet degranulation ; Cell surface interactions at the vascular wall; Degradation of the extracellular matrix; Integrin cell surface interactions; ECM proteoglycans; Interleukin-4 and Interleu…	1.71927e+08	1.43795e+08	1.35267e+08	1.33714e+08	1.574e+08	1.6054e+08	1.53181e+08	1.55983e+08	1.36639e+08	1.37288e+08	1.4898e+08	1.26722e+08	1.2494e+08	1.26094e+08	1.2412e+08	1.2022e+08	1.19515e+08	1.12406e+08	1.06038e+08	1.11298e+08	1.19794e+08	1.02863e+08	1.75886e+08	1.8396e+08	1.6729e+08	1.65205e+08	1.6051e+08	1.49295e+08	1.50267e+08	1.33369e+08	1.35646e+08	1.55673e+08	1.48456e+08	1.52815e+08	1.56124e+08	1.54956e+08	2.31941e+08
P40227	cct6a	T-complex protein 1 subunit zeta OS=Homo sapiens OX=9606 GN=CCT6A PE=1 SV=3	>sp|P40227|TCPZ_HUMAN T-complex protein 1 subunit zeta OS=Homo sapiens OX=9606 GN=CCT6A PE=1 SV=3	75	35	3502	30	531	58	16p11.2 proximal deletion syndrome	R-HSA-6814122; R-HSA-389960; R-HSA-390471; R-HSA-389957; R-HSA-9013418; R-HSA-390450	Cooperation of PDCL (PhLP1) and TRiC/CCT in G-protein beta folding; Formation of tubulin folding intermediates by CCT/TriC; Association of TriC/CCT with target proteins during biosynthesis; Prefoldin mediated transfer of substrate to CCT/TriC; RHOBTB2 GTPase cycle; Folding of actin by CCT/TriC	1.29077e+09	1.36293e+09	1.29654e+09	1.37163e+09	1.35436e+09	1.32459e+09	1.32064e+09	1.35236e+09	1.37077e+09	1.27362e+09	1.32555e+09	1.28433e+09	1.30193e+09	1.21585e+09	1.21969e+09	1.28975e+09	1.41822e+09	1.3455e+09	1.33686e+09	1.36838e+09	1.3439e+09	1.34829e+09	1.31458e+09	1.22373e+09	1.32131e+09	1.31923e+09	1.33318e+09	1.31573e+09	1.28097e+09	1.34838e+09	1.2911e+09	1.3032e+09	1.31418e+09	1.32717e+09	1.33859e+09	1.29771e+09	1.23169e+09
Q16181	septin7	Septin-7 OS=Homo sapiens OX=9606 GN=SEPTIN7 PE=1 SV=2	>sp|Q16181|SEPT7_HUMAN Septin-7 OS=Homo sapiens OX=9606 GN=SEPTIN7 PE=1 SV=2	48	16	1250	15	437	50.6		R-HSA-5687128	MAPK6/MAPK4 signaling	1.67404e+08	1.86068e+08	1.65452e+08	1.7631e+08	1.85891e+08	1.92236e+08	1.89512e+08	1.7101e+08	1.87615e+08	2.07139e+08	2.15689e+08	2.0524e+08	2.02291e+08	1.83568e+08	1.91827e+08	1.89968e+08	1.96919e+08	1.84237e+08	2.01797e+08	1.95821e+08	2.06684e+08	1.91013e+08	1.81139e+08	1.89051e+08	1.99018e+08	1.89816e+08	1.6944e+08	1.67689e+08	1.97682e+08	1.97566e+08	1.91445e+08	2.00235e+08	2.05692e+08	1.88302e+08	1.88564e+08	1.83211e+08	1.79921e+08
Q96EU6	rrp36	Ribosomal RNA processing protein 36 homolog OS=Homo sapiens OX=9606 GN=RRP36 PE=1 SV=1	>sp|Q96EU6|RRP36_HUMAN Ribosomal RNA processing protein 36 homolog OS=Homo sapiens OX=9606 GN=RRP36 PE=1 SV=1	22	4	41	4	259	29.8		R-HSA-6791226; R-HSA-6790901	Major pathway of rRNA processing in the nucleolus and cytosol; rRNA modification in the nucleus and cytosol	6.46426e+06	6.17118e+06	5.85395e+06	6.33068e+06	5.07513e+06	5.38204e+06	5.47637e+06	5.22641e+06	5.76537e+06	5.91726e+06	5.52805e+06	4.85876e+06	6.1513e+06	3.75358e+06	3.4839e+06	3.41584e+06	2.96571e+06	3.79196e+06	5.0713e+06	3.18602e+06	4.65745e+06	3.90183e+06	5.40694e+06	6.36229e+06	5.60724e+06	6.67441e+06	7.76734e+06	3.74859e+06	4.7048e+06	3.472e+06	3.23298e+06	4.85387e+06	6.41334e+06	5.57587e+06	4.96681e+06	5.34623e+06	8.77225e+06
Q14498	rbm39	RNA-binding protein 39 OS=Homo sapiens OX=9606 GN=RBM39 PE=1 SV=2	>sp|Q14498|RBM39_HUMAN RNA-binding protein 39 OS=Homo sapiens OX=9606 GN=RBM39 PE=1 SV=2	36	15	877	13	530	59.3	VEGFA-VEGFR2 Signaling Pathway; mRNA Processing			2.54606e+08	2.68668e+08	2.2509e+08	2.56014e+08	2.46984e+08	2.60953e+08	2.48922e+08	2.45752e+08	2.54931e+08	2.31747e+08	2.81344e+08	2.58552e+08	2.47081e+08	2.26644e+08	2.38575e+08	2.44422e+08	2.3216e+08	2.94639e+08	2.85159e+08	2.80131e+08	2.49463e+08	2.64196e+08	2.61443e+08	2.34116e+08	2.61233e+08	2.79866e+08	2.56642e+08	2.46021e+08	2.85409e+08	2.62613e+08	2.68632e+08	2.701e+08	2.56348e+08	2.54044e+08	2.5572e+08	2.49089e+08	2.45885e+08
Q14181	pola2	DNA polymerase alpha subunit B OS=Homo sapiens OX=9606 GN=POLA2 PE=1 SV=2	>sp|Q14181|DPOA2_HUMAN DNA polymerase alpha subunit B OS=Homo sapiens OX=9606 GN=POLA2 PE=1 SV=2	13	5	30	5	598	65.9	Pyrimidine metabolism; G1 to S cell cycle control; DNA Replication	R-HSA-68962; R-HSA-69166; R-HSA-174411; R-HSA-69091; R-HSA-9710421; R-HSA-113501; R-HSA-174430; R-HSA-68952; R-HSA-69183	Activation of the pre-replicative complex; Removal of the Flap Intermediate; Polymerase switching on the C-strand of the telomere; Polymerase switching; Defective pyroptosis; Inhibition of replication initiation of damaged DNA by RB1/E2F1; Telomere C-strand synthesis initiation; DNA replication initiation	5.88119e+06	5.68233e+06	9.53865e+06	6.63307e+06	5.02442e+06	6.20779e+06	3.99608e+06	4.74744e+06	3.66833e+06	7.00887e+06	4.8235e+06	4.53021e+06	2.48396e+06	5.98071e+06	5.3997e+06	5.27101e+06	5.08422e+06	6.19513e+06	5.84071e+06	5.23881e+06	5.57116e+06	5.23533e+06	5.14983e+06	6.56914e+06	5.06136e+06	3.92809e+06	2.3578e+06	6.4009e+06	4.49839e+06	5.40259e+06	4.69157e+06	6.02812e+06	5.65016e+06	7.05287e+06	5.70231e+06	5.15067e+06	5.64994e+06
Q96CB9	nsun4	5-methylcytosine rRNA methyltransferase NSUN4 OS=Homo sapiens OX=9606 GN=NSUN4 PE=1 SV=2	>sp|Q96CB9|NSUN4_HUMAN 5-methylcytosine rRNA methyltransferase NSUN4 OS=Homo sapiens OX=9606 GN=NSUN4 PE=1 SV=2	9	3	41	3	384	43.1		R-HSA-6793080	rRNA modification in the mitochondrion	4.57419e+06	4.25234e+06	4.14095e+06	3.89031e+06	3.04826e+06	3.64279e+06	3.66219e+06	6.4464e+06	4.75588e+06	3.72223e+06	2.73472e+06	3.67412e+06	4.86759e+06	1.30872e+07	4.34866e+06	8.9528e+06	6.14203e+06	3.11e+06	4.36842e+06	4.31531e+06	3.29398e+06	4.53785e+06	3.12238e+06	3.61879e+06	3.04715e+06	4.07209e+06	6.6565e+06	3.32026e+06	4.49941e+06	3.90219e+06	2.61486e+06	4.72616e+06	4.21558e+06	3.30947e+06	4.52921e+06	5.45153e+06	1.03335e+06
Q9BQ39	ddx50	ATP-dependent RNA helicase DDX50 OS=Homo sapiens OX=9606 GN=DDX50 PE=1 SV=1	>sp|Q9BQ39|DDX50_HUMAN ATP-dependent RNA helicase DDX50 OS=Homo sapiens OX=9606 GN=DDX50 PE=1 SV=1	38	22	823	19	737	82.5				8.25115e+07	8.51992e+07	8.13153e+07	8.1222e+07	1.07003e+08	8.71112e+07	9.48163e+07	9.10521e+07	8.34431e+07	8.58531e+07	8.61665e+07	9.02629e+07	9.87036e+07	9.04792e+07	8.7751e+07	7.39773e+07	9.834e+07	9.47885e+07	9.83525e+07	9.11995e+07	9.55064e+07	1.09508e+08	7.6012e+07	8.92472e+07	8.20694e+07	8.39732e+07	8.66059e+07	9.21254e+07	9.60145e+07	9.00049e+07	8.39333e+07	8.83115e+07	9.34254e+07	9.52385e+07	9.15838e+07	8.95242e+07	9.18345e+07
O94842	tox4	TOX high mobility group box family member 4 OS=Homo sapiens OX=9606 GN=TOX4 PE=1 SV=1	>sp|O94842|TOX4_HUMAN TOX high mobility group box family member 4 OS=Homo sapiens OX=9606 GN=TOX4 PE=1 SV=1	14	6	158	6	621	66.2				1.05417e+07	1.15399e+07	1.08009e+07	9.07293e+06	1.10796e+07	7.55841e+06	9.33328e+06	9.73204e+06	9.53425e+06	1.15212e+07	1.10266e+07	9.3604e+06	1.04094e+07	1.11994e+07	9.98191e+06	1.12397e+07	7.02927e+06	1.12768e+07	1.09105e+07	1.11472e+07	1.08001e+07	9.19681e+06	8.49274e+06	9.90565e+06	1.10313e+07	6.74186e+06	8.31371e+06	1.25795e+07	1.0907e+07	7.55829e+06	7.9122e+06	1.00466e+07	1.00214e+07	1.23575e+07	8.09313e+06	8.87591e+06	7.92955e+06
P62263	rps14	40S ribosomal protein S14 OS=Homo sapiens OX=9606 GN=RPS14 PE=1 SV=3	>sp|P62263|RS14_HUMAN 40S ribosomal protein S14 OS=Homo sapiens OX=9606 GN=RPS14 PE=1 SV=3	68	11	1381	11	151	16.3	Cytoplasmic Ribosomal Proteins	R-HSA-6791226; R-HSA-6790901; R-HSA-156827; R-HSA-72649; R-HSA-72689; R-HSA-72695; R-HSA-72702; R-HSA-72706; R-HSA-9010553; R-HSA-1799339; R-HSA-9633012; R-HSA-975957; R-HSA-192823; R-HSA-156902; R-HSA-2408557; R-HSA-72764; R-HSA-975956	Major pathway of rRNA processing in the nucleolus and cytosol; rRNA modification in the nucleus and cytosol; L13a-mediated translational silencing of Ceruloplasmin expression; Translation initiation complex formation; Formation of a pool of free 40S subunits; Formation of the ternary complex, and subsequently, the 43S complex; Ribosomal scanning and start codon recognition; GTP hydrolysis and joi…	9.53836e+08	1.08316e+09	1.03055e+09	1.06795e+09	1.00499e+09	1.10676e+09	1.14315e+09	1.13586e+09	9.1361e+08	9.35507e+08	9.48855e+08	9.42892e+08	8.94981e+08	9.4915e+08	1.03922e+09	1.00166e+09	1.06903e+09	8.9639e+08	1.06125e+09	1.02464e+09	1.02879e+09	1.07261e+09	7.87921e+08	9.3374e+08	8.84593e+08	8.80204e+08	8.97571e+08	9.94723e+08	1.08313e+09	1.02238e+09	9.70136e+08	1.02653e+09	1.11166e+09	1.05579e+09	1.01204e+09	1.11584e+09	8.38281e+08
Q676U5	atg16l1	Autophagy-related protein 16-1 OS=Homo sapiens OX=9606 GN=ATG16L1 PE=1 SV=2	>sp|Q676U5|A16L1_HUMAN Autophagy-related protein 16-1 OS=Homo sapiens OX=9606 GN=ATG16L1 PE=1 SV=2	20	6	23	6	607	68.2	Nanoparticle triggered autophagic cell death; Neurodegeneration with brain iron accumulation (NBIA) subtypes pathway; LDLRAD4 and what we know about it; Autophagy; Senescence and Autophagy in Cancer	R-HSA-1632852	Macroautophagy	948907	1.76747e+06	517748	2.04487e+06	8.52974e+06	7.12347e+06	5.57947e+06	7.49667e+06	482418	8.3972e+06	9.90068e+06	6.47378e+06	8.34552e+06	3.24781e+06	8.06951e+06	2.59629e+06	4.93324e+06	9.65541e+06	4.71666e+06	4.65964e+06	6.38825e+06	5.7083e+06	7.67391e+06	4.0627e+06	4.49712e+06	9.05565e+06	8.97087e+06		6.99614e+06	6.34639e+06	6.12839e+06	3.88851e+06	6.01774e+06	3.11779e+06	2.38687e+06	7.33724e+06	4.9885e+06
Q9NYM9	bet1l	BET1-like protein OS=Homo sapiens OX=9606 GN=BET1L PE=1 SV=1	>sp|Q9NYM9|BET1L_HUMAN BET1-like protein OS=Homo sapiens OX=9606 GN=BET1L PE=1 SV=1	19	2	84	2	111	12.4		R-HSA-6807878; R-HSA-6811438	COPI-mediated anterograde transport; Intra-Golgi traffic	3.84223e+06	5.52414e+06	3.25113e+06	3.91971e+06	2.92588e+06	2.50771e+06	2.30864e+06	3.82485e+06	3.03947e+06	1.77135e+06	1.91672e+06	4.25297e+06	5.17217e+06	3.96983e+06	3.08774e+06	3.27423e+06	4.77646e+06	2.76282e+06	2.47806e+06	2.75907e+06	3.23086e+06	3.55186e+06	4.51927e+06	3.14741e+06	2.90251e+06	5.97369e+06	5.49353e+06	4.95553e+06	3.89265e+06	4.66725e+06	2.86709e+06	1.6224e+06	5.03104e+06	2.65246e+06	2.09534e+06	4.74752e+06	4.9272e+06
P26368	u2af2	Splicing factor U2AF 65 kDa subunit OS=Homo sapiens OX=9606 GN=U2AF2 PE=1 SV=4	>sp|P26368|U2AF2_HUMAN Splicing factor U2AF 65 kDa subunit OS=Homo sapiens OX=9606 GN=U2AF2 PE=1 SV=4	47	14	1087	14	475	53.5	mRNA Processing	R-HSA-72163; R-HSA-72187; R-HSA-73856; R-HSA-159236	mRNA Splicing - Major Pathway; mRNA 3'-end processing; RNA Polymerase II Transcription Termination; Transport of Mature mRNA derived from an Intron-Containing Transcript	2.28047e+08	2.13869e+08	2.17238e+08	2.39839e+08	2.64025e+08	2.21171e+08	2.45187e+08	2.39007e+08	3.03789e+08	2.65956e+08	2.51742e+08	2.53747e+08	2.30612e+08	2.30254e+08	2.26795e+08	2.08393e+08	2.36158e+08	2.92837e+08	2.32311e+08	2.41808e+08	2.32313e+08	2.35534e+08	2.17012e+08	2.78777e+08	2.4486e+08	2.67812e+08	2.70412e+08	2.45345e+08	2.4314e+08	2.61663e+08	2.47583e+08	2.42451e+08	2.52544e+08	2.52392e+08	2.81161e+08	2.45863e+08	2.0633e+08
P62851	rps25	40S ribosomal protein S25 OS=Homo sapiens OX=9606 GN=RPS25 PE=1 SV=1	>sp|P62851|RS25_HUMAN 40S ribosomal protein S25 OS=Homo sapiens OX=9606 GN=RPS25 PE=1 SV=1	30	5	565	5	125	13.7	Cytoplasmic Ribosomal Proteins	R-HSA-6791226; R-HSA-156827; R-HSA-72649; R-HSA-72689; R-HSA-72695; R-HSA-72702; R-HSA-72706; R-HSA-9010553; R-HSA-1799339; R-HSA-9633012; R-HSA-975957; R-HSA-192823; R-HSA-156902; R-HSA-2408557; R-HSA-72764; R-HSA-975956	Major pathway of rRNA processing in the nucleolus and cytosol; L13a-mediated translational silencing of Ceruloplasmin expression; Translation initiation complex formation; Formation of a pool of free 40S subunits; Formation of the ternary complex, and subsequently, the 43S complex; Ribosomal scanning and start codon recognition; GTP hydrolysis and joining of the 60S ribosomal subunit; Regulation …	1.19575e+09	1.24407e+09	1.26608e+09	1.32535e+09	1.21247e+09	1.15461e+09	1.19647e+09	1.2897e+09	1.07352e+09	9.34095e+08	8.92391e+08	1.0928e+09	1.03809e+09	1.08813e+09	1.14001e+09	1.19707e+09	1.11877e+09	1.06474e+09	1.16031e+09	1.11025e+09	1.06187e+09	1.19574e+09	1.02448e+09	1.02756e+09	9.37771e+08	1.08395e+09	1.05822e+09	1.2029e+09	1.19185e+09	1.10429e+09	9.8244e+08	1.15446e+09	1.23365e+09	1.07553e+09	1.01005e+09	1.24637e+09	9.68451e+08
Q5T9A4	atad3b	ATPase family AAA domain-containing protein 3B OS=Homo sapiens OX=9606 GN=ATAD3B PE=1 SV=1	>sp|Q5T9A4|ATD3B_HUMAN ATPase family AAA domain-containing protein 3B OS=Homo sapiens OX=9606 GN=ATAD3B PE=1 SV=1	32	16	492	5	648	72.5		R-HSA-6798695	Neutrophil degranulation	1.72666e+07	2.17487e+07	2.24756e+07	1.88104e+07	1.52678e+07	2.10898e+07	1.78437e+07	1.66177e+07	1.83004e+07	1.79507e+07	1.56543e+07	1.78497e+07	1.45204e+07	1.52808e+07	2.19688e+07	2.05539e+07	1.64175e+07	2.01052e+07	2.09103e+07	2.47447e+07	2.37563e+07	2.25421e+07	1.84073e+07	1.89934e+07	2.05562e+07	1.85051e+07	1.87765e+07	1.37854e+07	1.90338e+07	2.08386e+07	2.15207e+07	1.65226e+07	1.97137e+07	1.86499e+07	1.81678e+07	2.00809e+07	1.65142e+07
Q9H974	qtrt2	Queuine tRNA-ribosyltransferase accessory subunit 2 OS=Homo sapiens OX=9606 GN=QTRT2 PE=1 SV=1	>sp|Q9H974|QTRT2_HUMAN Queuine tRNA-ribosyltransferase accessory subunit 2 OS=Homo sapiens OX=9606 GN=QTRT2 PE=1 SV=1	28	8	146	8	415	46.7		R-HSA-6782315	tRNA modification in the nucleus and cytosol	1.24044e+07	1.78473e+07	1.05043e+07	4.07538e+06	5.90127e+06	9.38318e+06	7.8274e+06	4.21397e+06	8.9461e+06	1.68606e+07	1.38434e+07	6.37953e+06	9.48313e+06	1.55021e+07	1.6257e+07	1.61323e+07	1.59605e+07	5.96373e+06	1.6248e+07	7.5761e+06	8.00997e+06	7.93259e+06		4.37184e+06	7.43143e+06	8.79172e+06	6.00134e+06	1.24436e+07	2.00705e+07	1.31221e+07	1.21405e+07	1.31059e+07	7.54634e+06	7.78505e+06	6.78592e+06	9.04181e+06	1.90059e+07
P10515	dlat	Dihydrolipoyllysine-residue acetyltransferase component of pyruvate dehydrogenase complex, mitochondrial OS=Homo sapiens OX=9606 GN=DLAT PE=1 SV=3	>sp|P10515|ODP2_HUMAN Dihydrolipoyllysine-residue acetyltransferase component of pyruvate dehydrogenase complex, mitochondrial OS=Homo sapiens OX=9606 GN=DLAT PE=1 SV=3	46	21	1578	21	647	69	TCA Cycle and Deficiency of Pyruvate Dehydrogenase complex (PDHc); Glycolysis and Gluconeogenesis	R-HSA-204174; R-HSA-70268; R-HSA-389661; R-HSA-5362517	Regulation of pyruvate dehydrogenase (PDH) complex; Glyoxylate metabolism and glycine degradation; Signaling by Retinoic Acid	4.57145e+08	4.77772e+08	4.35264e+08	4.2516e+08	5.25771e+08	4.57997e+08	5.84297e+08	4.78269e+08	5.12695e+08	5.36704e+08	5.44982e+08	5.32382e+08	5.12689e+08	4.77289e+08	4.65017e+08	4.62563e+08	5.68707e+08	5.21899e+08	5.11831e+08	5.03641e+08	4.88091e+08	5.10522e+08	5.50442e+08	5.41621e+08	5.09196e+08	5.40711e+08	5.32459e+08	5.1115e+08	4.93434e+08	4.93829e+08	5.19055e+08	4.83386e+08	4.73335e+08	5.45205e+08	5.27364e+08	4.92156e+08	5.08081e+08
O43242	psmd3	26S proteasome non-ATPase regulatory subunit 3 OS=Homo sapiens OX=9606 GN=PSMD3 PE=1 SV=2	>sp|O43242|PSMD3_HUMAN 26S proteasome non-ATPase regulatory subunit 3 OS=Homo sapiens OX=9606 GN=PSMD3 PE=1 SV=2	61	33	1871	33	534	60.9	Proteasome Degradation; Parkin-Ubiquitin Proteasomal System pathway	R-HSA-2467813; R-HSA-195253; R-HSA-4641257; R-HSA-5689880; R-HSA-2871837; R-HSA-202424; R-HSA-983168; R-HSA-1169091; R-HSA-1234176; R-HSA-1236974; R-HSA-1236978; R-HSA-174113; R-HSA-174154; R-HSA-174178; R-HSA-174184; R-HSA-180534; R-HSA-180585; R-HSA-211733; R-HSA-349425; R-HSA-350562; R-HSA-382556; R-HSA-450408; R-HSA-4608870; R-HSA-4641258; R-HSA-5358346; R-HSA-5362768; R-HSA-5607761; R-HSA-56…	Separation of Sister Chromatids; Degradation of beta-catenin by the destruction complex; Degradation of AXIN; Ub-specific processing proteases; FCERI mediated NF-kB activation; Downstream TCR signaling; Antigen processing: Ubiquitination & Proteasome degradation; Activation of NF-kappaB in B cells; Oxygen-dependent proline hydroxylation of Hypoxia-inducible Factor Alpha; ER-Phagosome pathway; Cro…	4.05018e+08	3.81153e+08	3.57943e+08	4.09148e+08	4.13584e+08	4.41792e+08	4.1704e+08	4.22202e+08	4.16609e+08	4.16493e+08	4.13873e+08	3.9447e+08	4.53933e+08	4.07579e+08	4.26042e+08	3.87229e+08	3.72878e+08	3.95176e+08	4.48889e+08	4.24471e+08	4.2065e+08	4.50859e+08	4.46568e+08	4.30806e+08	4.44631e+08	4.24688e+08	4.15413e+08	4.08395e+08	3.90326e+08	4.15705e+08	4.40081e+08	4.30367e+08	4.28903e+08	4.14019e+08	4.1424e+08	4.28535e+08	4.46506e+08
P50851	lrba	Lipopolysaccharide-responsive and beige-like anchor protein OS=Homo sapiens OX=9606 GN=LRBA PE=1 SV=4	>sp|P50851|LRBA_HUMAN Lipopolysaccharide-responsive and beige-like anchor protein OS=Homo sapiens OX=9606 GN=LRBA PE=1 SV=4	18	41	1041	41	2863	318.9				1.40711e+08	1.33852e+08	1.23017e+08	1.31094e+08	1.3501e+08	1.41431e+08	1.45073e+08	1.30056e+08	1.18903e+08	1.27258e+08	1.20439e+08	1.17826e+08	1.26453e+08	1.28767e+08	1.4154e+08	1.23428e+08	1.28874e+08	1.07946e+08	1.29118e+08	1.31097e+08	1.37109e+08	1.35248e+08	1.22413e+08	1.22439e+08	1.43693e+08	1.19486e+08	1.23503e+08	1.34622e+08	1.38713e+08	1.32239e+08	1.43629e+08	1.28178e+08	1.25567e+08	1.20951e+08	1.39074e+08	1.28415e+08	1.15942e+08
Q9HC36	mrm3	rRNA methyltransferase 3, mitochondrial OS=Homo sapiens OX=9606 GN=MRM3 PE=1 SV=2	>sp|Q9HC36|MRM3_HUMAN rRNA methyltransferase 3, mitochondrial OS=Homo sapiens OX=9606 GN=MRM3 PE=1 SV=2	15	5	77	5	420	47		R-HSA-6793080	rRNA modification in the mitochondrion	2.10009e+07	2.12477e+07	2.10086e+07	2.12114e+07	1.7965e+07	2.32277e+07	1.91751e+07	2.02619e+07	2.04527e+07	1.92398e+07	1.97124e+07	1.95301e+07	1.98654e+07	2.11668e+07	1.97569e+07	2.25331e+07	2.05251e+07	1.86388e+07	2.11349e+07	1.9379e+07	1.97402e+07	2.18336e+07	2.04138e+07	2.1766e+07	1.98124e+07	1.93296e+07	2.04931e+07	2.15702e+07	2.2768e+07	1.96179e+07	1.94072e+07	1.9011e+07	2.04568e+07	2.09113e+07	1.92618e+07	2.24561e+07	2.09614e+07
P83731	rpl24	60S ribosomal protein L24 OS=Homo sapiens OX=9606 GN=RPL24 PE=1 SV=1	>sp|P83731|RL24_HUMAN 60S ribosomal protein L24 OS=Homo sapiens OX=9606 GN=RPL24 PE=1 SV=1	32	6	1305	6	157	17.8	Cytoplasmic Ribosomal Proteins	R-HSA-6791226; R-HSA-156827; R-HSA-72689; R-HSA-72706; R-HSA-9010553; R-HSA-1799339; R-HSA-9633012; R-HSA-975957; R-HSA-192823; R-HSA-156902; R-HSA-2408557; R-HSA-72764; R-HSA-975956	Major pathway of rRNA processing in the nucleolus and cytosol; L13a-mediated translational silencing of Ceruloplasmin expression; Formation of a pool of free 40S subunits; GTP hydrolysis and joining of the 60S ribosomal subunit; Regulation of expression of SLITs and ROBOs; SRP-dependent cotranslational protein targeting to membrane; Response of EIF2AK4 (GCN2) to amino acid deficiency; Nonsense Me…	6.67314e+08	5.61714e+08	5.78455e+08	6.02197e+08	5.52191e+08	6.05799e+08	5.94084e+08	6.5535e+08	5.40846e+08	5.91642e+08	6.08163e+08	5.93691e+08	5.07868e+08	6.6817e+08	6.06864e+08	6.14064e+08	6.92539e+08	6.21936e+08	5.49436e+08	5.80911e+08	5.77621e+08	5.55015e+08	5.12291e+08	5.18403e+08	5.38959e+08	5.58188e+08	5.6566e+08	6.08327e+08	6.18223e+08	7.51894e+08	5.6002e+08	6.32953e+08	5.62249e+08	6.39946e+08	6.54022e+08	6.56373e+08	6.01746e+08
Q9UFN0	nipsnap3a	Protein NipSnap homolog 3A OS=Homo sapiens OX=9606 GN=NIPSNAP3A PE=1 SV=2	>sp|Q9UFN0|NPS3A_HUMAN Protein NipSnap homolog 3A OS=Homo sapiens OX=9606 GN=NIPSNAP3A PE=1 SV=2	45	9	156	9	247	28.4				1.52643e+07	1.43603e+07	1.10607e+07	1.69918e+07	1.78438e+07	2.30709e+07	1.92367e+07	1.23225e+07	1.87854e+07	2.04232e+07	2.51222e+07	2.22248e+07	2.13581e+07	1.63427e+07	1.72225e+07	1.59199e+07	1.30572e+07	1.83773e+07	2.06051e+07	2.17827e+07	2.12928e+07	1.30088e+07	2.31871e+07	2.33331e+07	2.41408e+07	1.78792e+07	2.55319e+07	1.49548e+07	1.76029e+07	1.80647e+07	1.06568e+07	1.58705e+07	1.93576e+07	2.2376e+07	1.84275e+07	1.31535e+07	2.59364e+07
Q16594	taf9	Transcription initiation factor TFIID subunit 9 OS=Homo sapiens OX=9606 GN=TAF9 PE=1 SV=1	>sp|Q16594|TAF9_HUMAN Transcription initiation factor TFIID subunit 9 OS=Homo sapiens OX=9606 GN=TAF9 PE=1 SV=1	24	5	53	5	264	29	Eukaryotic Transcription Initiation	R-HSA-674695; R-HSA-6807505; R-HSA-167161; R-HSA-167162; R-HSA-167172; R-HSA-73776; R-HSA-73779; R-HSA-75953; R-HSA-76042; R-HSA-3214847; R-HSA-6804756	RNA Polymerase II Pre-transcription Events; RNA polymerase II transcribes snRNA genes; HIV Transcription Initiation; RNA Polymerase II HIV Promoter Escape; RNA Polymerase II Promoter Escape; RNA Polymerase II Transcription Pre-Initiation And Promoter Opening; RNA Polymerase II Transcription Initiation; HATs acetylate histones; Regulation of TP53 Activity through Phosphorylation	3.1015e+06	4.88107e+06	3.48736e+06	3.41025e+06	3.70297e+06	1.74579e+06	4.36924e+06	2.97035e+06	2.37261e+06	4.59348e+06	3.47327e+06	5.05204e+06	3.26586e+06	4.3096e+06	4.03961e+06	3.04973e+06	4.29334e+06	4.05215e+06	3.59308e+06	4.17241e+06	4.09536e+06	3.44068e+06	3.68076e+06	4.60002e+06	636994	6.1509e+06	4.26494e+06	6.04166e+06	2.47709e+06	4.69273e+06	7.40414e+06	4.67807e+06	3.17859e+06	3.54102e+06	4.13952e+06	4.0784e+06	3.56976e+06
Q9NR56	mbnl1	Muscleblind-like protein 1 OS=Homo sapiens OX=9606 GN=MBNL1 PE=1 SV=2	>sp|Q9NR56|MBNL1_HUMAN Muscleblind-like protein 1 OS=Homo sapiens OX=9606 GN=MBNL1 PE=1 SV=2	16	5	123	5	388	41.8	Adipogenesis			2.57837e+07	2.13038e+07	2.7285e+07	2.59715e+07	2.2329e+07	2.31018e+07	2.25697e+07	1.42541e+07	2.34176e+07	2.82041e+07	2.36906e+07	2.62942e+07	1.66796e+07	2.39078e+07	2.35587e+07	1.95927e+07	2.4228e+07	2.95014e+07	2.50191e+07	2.90385e+07	3.19993e+07	2.92093e+07	3.42876e+07	2.85878e+07	3.92419e+07	3.43596e+07	1.31909e+07	2.8254e+07	2.40228e+07	2.52275e+07	2.63418e+07	2.86897e+07	2.68326e+07	3.84063e+07	2.97235e+07	1.49076e+07	5.03001e+07
Q15392	dhcr24	Delta(24)-sterol reductase OS=Homo sapiens OX=9606 GN=DHCR24 PE=1 SV=2	>sp|Q15392|DHC24_HUMAN Delta(24)-sterol reductase OS=Homo sapiens OX=9606 GN=DHCR24 PE=1 SV=2	18	9	412	9	516	60.1	Tryptophan metabolism; Cholesterol metabolism (includes both Bloch and Kandutsch-Russell pathways); Cholesterol Biosynthesis with Skeletal Dysplasias	R-HSA-6807047; R-HSA-6807062	Cholesterol biosynthesis via desmosterol; Cholesterol biosynthesis via lathosterol	1.0841e+08	1.05297e+08	1.04284e+08	1.01407e+08	1.22936e+08	1.31989e+08	1.1735e+08	1.26091e+08	1.16175e+08	1.33836e+08	1.09366e+08	1.16089e+08	1.02791e+08	1.32372e+08	1.1679e+08	1.08524e+08	1.20369e+08	1.33134e+08	1.10516e+08	1.1889e+08	1.38933e+08	9.65387e+07	1.00524e+08	1.14729e+08	1.10351e+08	9.00893e+07	9.77648e+07	1.37244e+08	1.0363e+08	1.33989e+08	1.2313e+08	1.33053e+08	1.34846e+08	1.28038e+08	1.36674e+08	1.36925e+08	1.14938e+08
Q96R06	spag5	Sperm-associated antigen 5 OS=Homo sapiens OX=9606 GN=SPAG5 PE=1 SV=2	>sp|Q96R06|SPAG5_HUMAN Sperm-associated antigen 5 OS=Homo sapiens OX=9606 GN=SPAG5 PE=1 SV=2	5	5	80	5	1193	134.3				8.20911e+06	1.24696e+07	6.45434e+06	1.1121e+07	8.55382e+06	7.18899e+06	7.0773e+06	6.02381e+06	1.0022e+07	8.80049e+06	6.64256e+06	1.30838e+07	1.02661e+07	8.3056e+06	7.82715e+06	9.48012e+06	1.08878e+07	3.6797e+06	8.0424e+06	4.58643e+06	6.26252e+06	6.35565e+06	6.86254e+06	1.3655e+07	9.58934e+06	1.16621e+07	1.33093e+07	3.82154e+06	8.38152e+06	6.7004e+06	6.09336e+06	1.22224e+07	8.53647e+06	9.38395e+06	1.23996e+07	5.16396e+06	6.88388e+06
O96019	actl6a	Actin-like protein 6A OS=Homo sapiens OX=9606 GN=ACTL6A PE=1 SV=1	>sp|O96019|ACL6A_HUMAN Actin-like protein 6A OS=Homo sapiens OX=9606 GN=ACTL6A PE=1 SV=1	45	14	674	14	429	47.4	Gastric Cancer Network 1; Tumor suppressor activity of SMARCB1; Thermogenesis	R-HSA-8939243; R-HSA-3214858; R-HSA-5689603; R-HSA-3214847; R-HSA-5696394	RUNX1 interacts with co-factors whose precise effect on RUNX1 targets is not known; RMTs methylate histone arginines; UCH proteinases; HATs acetylate histones; DNA Damage Recognition in GG-NER	8.09179e+07	8.70033e+07	6.82554e+07	8.03887e+07	9.97627e+07	7.7354e+07	8.92153e+07	8.2581e+07	9.32861e+07	1.13672e+08	1.20065e+08	1.17464e+08	1.04639e+08	8.95875e+07	7.13465e+07	8.84868e+07	9.60529e+07	9.54225e+07	1.07974e+08	1.03151e+08	9.3364e+07	7.90939e+07	8.99714e+07	1.03743e+08	9.72034e+07	1.1234e+08	1.06149e+08	8.19785e+07	8.24217e+07	1.02721e+08	7.9633e+07	9.65007e+07	8.33352e+07	1.21162e+08	1.10864e+08	9.27875e+07	1.08181e+08
Q96EY8	mmab	Corrinoid adenosyltransferase OS=Homo sapiens OX=9606 GN=MMAB PE=1 SV=1	>sp|Q96EY8|MMAB_HUMAN Corrinoid adenosyltransferase OS=Homo sapiens OX=9606 GN=MMAB PE=1 SV=1	36	7	439	7	250	27.4	Vitamin B12 Metabolism	R-HSA-196741; R-HSA-3359471	Cobalamin (Cbl, vitamin B12) transport and metabolism; Defective MMAB causes methylmalonic aciduria type cblB	3.31177e+07	3.36582e+07	3.87375e+07	3.73618e+07	3.57734e+07	3.35819e+07	3.53624e+07	3.6237e+07	4.39807e+07	4.78977e+07	4.66507e+07	4.76013e+07	4.76708e+07	4.38314e+07	3.74037e+07	4.25182e+07	4.26303e+07	3.73521e+07	3.3735e+07	3.46159e+07	4.03316e+07	3.58359e+07	3.82516e+07	3.68788e+07	3.48436e+07	3.99765e+07	3.62714e+07	3.39441e+07	3.61111e+07	3.7194e+07	3.84775e+07	3.26342e+07	2.83767e+07	3.31532e+07	3.50463e+07	3.37291e+07	4.40301e+07
Q8TF65	gipc2	PDZ domain-containing protein GIPC2 OS=Homo sapiens OX=9606 GN=GIPC2 PE=1 SV=1	>sp|Q8TF65|GIPC2_HUMAN PDZ domain-containing protein GIPC2 OS=Homo sapiens OX=9606 GN=GIPC2 PE=1 SV=1	23	6	60	5	315	34.3				7.93977e+06	8.49955e+06	8.32372e+06	6.90732e+06	7.22625e+06	9.81768e+06	4.3226e+06	7.70253e+06	8.52934e+06	1.13501e+07	1.06791e+07	9.26831e+06	7.83444e+06	6.95555e+06	8.55237e+06	8.85775e+06	7.71484e+06	7.56505e+06	1.02008e+07	8.37395e+06	8.05784e+06	7.76628e+06	6.98154e+06	6.93593e+06	7.37087e+06	7.1737e+06	6.76516e+06	5.22836e+06	7.96012e+06	4.72145e+06	6.01686e+06	7.75958e+06	9.17615e+06	8.92563e+06	7.77067e+06	6.2073e+06	8.18387e+06
Q99614	ttc1	Tetratricopeptide repeat protein 1 OS=Homo sapiens OX=9606 GN=TTC1 PE=1 SV=1	>sp|Q99614|TTC1_HUMAN Tetratricopeptide repeat protein 1 OS=Homo sapiens OX=9606 GN=TTC1 PE=1 SV=1	51	12	603	12	292	33.5				1.06304e+08	1.06744e+08	1.14577e+08	1.10876e+08	8.9404e+07	1.07192e+08	9.38391e+07	1.01163e+08	9.38008e+07	9.335e+07	9.408e+07	9.71408e+07	1.02781e+08	1.08993e+08	1.02288e+08	1.1414e+08	9.94555e+07	1.02626e+08	9.95373e+07	1.03097e+08	1.02084e+08	1.02646e+08	1.0717e+08	1.03442e+08	1.02837e+08	9.71419e+07	9.65242e+07	9.12008e+07	9.51734e+07	9.26876e+07	1.01428e+08	1.01378e+08	9.93494e+07	1.05469e+08	1.04719e+08	1.07664e+08	9.84898e+07
Q9Y281	cfl2	Cofilin-2 OS=Homo sapiens OX=9606 GN=CFL2 PE=1 SV=1	>sp|Q9Y281|COF2_HUMAN Cofilin-2 OS=Homo sapiens OX=9606 GN=CFL2 PE=1 SV=1	64	9	1135	6	166	18.7	Leptin signaling pathway; Regulation of Microtubule Cytoskeleton; Regulation of Actin Cytoskeleton; G13 Signaling Pathway			6.4742e+07	8.51044e+07	6.98908e+07	6.90178e+07	8.62471e+07	6.94547e+07	8.81873e+07	6.46811e+07	8.70108e+07	8.93391e+07	8.03475e+07	8.294e+07	5.49835e+07	5.82506e+07	6.54948e+07	6.85415e+07	7.70592e+07	7.26495e+07	7.36735e+07	6.92709e+07	7.30254e+07	8.04718e+07	7.40019e+07	7.25657e+07	6.98206e+07	6.18123e+07	5.34321e+07	7.88987e+07	7.07487e+07	8.97096e+07	6.92418e+07	6.42552e+07	7.69445e+07	7.51736e+07	7.70658e+07	5.51945e+07	7.29432e+07
Q9C0C2	tnks1bp1	182 kDa tankyrase-1-binding protein OS=Homo sapiens OX=9606 GN=TNKS1BP1 PE=1 SV=4	>sp|Q9C0C2|TB182_HUMAN 182 kDa tankyrase-1-binding protein OS=Homo sapiens OX=9606 GN=TNKS1BP1 PE=1 SV=4	19	19	322	19	1729	181.7	Ciliary landscape	R-HSA-429947; R-HSA-6804115	Deadenylation of mRNA; TP53 regulates transcription of additional cell cycle genes whose exact role in the p53 pathway remain uncertain	2.79886e+07	2.52994e+07	2.00201e+07	2.54873e+07	2.45185e+07	2.41978e+07	2.31808e+07	2.55621e+07	2.41672e+07	2.3337e+07	2.75497e+07	2.83707e+07	2.52513e+07	2.72877e+07	2.19581e+07	2.95582e+07	2.60725e+07	2.69749e+07	2.27408e+07	2.79428e+07	2.51206e+07	2.40306e+07	2.46866e+07	1.86823e+07	2.40524e+07	2.22927e+07	2.51899e+07	2.30503e+07	2.59156e+07	2.85502e+07	2.26457e+07	2.35285e+07	2.17972e+07	2.76244e+07	2.46412e+07	2.32926e+07	2.88181e+07
O95881	txndc12	Thioredoxin domain-containing protein 12 OS=Homo sapiens OX=9606 GN=TXNDC12 PE=1 SV=1	>sp|O95881|TXD12_HUMAN Thioredoxin domain-containing protein 12 OS=Homo sapiens OX=9606 GN=TXNDC12 PE=1 SV=1	40	6	402	6	172	19.2				6.12988e+07	5.53532e+07	5.63993e+07	5.09672e+07	5.60265e+07	5.97956e+07	5.25324e+07	4.61529e+07	6.19133e+07	4.77789e+07	4.95799e+07	5.11261e+07	4.74984e+07	4.55271e+07	5.87363e+07	4.68085e+07	4.73349e+07	4.61057e+07	5.52988e+07	4.91032e+07	5.16893e+07	4.30262e+07	4.46655e+07	4.61932e+07	5.071e+07	5.03733e+07	4.41023e+07	5.72667e+07	6.08234e+07	3.89545e+07	5.29526e+07	5.85782e+07	6.09904e+07	4.45108e+07	4.97896e+07	4.57855e+07	5.18816e+07
P35579	myh9	Myosin-9 OS=Homo sapiens OX=9606 GN=MYH9 PE=1 SV=4	>sp|P35579|MYH9_HUMAN Myosin-9 OS=Homo sapiens OX=9606 GN=MYH9 PE=1 SV=4	57	123	10337	102	1960	226.4	Primary Focal Segmental Glomerulosclerosis FSGS; VEGFA-VEGFR2 Signaling Pathway; Nephrotic syndrome	R-HSA-9664422; R-HSA-3928663; R-HSA-5625900; R-HSA-416572; R-HSA-5625740; R-HSA-5627117; R-HSA-2029482; R-HSA-1445148; R-HSA-9662360; R-HSA-9662361; R-HSA-5627123; R-HSA-9662834	FCGR3A-mediated phagocytosis; EPHA-mediated growth cone collapse; RHO GTPases activate CIT; Sema4D induced cell migration and growth-cone collapse; RHO GTPases activate PKNs; RHO GTPases Activate ROCKs; Regulation of actin dynamics for phagocytic cup formation; Translocation of SLC2A4 (GLUT4) to the plasma membrane; Sensory processing of sound by inner hair cells of the cochlea; Sensory processin…	2.19143e+09	2.2977e+09	2.22801e+09	2.18852e+09	2.3265e+09	2.23504e+09	2.41308e+09	2.31717e+09	2.12261e+09	2.29208e+09	2.31651e+09	2.26918e+09	2.24487e+09	2.31061e+09	2.1609e+09	2.07348e+09	2.33005e+09	2.32915e+09	2.38345e+09	2.27623e+09	2.36811e+09	2.36977e+09	2.12352e+09	2.11013e+09	2.15055e+09	2.13159e+09	2.23584e+09	2.3622e+09	2.35094e+09	2.34038e+09	2.25082e+09	2.24686e+09	2.34176e+09	2.41148e+09	2.27271e+09	2.33959e+09	2.21578e+09
P43897	tsfm	Elongation factor Ts, mitochondrial OS=Homo sapiens OX=9606 GN=TSFM PE=1 SV=2	>sp|P43897|EFTS_HUMAN Elongation factor Ts, mitochondrial OS=Homo sapiens OX=9606 GN=TSFM PE=1 SV=2	56	16	817	16	325	35.4		R-HSA-5389840	Mitochondrial translation elongation	1.91285e+08	1.95005e+08	1.68704e+08	1.99638e+08	1.96724e+08	1.92815e+08	1.74725e+08	2.0167e+08	2.14534e+08	1.98022e+08	1.8962e+08	2.08664e+08	2.17587e+08	1.87818e+08	2.03181e+08	1.69327e+08	2.01847e+08	1.84103e+08	1.89647e+08	1.79598e+08	1.90909e+08	2.04466e+08	2.05351e+08	1.91245e+08	1.94485e+08	2.12696e+08	2.0881e+08	1.79364e+08	1.9487e+08	2.05116e+08	1.71081e+08	1.77326e+08	2.00333e+08	1.65855e+08	1.83632e+08	2.04769e+08	2.04242e+08
P31937	hibadh	3-hydroxyisobutyrate dehydrogenase, mitochondrial OS=Homo sapiens OX=9606 GN=HIBADH PE=1 SV=2	>sp|P31937|3HIDH_HUMAN 3-hydroxyisobutyrate dehydrogenase, mitochondrial OS=Homo sapiens OX=9606 GN=HIBADH PE=1 SV=2	46	12	610	12	336	35.3	Amino Acid metabolism	R-HSA-70895	Branched-chain amino acid catabolism	9.50282e+07	9.06484e+07	8.50885e+07	8.85172e+07	9.54809e+07	9.40185e+07	9.33979e+07	9.49631e+07	8.68619e+07	8.67156e+07	9.79993e+07	9.10715e+07	8.61479e+07	9.71292e+07	9.43441e+07	9.38099e+07	9.28074e+07	1.09015e+08	1.02486e+08	9.64406e+07	8.95953e+07	8.18779e+07	9.16933e+07	9.00599e+07	8.98902e+07	9.10064e+07	9.04182e+07	7.47847e+07	9.01716e+07	9.62676e+07	7.31518e+07	8.84974e+07	9.6159e+07	1.01219e+08	1.07214e+08	8.96453e+07	9.59496e+07
Q99986	vrk1	Serine/threonine-protein kinase VRK1 OS=Homo sapiens OX=9606 GN=VRK1 PE=1 SV=1	>sp|Q99986|VRK1_HUMAN Serine/threonine-protein kinase VRK1 OS=Homo sapiens OX=9606 GN=VRK1 PE=1 SV=1	46	11	532	11	396	45.4		R-HSA-2980766; R-HSA-2995383	Nuclear Envelope Breakdown; Initiation of Nuclear Envelope (NE) Reformation	1.10062e+08	1.62987e+08	1.24053e+08	1.14725e+08	1.10104e+08	1.32154e+08	1.58373e+08	1.34417e+08	1.14049e+08	1.45831e+08	1.3543e+08	1.52624e+08	1.3592e+08	1.194e+08	1.30695e+08	1.32662e+08	1.35621e+08	1.05289e+08	1.33552e+08	1.21825e+08	1.21145e+08	1.06808e+08	1.36582e+08	1.35679e+08	1.16649e+08	1.32387e+08	1.39355e+08	1.2079e+08	1.38912e+08	1.25772e+08	1.11629e+08	1.2423e+08	1.22267e+08	1.37737e+08	1.22126e+08	1.19552e+08	1.42286e+08
P24386	chm	Rab proteins geranylgeranyltransferase component A 1 OS=Homo sapiens OX=9606 GN=CHM PE=1 SV=3	>sp|P24386|RAE1_HUMAN Rab proteins geranylgeranyltransferase component A 1 OS=Homo sapiens OX=9606 GN=CHM PE=1 SV=3	12	4	59	4	653	73.4		R-HSA-8873719; R-HSA-8876198; R-HSA-6803205	RAB geranylgeranylation; RAB GEFs exchange GTP for GDP on RABs; TP53 regulates transcription of several additional cell death genes whose specific roles in p53-dependent apoptosis remain uncertain	981468	3.36371e+06	1.91186e+06		1.89714e+06	1.44747e+06	2.0125e+06		3.2619e+06	2.57965e+06	3.17296e+06	1.76093e+06	3.2679e+06	4.16051e+06	2.56639e+06	3.6688e+06		2.80129e+06	1.75483e+06	2.47998e+06	2.29989e+06	1.23661e+06	1.42532e+06	1.43942e+06	3.24629e+06	1.23436e+06	3.46591e+06	4.62037e+06	3.1625e+06	2.85756e+06	2.89824e+06	3.54717e+06	1.72053e+06	4.44163e+06	2.56253e+06	1.60924e+06	7.73578e+06
O75792	rnaseh2a	Ribonuclease H2 subunit A OS=Homo sapiens OX=9606 GN=RNASEH2A PE=1 SV=2	>sp|O75792|RNH2A_HUMAN Ribonuclease H2 subunit A OS=Homo sapiens OX=9606 GN=RNASEH2A PE=1 SV=2	42	10	356	10	299	33.4				3.09426e+07	2.9857e+07	2.90752e+07	2.69937e+07	3.30959e+07	2.68656e+07	3.25579e+07	2.96614e+07	3.27282e+07	2.13936e+07	2.62191e+07	2.57913e+07	2.67159e+07	3.16307e+07	2.82388e+07	2.98128e+07	2.62206e+07	3.24075e+07	2.75523e+07	2.80533e+07	2.64788e+07	2.72623e+07	2.14671e+07	2.59614e+07	2.63104e+07	2.74547e+07	3.17329e+07	3.15082e+07	2.88356e+07	3.23757e+07	2.29512e+07	2.41887e+07	2.6015e+07	2.49302e+07	2.39588e+07	2.4399e+07	1.76242e+07
O15514	polr2d	DNA-directed RNA polymerase II subunit RPB4 OS=Homo sapiens OX=9606 GN=POLR2D PE=1 SV=1	>sp|O15514|RPB4_HUMAN DNA-directed RNA polymerase II subunit RPB4 OS=Homo sapiens OX=9606 GN=POLR2D PE=1 SV=1	41	4	140	4	142	16.3	Pyrimidine metabolism	R-HSA-9018519; R-HSA-5578749; R-HSA-112382; R-HSA-167152; R-HSA-167200; R-HSA-167238; R-HSA-167243; R-HSA-167246; R-HSA-167287; R-HSA-167290; R-HSA-674695; R-HSA-6796648; R-HSA-75955; R-HSA-168325; R-HSA-113418; R-HSA-167158; R-HSA-167160; R-HSA-167242; R-HSA-6807505; R-HSA-72086; R-HSA-77075; R-HSA-167161; R-HSA-167162; R-HSA-167172; R-HSA-73776; R-HSA-73779; R-HSA-75953; R-HSA-76042; R-HSA-5617…	Estrogen-dependent gene expression; Transcriptional regulation by small RNAs; Formation of RNA Pol II elongation complex ; Formation of HIV elongation complex in the absence of HIV Tat; Formation of HIV-1 elongation complex containing HIV-1 Tat; Pausing and recovery of Tat-mediated HIV elongation; Tat-mediated HIV elongation arrest and recovery; HIV elongation arrest and recovery; Pausing and rec…	2.62247e+07	2.84946e+07	2.38271e+07	2.89347e+07	2.28833e+07	2.27736e+07	2.70291e+07	2.18152e+07	2.05741e+07	2.43404e+07	1.60403e+07	2.29765e+07	2.42973e+07	2.56481e+07	2.66934e+07	2.63495e+07	2.48139e+07	2.77307e+07	2.73988e+07	2.50857e+07	2.74055e+07	2.62586e+07	2.39463e+07	2.19718e+07	2.02895e+07	2.57747e+07	2.39942e+07	2.1108e+07	2.49166e+07	2.60781e+07	2.18516e+07	2.83949e+07	2.53528e+07	2.57091e+07	2.22564e+07	2.06079e+07	2.34146e+07
O60341	kdm1a	Lysine-specific histone demethylase 1A OS=Homo sapiens OX=9606 GN=KDM1A PE=1 SV=2	>sp|O60341|KDM1A_HUMAN Lysine-specific histone demethylase 1A OS=Homo sapiens OX=9606 GN=KDM1A PE=1 SV=2	41	24	649	24	852	92.8	Androgen receptor signaling pathway; The effect of progerin on the involved genes in Hutchinson-Gilford Progeria Syndrome; Thermogenesis; Vitamin D-sensitive calcium signaling in depression; Thyroid hormones production and their peripheral downstream signalling effects	R-HSA-9018519; R-HSA-9679191; R-HSA-8943724; R-HSA-3214815; R-HSA-983231; R-HSA-3214842; R-HSA-9029569; R-HSA-5625886	Estrogen-dependent gene expression; Potential therapeutics for SARS; Regulation of PTEN gene transcription; HDACs deacetylate histones; Factors involved in megakaryocyte development and platelet production; HDMs demethylate histones; NR1H3 & NR1H2 regulate gene expression linked to cholesterol transport and efflux; Activated PKN1 stimulates transcription of AR (androgen receptor) regulated genes …	3.59432e+07	4.15414e+07	4.37625e+07	3.91136e+07	3.98432e+07	4.80523e+07	5.29453e+07	4.14225e+07	4.04707e+07	4.56857e+07	4.49473e+07	4.03143e+07	3.90413e+07	5.61964e+07	6.47667e+07	4.17969e+07	4.68343e+07	4.62418e+07	4.45321e+07	4.70291e+07	4.12982e+07	3.90735e+07	5.91084e+07	3.79591e+07	4.01255e+07	4.23606e+07	4.75092e+07	5.72176e+07	6.86369e+07	4.82555e+07	4.45156e+07	4.93942e+07	5.16147e+07	4.27653e+07	5.28415e+07	4.5313e+07	5.63921e+07
Q96QR8	purb	Transcriptional activator protein Pur-beta OS=Homo sapiens OX=9606 GN=PURB PE=1 SV=3	>sp|Q96QR8|PURB_HUMAN Transcriptional activator protein Pur-beta OS=Homo sapiens OX=9606 GN=PURB PE=1 SV=3	36	7	255	5	312	33.2				1.17772e+07	1.93921e+07	2.38018e+07	2.14457e+07	1.66406e+07	1.39933e+07	1.19853e+07	1.21258e+07	1.18059e+07	1.19515e+07	1.52274e+07	9.73576e+06	1.16379e+07	1.62057e+07	2.06684e+07	2.22914e+07	1.34363e+07	2.04124e+07	1.61923e+07	1.7543e+07	1.81196e+07	1.42963e+07	1.83874e+07	1.88513e+07	1.84522e+07	1.67721e+07	1.52828e+07	1.81324e+07	1.96691e+07	1.18321e+07	1.86776e+07	1.97058e+07	1.56411e+07	1.46157e+07	1.52759e+07	1.07845e+07	1.40709e+07
Q9H3R5	cenph	Centromere protein H OS=Homo sapiens OX=9606 GN=CENPH PE=1 SV=1	>sp|Q9H3R5|CENPH_HUMAN Centromere protein H OS=Homo sapiens OX=9606 GN=CENPH PE=1 SV=1	12	3	8	3	247	28.5		R-HSA-2467813; R-HSA-2500257; R-HSA-5663220; R-HSA-68877; R-HSA-9648025; R-HSA-141444; R-HSA-606279	Separation of Sister Chromatids; Resolution of Sister Chromatid Cohesion; RHO GTPases Activate Formins; EML4 and NUDC in mitotic spindle formation; Amplification of signal from unattached kinetochores via a MAD2 inhibitory signal; Deposition of new CENPA-containing nucleosomes at the centromere	2.15231e+06	3.77668e+06	3.57651e+06	4.17275e+06										2.02892e+06	3.61565e+06	3.27502e+06	5.26204e+06											2.08144e+06	3.66607e+06		3.45296e+06						1.31147e+06
Q92747	arpc1a	Actin-related protein 2/3 complex subunit 1A OS=Homo sapiens OX=9606 GN=ARPC1A PE=2 SV=2	>sp|Q92747|ARC1A_HUMAN Actin-related protein 2/3 complex subunit 1A OS=Homo sapiens OX=9606 GN=ARPC1A PE=2 SV=2	44	12	396	11	370	41.5	Pathogenic Escherichia coli infection	R-HSA-8856828; R-HSA-9664422; R-HSA-3928662; R-HSA-2029482; R-HSA-5663213	Clathrin-mediated endocytosis; FCGR3A-mediated phagocytosis; EPHB-mediated forward signaling; Regulation of actin dynamics for phagocytic cup formation; RHO GTPases Activate WASPs and WAVEs	6.35484e+07	6.24401e+07	5.95496e+07	6.4471e+07	6.57448e+07	7.03509e+07	6.58761e+07	7.50868e+07	6.78879e+07	6.40709e+07	5.64293e+07	6.66937e+07	6.21458e+07	7.41325e+07	6.74675e+07	6.58015e+07	6.26364e+07	6.67069e+07	6.72234e+07	7.49708e+07	7.27886e+07	7.23661e+07	8.01436e+07	6.87454e+07	7.5782e+07	7.02722e+07	7.1599e+07	6.52187e+07	6.08012e+07	7.32322e+07	6.68173e+07	6.4304e+07	7.00256e+07	7.08111e+07	7.20825e+07	6.96992e+07	7.61736e+07
P62256	ube2h	Ubiquitin-conjugating enzyme E2 H OS=Homo sapiens OX=9606 GN=UBE2H PE=1 SV=1	>sp|P62256|UBE2H_HUMAN Ubiquitin-conjugating enzyme E2 H OS=Homo sapiens OX=9606 GN=UBE2H PE=1 SV=1	22	3	29	3	183	20.6	Ciliary landscape	R-HSA-983168; R-HSA-8866652	Antigen processing: Ubiquitination & Proteasome degradation; Synthesis of active ubiquitin: roles of E1 and E2 enzymes	1.1548e+07	1.02203e+07	1.948e+07	1.04359e+07	8.8994e+06	1.59084e+07	1.24344e+07	7.44426e+06	1.38835e+07	8.7566e+06	1.2162e+07	1.24661e+07	7.39172e+06	5.62309e+06	1.32597e+07	1.05499e+07	8.21687e+06	1.25571e+07	1.38095e+07	1.2146e+07	1.55956e+07	1.4881e+07	6.43421e+06	1.28962e+07	1.19091e+07	8.46333e+06	1.07272e+07	1.12912e+07	1.49093e+07	1.19156e+07	1.18971e+07	1.26768e+07	1.39268e+07	1.21952e+07	8.72034e+06	1.23654e+07	7.20471e+06
Q86U90	yrdc	YrdC domain-containing protein, mitochondrial OS=Homo sapiens OX=9606 GN=YRDC PE=1 SV=1	>sp|Q86U90|YRDC_HUMAN YrdC domain-containing protein, mitochondrial OS=Homo sapiens OX=9606 GN=YRDC PE=1 SV=1	9	2	30	2	279	29.3				2.8325e+07	3.8577e+07	1.98136e+07	3.54677e+07	1.28857e+07	2.83363e+07	1.13138e+07	1.58338e+07	1.03929e+07	7.27825e+06	9.89481e+06	1.53967e+07	3.04586e+07	2.70242e+07	3.69629e+07	4.42321e+07	1.59229e+07	8.64695e+06	2.19037e+07	1.9998e+07	1.53778e+07	2.66548e+07	1.42127e+07	1.0445e+07	1.10462e+07	1.42617e+07	1.04227e+07	2.73735e+07	2.99037e+07	2.70056e+07	3.90588e+07	2.25197e+07	1.9617e+07	1.83731e+07	7.1083e+06	1.49955e+07	1.74138e+07
Q96P48	arap1	Arf-GAP with Rho-GAP domain, ANK repeat and PH domain-containing protein 1 OS=Homo sapiens OX=9606 GN=ARAP1 PE=1 SV=3	>sp|Q96P48|ARAP1_HUMAN Arf-GAP with Rho-GAP domain, ANK repeat and PH domain-containing protein 1 OS=Homo sapiens OX=9606 GN=ARAP1 PE=1 SV=3	27	27	764	27	1450	162.1		R-HSA-8980692; R-HSA-8849469; R-HSA-9013148; R-HSA-9013149	RHOA GTPase cycle; PTK6 Regulates RTKs and Their Effectors AKT1 and DOK1; CDC42 GTPase cycle; RAC1 GTPase cycle	7.62602e+07	7.38671e+07	6.3003e+07	6.04731e+07	8.64607e+07	8.25181e+07	8.17641e+07	7.03089e+07	6.76966e+07	7.66903e+07	7.59003e+07	8.27091e+07	7.02012e+07	8.174e+07	8.12526e+07	7.16537e+07	7.46271e+07	6.36658e+07	6.98265e+07	6.7268e+07	6.62297e+07	6.38883e+07	6.02625e+07	6.44461e+07	6.30025e+07	6.77702e+07	6.76933e+07	6.29134e+07	6.75934e+07	6.53159e+07	5.86714e+07	6.53599e+07	6.16683e+07	6.73359e+07	5.66686e+07	5.84842e+07	7.52395e+07
Q9GZT8	nif3l1	NIF3-like protein 1 OS=Homo sapiens OX=9606 GN=NIF3L1 PE=1 SV=2	>sp|Q9GZT8|NIF3L_HUMAN NIF3-like protein 1 OS=Homo sapiens OX=9606 GN=NIF3L1 PE=1 SV=2	28	8	157	8	377	41.9				3.66218e+07	3.43661e+07	3.00949e+07	3.48999e+07	3.22529e+07	3.50277e+07	3.80429e+07	3.37299e+07	3.19794e+07	4.16202e+07	3.63349e+07	4.1743e+07	3.52074e+07	3.5297e+07	3.42386e+07	2.77796e+07	3.85922e+07	3.39507e+07	3.4951e+07	3.41419e+07	3.33723e+07	3.5489e+07	3.80934e+07	4.1824e+07	3.58161e+07	4.58842e+07	4.42399e+07	3.09953e+07	3.43384e+07	3.81629e+07	2.03468e+07	3.33384e+07	3.96597e+07	3.68341e+07	3.64535e+07	4.13132e+07	3.54015e+07
Q8NBJ7	sumf2	Inactive C-alpha-formylglycine-generating enzyme 2 OS=Homo sapiens OX=9606 GN=SUMF2 PE=1 SV=2	>sp|Q8NBJ7|SUMF2_HUMAN Inactive C-alpha-formylglycine-generating enzyme 2 OS=Homo sapiens OX=9606 GN=SUMF2 PE=1 SV=2	30	8	327	8	301	33.8		R-HSA-1660662; R-HSA-1663150	Glycosphingolipid metabolism; The activation of arylsulfatases	1.55265e+07	1.74389e+07	2.04971e+07	1.69671e+07	1.91125e+07	2.41155e+07	2.42154e+07	2.39603e+07	2.32951e+07	2.7139e+07	2.07599e+07	2.85253e+07	2.20916e+07	1.90546e+07	1.9197e+07	1.88053e+07	2.08379e+07	2.17768e+07	1.91465e+07	1.8445e+07	2.41314e+07	1.95725e+07	2.44158e+07	2.397e+07	2.04879e+07	2.79352e+07	2.37316e+07	1.6205e+07	2.07049e+07	2.08956e+07	1.93366e+07	2.28438e+07	2.27033e+07	2.08768e+07	2.58849e+07	2.21474e+07	2.96307e+07
P04843	rpn1	Dolichyl-diphosphooligosaccharide--protein glycosyltransferase subunit 1 OS=Homo sapiens OX=9606 GN=RPN1 PE=1 SV=1	>sp|P04843|RPN1_HUMAN Dolichyl-diphosphooligosaccharide--protein glycosyltransferase subunit 1 OS=Homo sapiens OX=9606 GN=RPN1 PE=1 SV=1	54	25	2871	25	607	68.5	Proteasome Degradation	R-HSA-1799339; R-HSA-446203; R-HSA-9694548	SRP-dependent cotranslational protein targeting to membrane; Asparagine N-linked glycosylation; Maturation of spike protein	1.19622e+09	1.22624e+09	1.04985e+09	1.16384e+09	1.27057e+09	1.08688e+09	1.25562e+09	1.14793e+09	1.19646e+09	1.20637e+09	1.23726e+09	1.28163e+09	1.27675e+09	1.27763e+09	1.3278e+09	1.18638e+09	1.26997e+09	1.16362e+09	1.27036e+09	1.14874e+09	1.06065e+09	1.23522e+09	1.247e+09	1.15842e+09	1.20645e+09	1.19724e+09	1.21411e+09	1.34302e+09	1.21698e+09	1.28477e+09	1.0871e+09	1.26399e+09	1.18768e+09	1.23346e+09	1.13647e+09	1.10832e+09	1.32556e+09
Q13505	mtx1	Metaxin-1 OS=Homo sapiens OX=9606 GN=MTX1 PE=1 SV=3	>sp|Q13505|MTX1_HUMAN Metaxin-1 OS=Homo sapiens OX=9606 GN=MTX1 PE=1 SV=3	22	9	412	9	466	51.4		R-HSA-1268020; R-HSA-9013404; R-HSA-8949613	Mitochondrial protein import; RAC2 GTPase cycle; Cristae formation	7.84736e+07	7.5277e+07	7.2799e+07	7.06215e+07	6.61434e+07	7.46926e+07	7.00721e+07	7.19498e+07	7.14808e+07	8.00749e+07	6.06924e+07	6.85079e+07	6.36303e+07	8.39997e+07	8.44183e+07	7.51427e+07	7.58395e+07	7.46249e+07	8.11948e+07	8.37181e+07	8.41765e+07	7.57618e+07	6.6667e+07	8.21587e+07	7.52113e+07	8.0001e+07	7.64977e+07	7.24854e+07	7.82289e+07	7.42283e+07	7.52272e+07	7.20487e+07	7.03413e+07	7.00316e+07	7.41863e+07	7.29313e+07	7.15099e+07
P14866	hnrnpl	Heterogeneous nuclear ribonucleoprotein L OS=Homo sapiens OX=9606 GN=HNRNPL PE=1 SV=2	>sp|P14866|HNRPL_HUMAN Heterogeneous nuclear ribonucleoprotein L OS=Homo sapiens OX=9606 GN=HNRNPL PE=1 SV=2	67	28	3484	27	589	64.1	mRNA Processing	R-HSA-72163; R-HSA-72203	mRNA Splicing - Major Pathway; Processing of Capped Intron-Containing Pre-mRNA	1.0326e+09	9.8196e+08	1.01247e+09	9.24283e+08	1.09811e+09	1.13854e+09	1.08871e+09	1.11148e+09	1.07303e+09	1.21991e+09	1.10726e+09	1.00649e+09	9.23971e+08	1.05137e+09	1.0308e+09	9.08642e+08	1.12673e+09	1.19493e+09	1.17936e+09	1.16573e+09	1.2179e+09	1.15677e+09	1.24925e+09	1.29824e+09	1.20181e+09	1.06511e+09	1.11723e+09	1.00028e+09	1.07343e+09	9.87185e+08	1.08465e+09	1.17628e+09	1.18292e+09	1.11388e+09	1.26027e+09	1.13767e+09	1.21113e+09
Q9UG63	abcf2	ATP-binding cassette sub-family F member 2 OS=Homo sapiens OX=9606 GN=ABCF2 PE=1 SV=2	>sp|Q9UG63|ABCF2_HUMAN ATP-binding cassette sub-family F member 2 OS=Homo sapiens OX=9606 GN=ABCF2 PE=1 SV=2	30	16	498	16	623	71.2	VEGFA-VEGFR2 Signaling Pathway			5.01637e+07	5.92868e+07	5.56822e+07	5.40022e+07	6.05131e+07	6.25012e+07	7.41192e+07	7.246e+07	6.15149e+07	5.68885e+07	5.53906e+07	5.74077e+07	4.3818e+07	4.87026e+07	6.15181e+07	4.75342e+07	5.55855e+07	6.10133e+07	5.44292e+07	5.94065e+07	5.57059e+07	6.43242e+07	4.57882e+07	4.68211e+07	5.20061e+07	4.88674e+07	5.5954e+07	5.03736e+07	6.15638e+07	6.5878e+07	5.44857e+07	5.18814e+07	6.26751e+07	5.25403e+07	7.00065e+07	6.59559e+07	4.88842e+07
P38117	etfb	Electron transfer flavoprotein subunit beta OS=Homo sapiens OX=9606 GN=ETFB PE=1 SV=3	>sp|P38117|ETFB_HUMAN Electron transfer flavoprotein subunit beta OS=Homo sapiens OX=9606 GN=ETFB PE=1 SV=3	63	18	2056	18	255	27.8		R-HSA-611105; R-HSA-8876725	Respiratory electron transport; Protein methylation	8.0269e+08	7.76911e+08	6.9669e+08	8.24545e+08	8.57597e+08	7.26877e+08	8.16575e+08	8.45714e+08	9.5804e+08	7.87466e+08	7.44798e+08	8.17955e+08	8.91321e+08	8.04216e+08	7.78421e+08	7.39339e+08	8.37171e+08	7.5814e+08	7.88262e+08	7.33102e+08	7.37877e+08	8.61674e+08	7.68276e+08	7.45728e+08	7.09579e+08	7.89095e+08	8.94389e+08	8.76576e+08	8.3109e+08	9.00343e+08	6.51188e+08	7.25399e+08	8.35663e+08	7.64923e+08	7.15451e+08	8.59773e+08	8.21662e+08
P12931	src	Proto-oncogene tyrosine-protein kinase Src OS=Homo sapiens OX=9606 GN=SRC PE=1 SV=3	>sp|P12931|SRC_HUMAN Proto-oncogene tyrosine-protein kinase Src OS=Homo sapiens OX=9606 GN=SRC PE=1 SV=3	42	18	569	12	536	59.8	Androgen receptor signaling pathway; Angiogenesis; Integrin-mediated Cell Adhesion; RANKL/RANK (Receptor activator of NFKB (ligand)) Signaling Pathway; Human Thyroid Stimulating Hormone (TSH) signaling pathway; Leptin signaling pathway; Follicle Stimulating Hormone (FSH) signaling pathway; Prolactin Signaling Pathway; Regulation of Microtubule Cytoskeleton; Thymic Stromal LymphoPoietin (TSLP) Sig…	R-HSA-6802952; R-HSA-1257604; R-HSA-2219530; R-HSA-6811558; R-HSA-8941858; R-HSA-418594; R-HSA-8874081; R-HSA-354192; R-HSA-6802946; R-HSA-6802955; R-HSA-9649948; R-HSA-9656223; R-HSA-5674135; R-HSA-6802948; R-HSA-354194; R-HSA-372708; R-HSA-1227986; R-HSA-418555; R-HSA-9009391; R-HSA-418885; R-HSA-186763; R-HSA-1251985; R-HSA-5673000; R-HSA-180292; R-HSA-8940973; R-HSA-9620244; R-HSA-8876493; R-…	Signaling by BRAF and RAF fusions; PIP3 activates AKT signaling; Constitutive Signaling by Aberrant PI3K in Cancer; PI5P, PP2A and IER3 Regulate PI3K/AKT Signaling; Regulation of RUNX3 expression and activity; G alpha (i) signalling events; MET activates PTK2 signaling; Signaling by moderate kinase activity BRAF mutants; Paradoxical activation of RAF signaling by kinase inactive BRAF; Signaling d…	3.92697e+07	3.74933e+07	4.00968e+07	4.55207e+07	4.01403e+07	4.25651e+07	4.05843e+07	3.87147e+07	3.45346e+07	4.50467e+07	3.93069e+07	4.25632e+07	4.51471e+07	4.52964e+07	3.96417e+07	4.0097e+07	3.78039e+07	3.49944e+07	3.96728e+07	4.23301e+07	4.13874e+07	4.23272e+07	5.10277e+07	4.56792e+07	4.65477e+07	4.51463e+07	4.1741e+07	4.74238e+07	3.66548e+07	4.7969e+07	5.11726e+07	4.34134e+07	4.17705e+07	4.38468e+07	4.35699e+07	4.37451e+07	4.75739e+07
Q5VWJ9	snx30	Sorting nexin-30 OS=Homo sapiens OX=9606 GN=SNX30 PE=1 SV=1	>sp|Q5VWJ9|SNX30_HUMAN Sorting nexin-30 OS=Homo sapiens OX=9606 GN=SNX30 PE=1 SV=1	21	9	132	9	437	49.6				3.82042e+07	3.45779e+07	3.37673e+07	3.98781e+07	3.49717e+07	3.41119e+07	3.52345e+07	3.29126e+07	3.72546e+07	3.30632e+07	3.49299e+07	3.39108e+07	3.64749e+07	3.21494e+07	3.51067e+07	3.4999e+07	3.14237e+07	3.20733e+07	3.45692e+07	3.23553e+07	3.55048e+07	3.59424e+07	3.1851e+07	3.60049e+07	3.67482e+07	3.62144e+07	3.49852e+07	3.34384e+07	3.58119e+07	3.31163e+07	3.77502e+07	3.59268e+07	3.13847e+07	3.32634e+07	3.49196e+07	3.65253e+07	3.40743e+07
P48651	ptdss1	Phosphatidylserine synthase 1 OS=Homo sapiens OX=9606 GN=PTDSS1 PE=1 SV=1	>sp|P48651|PTSS1_HUMAN Phosphatidylserine synthase 1 OS=Homo sapiens OX=9606 GN=PTDSS1 PE=1 SV=1	8	3	29	3	473	55.5	Kennedy pathway from Sphingolipids; Glycerolipids and Glycerophospholipids	R-HSA-1483101	Synthesis of PS	4.38106e+06	4.52673e+06	3.37711e+06	4.03406e+06	1.01492e+07	4.23449e+06	6.67304e+06	3.06644e+06	3.07341e+06	3.84652e+06	3.75425e+06	2.66998e+06	1.01436e+06	5.15229e+06	5.46414e+06	4.28211e+06	3.38711e+06	4.69459e+06	6.71139e+06	4.53378e+06	3.87929e+06	2.9379e+06	5.5913e+06	4.82798e+06	4.79175e+06	3.33567e+06	2.41606e+06	7.09295e+06	3.9208e+06	6.99691e+06	6.00936e+06	5.31219e+06	5.34129e+06	6.49953e+06	5.01817e+06	3.25339e+06	4.68369e+06
Q9UKK9	nudt5	ADP-sugar pyrophosphatase OS=Homo sapiens OX=9606 GN=NUDT5 PE=1 SV=1	>sp|Q9UKK9|NUDT5_HUMAN ADP-sugar pyrophosphatase OS=Homo sapiens OX=9606 GN=NUDT5 PE=1 SV=1	53	10	569	10	219	24.3		R-HSA-2393930	Phosphate bond hydrolysis by NUDT proteins	1.24813e+08	1.47688e+08	1.28293e+08	1.44021e+08	1.30887e+08	1.24438e+08	1.44062e+08	1.6677e+08	1.43803e+08	1.25667e+08	1.30384e+08	1.56656e+08	1.46762e+08	1.32794e+08	1.44241e+08	1.2643e+08	1.5746e+08	1.31208e+08	1.43855e+08	1.34794e+08	1.26867e+08	1.42876e+08	1.39038e+08	1.15345e+08	1.37332e+08	1.27432e+08	1.29214e+08	1.37091e+08	1.36608e+08	1.46483e+08	1.14706e+08	1.13218e+08	1.48117e+08	1.31156e+08	1.22756e+08	1.65633e+08	1.27208e+08
Q93063	ext2	Exostosin-2 OS=Homo sapiens OX=9606 GN=EXT2 PE=1 SV=1	>sp|Q93063|EXT2_HUMAN Exostosin-2 OS=Homo sapiens OX=9606 GN=EXT2 PE=1 SV=1	4	2	11	2	718	82.2	Mesodermal Commitment Pathway; Mesodermal Commitment Pathway; Proteoglycan biosynthesis	R-HSA-2022928; R-HSA-3656237; R-HSA-3656253	HS-GAG biosynthesis; Defective EXT2 causes exostoses 2; Defective EXT1 causes exostoses 1, TRPS2 and CHDS							846708	512337																								735466	460944		1.35238e+06	401795
Q9UBU8	morf4l1	Mortality factor 4-like protein 1 OS=Homo sapiens OX=9606 GN=MORF4L1 PE=1 SV=2	>sp|Q9UBU8|MO4L1_HUMAN Mortality factor 4-like protein 1 OS=Homo sapiens OX=9606 GN=MORF4L1 PE=1 SV=2	33	10	218	8	362	41.4	Pathways Affected in Adenoid Cystic Carcinoma	R-HSA-3214847	HATs acetylate histones	2.22205e+07	2.59083e+07	2.13131e+07	2.64053e+07	2.16218e+07	3.007e+07	2.4313e+07	2.39862e+07	2.01538e+07	1.41703e+07	1.6746e+07	1.73089e+07	1.64818e+07	2.20567e+07	2.07928e+07	2.35653e+07	1.55723e+07	1.92085e+07	2.18178e+07	1.93866e+07	1.76767e+07	2.11878e+07	1.35276e+07	1.8841e+07	1.79428e+07	1.88609e+07	1.75954e+07	2.71174e+07	2.28232e+07	2.45392e+07	2.56288e+07	2.26053e+07	1.78828e+07	2.18354e+07	1.62147e+07	1.79258e+07	2.50587e+07
Q96HE7	ero1a	ERO1-like protein alpha OS=Homo sapiens OX=9606 GN=ERO1A PE=1 SV=2	>sp|Q96HE7|ERO1A_HUMAN ERO1-like protein alpha OS=Homo sapiens OX=9606 GN=ERO1A PE=1 SV=2	65	23	1291	23	468	54.4		R-HSA-264876; R-HSA-3299685	Insulin processing; Detoxification of Reactive Oxygen Species	3.88476e+08	3.24541e+08	3.68552e+08	3.55625e+08	3.18147e+08	3.35707e+08	3.01217e+08	3.13333e+08	3.03002e+08	3.43993e+08	3.22532e+08	3.1329e+08	3.19446e+08	3.56292e+08	3.33297e+08	3.62841e+08	3.32497e+08	3.44994e+08	3.38566e+08	3.68832e+08	3.53896e+08	3.27614e+08	3.74916e+08	3.51831e+08	3.72871e+08	3.50543e+08	3.57408e+08	3.13623e+08	3.47283e+08	3.17312e+08	3.27902e+08	3.27018e+08	3.25571e+08	3.53248e+08	3.32742e+08	3.20228e+08	3.23417e+08
P04080	cstb	Cystatin-B OS=Homo sapiens OX=9606 GN=CSTB PE=1 SV=2	>sp|P04080|CYTB_HUMAN Cystatin-B OS=Homo sapiens OX=9606 GN=CSTB PE=1 SV=2	70	4	645	4	98	11.1		R-HSA-6798695	Neutrophil degranulation	3.62027e+08	3.59243e+08	4.00922e+08	3.68413e+08	4.18191e+08	4.16063e+08	3.79602e+08	3.48084e+08	4.06795e+08	3.96921e+08	3.73737e+08	3.75398e+08	3.56807e+08	3.92574e+08	3.66397e+08	3.74098e+08	3.30653e+08	4.53715e+08	4.34802e+08	4.64322e+08	4.30697e+08	3.8476e+08	4.28142e+08	3.98792e+08	4.29056e+08	3.9382e+08	3.82295e+08	3.74906e+08	3.84151e+08	3.33677e+08	2.98111e+08	4.04243e+08	4.20648e+08	4.34376e+08	3.97045e+08	3.77611e+08	4.49922e+08
Q6ZSZ5	arhgef18	Rho guanine nucleotide exchange factor 18 OS=Homo sapiens OX=9606 GN=ARHGEF18 PE=1 SV=4	>sp|Q6ZSZ5|ARHGI_HUMAN Rho guanine nucleotide exchange factor 18 OS=Homo sapiens OX=9606 GN=ARHGEF18 PE=1 SV=4	14	12	121	12	1361	151.5		R-HSA-8980692; R-HSA-416482; R-HSA-9013149; R-HSA-193648; R-HSA-2173791	RHOA GTPase cycle; G alpha (12/13) signalling events; RAC1 GTPase cycle; NRAGE signals death through JNK; TGF-beta receptor signaling in EMT (epithelial to mesenchymal transition)	7.41073e+06	9.21845e+06	9.36201e+06	5.88375e+06	8.96631e+06	7.6576e+06	1.59607e+07	4.95842e+06	4.99241e+06	4.80752e+06	5.80444e+06	6.34797e+06	6.35046e+06	5.74485e+06	4.77451e+06	5.7694e+06	5.38374e+06	8.68239e+06	7.08995e+06	8.66913e+06	9.14538e+06	8.76166e+06	3.94897e+06	3.85172e+06	4.62539e+06	5.56554e+06	5.02788e+06	1.1895e+07	1.56405e+07	8.24309e+07	1.82527e+07	4.67188e+06	5.67634e+06	7.17559e+06	5.63285e+06	7.20784e+06	7.46368e+06
O95817	bag3	BAG family molecular chaperone regulator 3 OS=Homo sapiens OX=9606 GN=BAG3 PE=1 SV=3	>sp|O95817|BAG3_HUMAN BAG family molecular chaperone regulator 3 OS=Homo sapiens OX=9606 GN=BAG3 PE=1 SV=3	33	13	284	13	575	61.6		R-HSA-3371453	Regulation of HSF1-mediated heat shock response	2.93086e+07	3.18989e+07	3.39187e+07	3.18642e+07	3.65036e+07	3.41972e+07	4.05401e+07	3.35973e+07	2.71536e+07	2.74894e+07	2.98018e+07	3.21881e+07	2.97571e+07	4.2583e+07	3.43866e+07	3.8966e+07	3.81223e+07	3.93207e+07	3.95793e+07	4.0485e+07	4.0527e+07	3.64483e+07	3.08319e+07	2.84974e+07	2.74759e+07	3.53519e+07	3.10082e+07	3.29452e+07	3.85343e+07	3.69837e+07	3.45254e+07	4.01707e+07	3.69629e+07	3.93689e+07	3.90526e+07	4.05723e+07	3.27643e+07
P46459	nsf	Vesicle-fusing ATPase OS=Homo sapiens OX=9606 GN=NSF PE=1 SV=3	>sp|P46459|NSF_HUMAN Vesicle-fusing ATPase OS=Homo sapiens OX=9606 GN=NSF PE=1 SV=3	37	25	640	25	744	82.5	Synaptic Vesicle Pathway; Brain-Derived Neurotrophic Factor (BDNF) signaling pathway	R-HSA-204005; R-HSA-6807878; R-HSA-6811438; R-HSA-6811434; R-HSA-416993; R-HSA-6811440	COPII-mediated vesicle transport; COPI-mediated anterograde transport; Intra-Golgi traffic; COPI-dependent Golgi-to-ER retrograde traffic; Trafficking of GluR2-containing AMPA receptors; Retrograde transport at the Trans-Golgi-Network	1.0468e+08	1.00589e+08	8.23008e+07	8.97105e+07	1.11948e+08	1.01791e+08	1.13964e+08	1.04433e+08	1.07702e+08	1.02865e+08	1.0874e+08	1.11263e+08	1.02984e+08	1.15145e+08	1.08441e+08	9.34458e+07	1.2455e+08	1.03745e+08	1.032e+08	9.84842e+07	9.64738e+07	1.06412e+08	1.12632e+08	1.01336e+08	1.05808e+08	1.15448e+08	1.11256e+08	1.10462e+08	1.00853e+08	1.19172e+08	9.87496e+07	9.75256e+07	1.02735e+08	1.13103e+08	1.02498e+08	1.05238e+08	1.06043e+08
P42858	htt	Huntingtin OS=Homo sapiens OX=9606 GN=HTT PE=1 SV=2	>sp|P42858|HD_HUMAN Huntingtin OS=Homo sapiens OX=9606 GN=HTT PE=1 SV=2	7	16	133	16	3142	347.4	Mesodermal Commitment Pathway; Mesodermal Commitment Pathway; ERK Pathway in Huntington's Disease; Rett syndrome causing genes	R-HSA-9022692	Regulation of MECP2 expression and activity	1.69947e+07	1.58555e+07	1.74643e+07	1.77184e+07	1.09257e+07	1.01628e+07	1.201e+07	9.83567e+06	1.15611e+07	1.12552e+07	1.17468e+07	1.18489e+07	1.06575e+07	9.94975e+06	1.10243e+07	1.32861e+07	1.14704e+07	1.80864e+07	1.17808e+07	1.71269e+07	1.53857e+07	1.11907e+07	1.17909e+07	1.12921e+07	1.20266e+07	1.41303e+07	1.20529e+07	1.5134e+07	1.2051e+07	1.24136e+07	1.67502e+07	1.11913e+07	1.21596e+07	1.40374e+07	1.38012e+07	1.57094e+07	1.173e+07
P98082	dab2	Disabled homolog 2 OS=Homo sapiens OX=9606 GN=DAB2 PE=1 SV=3	>sp|P98082|DAB2_HUMAN Disabled homolog 2 OS=Homo sapiens OX=9606 GN=DAB2 PE=1 SV=3	35	18	750	18	770	82.4	Endoderm Differentiation; TGF-beta Signaling Pathway	R-HSA-8856828; R-HSA-8856825; R-HSA-190873; R-HSA-196025	Cargo recognition for clathrin-mediated endocytosis; Formation of annular gap junctions	1.34961e+08	1.37957e+08	1.20442e+08	1.3366e+08	1.22458e+08	1.23291e+08	1.30885e+08	1.01651e+08	1.24924e+08	1.21993e+08	1.29504e+08	1.26235e+08	1.44234e+08	1.26968e+08	1.28455e+08	1.35906e+08	1.16396e+08	1.35235e+08	1.19055e+08	1.39032e+08	1.24744e+08	1.31383e+08	1.0993e+08	9.92166e+07	1.17541e+08	9.05842e+07	9.94728e+07	1.33526e+08	1.3233e+08	1.31096e+08	1.21558e+08	1.22719e+08	1.31507e+08	1.4452e+08	1.34425e+08	1.34577e+08	1.22812e+08
Q96L92	snx27	Sorting nexin-27 OS=Homo sapiens OX=9606 GN=SNX27 PE=1 SV=2	>sp|Q96L92|SNX27_HUMAN Sorting nexin-27 OS=Homo sapiens OX=9606 GN=SNX27 PE=1 SV=2	29	12	234	12	541	61.2				5.6544e+07	5.10809e+07	4.9063e+07	5.3482e+07	4.97914e+07	5.21757e+07	4.96463e+07	5.17137e+07	4.75589e+07	4.36383e+07	4.33926e+07	4.79279e+07	4.92227e+07	5.14406e+07	5.40341e+07	4.9958e+07	4.82023e+07	4.61195e+07	5.52792e+07	5.04377e+07	4.84622e+07	5.1983e+07	5.28504e+07	4.98587e+07	4.9322e+07	4.73705e+07	5.17807e+07	5.16317e+07	5.45484e+07	4.61063e+07	4.69165e+07	4.90973e+07	5.73716e+07	5.31964e+07	4.59665e+07	5.52323e+07	4.99148e+07
Q99470	sdf2	Stromal cell-derived factor 2 OS=Homo sapiens OX=9606 GN=SDF2 PE=1 SV=2	>sp|Q99470|SDF2_HUMAN Stromal cell-derived factor 2 OS=Homo sapiens OX=9606 GN=SDF2 PE=1 SV=2	36	4	107	4	211	23				1.44265e+07	1.20171e+07	1.38012e+07	1.04528e+07	1.05926e+07	1.23098e+07	1.24237e+07	1.28234e+07	1.33789e+07	1.31329e+07	1.146e+07	1.52835e+07	1.21797e+07	1.34721e+07	1.3907e+07	1.26377e+07	1.94734e+07	1.71391e+07	1.34266e+07	1.7582e+07	1.93105e+07	1.46132e+07	1.53899e+07	2.00157e+07	1.87643e+07	1.81122e+07	1.99399e+07	8.19774e+06	1.38752e+07	9.41747e+06	1.04122e+07	1.1612e+07	1.40824e+07	1.68675e+07	1.97804e+07	2.10887e+07	1.39987e+07
Q96EK5	kifbp	KIF-binding protein OS=Homo sapiens OX=9606 GN=KIFBP PE=1 SV=1	>sp|Q96EK5|KBP_HUMAN KIF-binding protein OS=Homo sapiens OX=9606 GN=KIFBP PE=1 SV=1	41	19	292	18	621	71.8				3.89418e+07	4.49107e+07	4.20664e+07	3.08796e+07	4.40143e+07	5.03901e+07	4.81608e+07	3.57336e+07	3.7694e+07	4.61961e+07	4.49483e+07	3.42537e+07	3.1366e+07	4.08785e+07	4.3545e+07	4.52745e+07	3.16362e+07	4.71467e+07	4.51531e+07	4.38096e+07	4.61519e+07	4.36015e+07	3.65641e+07	4.03759e+07	4.44273e+07	2.22556e+07	3.49768e+07	3.6889e+07	4.56083e+07	3.72707e+07	4.90984e+07	4.15569e+07	4.73352e+07	5.11876e+07	4.5062e+07	4.2075e+07	3.66328e+07
Q9NUQ9	fam49b	Protein FAM49B OS=Homo sapiens OX=9606 GN=FAM49B PE=1 SV=1	>sp|Q9NUQ9|FA49B_HUMAN Protein FAM49B OS=Homo sapiens OX=9606 GN=FAM49B PE=1 SV=1	49	10	428	10	324	36.7		R-HSA-114608	Platelet degranulation	4.21035e+07	3.85462e+07	3.85804e+07	4.25968e+07	3.7815e+07	4.01431e+07	4.17753e+07	3.16692e+07	4.6906e+07	4.46732e+07	5.4132e+07	4.58663e+07	4.65032e+07	4.27775e+07	4.32189e+07	3.88003e+07	4.38188e+07	3.83897e+07	4.59526e+07	4.35652e+07	3.79222e+07	4.14879e+07	4.58372e+07	3.87788e+07	4.92856e+07	5.23949e+07	4.46341e+07	3.23867e+07	3.81258e+07	4.02931e+07	3.77015e+07	4.3951e+07	3.56617e+07	4.23629e+07	3.70674e+07	3.87066e+07	4.9603e+07
P22681	cbl	E3 ubiquitin-protein ligase CBL OS=Homo sapiens OX=9606 GN=CBL PE=1 SV=2	>sp|P22681|CBL_HUMAN E3 ubiquitin-protein ligase CBL OS=Homo sapiens OX=9606 GN=CBL PE=1 SV=2	14	9	122	9	906	99.6	RANKL/RANK (Receptor activator of NFKB (ligand)) Signaling Pathway; Prolactin Signaling Pathway; Signaling Pathways in Glioblastoma; B Cell Receptor Signaling Pathway; IL-3 Signaling Pathway; Kit receptor signaling pathway; Association Between Physico-Chemical Features and Toxicity Associated Pathways; T-Cell antigen Receptor (TCR) pathway during Staphylococcus aureus infection; VEGFA-VEGFR2 Sign…	R-HSA-912631; R-HSA-8856828; R-HSA-8856825; R-HSA-1433559; R-HSA-1295596; R-HSA-9706369; R-HSA-1059683; R-HSA-182971; R-HSA-6807004; R-HSA-8875360; R-HSA-5654726; R-HSA-5654727; R-HSA-5654732; R-HSA-5654733; R-HSA-2173789; R-HSA-1236382; R-HSA-5637810; R-HSA-8849469; R-HSA-9706377	Regulation of signaling by CBL; Cargo recognition for clathrin-mediated endocytosis; Regulation of KIT signaling; Spry regulation of FGF signaling; Negative regulation of FLT3; Interleukin-6 signaling; EGFR downregulation; Negative regulation of MET activity; InlB-mediated entry of Listeria monocytogenes into host cell; TGF-beta receptor signaling activates SMADs; Constitutive Signaling by Ligand…	4.8975e+06	1.44157e+07	1.14483e+07	9.92591e+06	9.1868e+06	8.28361e+06	9.29966e+06	6.28377e+06	4.97749e+06	1.14542e+07	9.52537e+06	3.12683e+06	8.15731e+06	4.30513e+06	1.12172e+07	9.59715e+06	9.10659e+06	7.48959e+06	7.78398e+06	6.11892e+06	6.61735e+06	6.40809e+06	1.03502e+07	7.90508e+06	1.23775e+07	6.48072e+06	7.24778e+06	4.168e+06	9.79319e+06	9.47432e+06	6.32565e+06	6.84157e+06	8.14429e+06	7.25228e+06	9.0445e+06	6.68314e+06	7.25973e+06
P19793	rxra	Retinoic acid receptor RXR-alpha OS=Homo sapiens OX=9606 GN=RXRA PE=1 SV=1	>sp|P19793|RXRA_HUMAN Retinoic acid receptor RXR-alpha OS=Homo sapiens OX=9606 GN=RXRA PE=1 SV=1	14	6	58	2	462	50.8	Vitamin D Metabolism; Energy Metabolism; Nuclear Receptors; Adipogenesis; Liver X Receptor Pathway; Constitutive Androstane Receptor Pathway; Pregnane X Receptor pathway; Vitamin D Receptor Pathway; PPAR Alpha Pathway; Farnesoid X Receptor Pathway; Glucocorticoid Receptor Pathway; Nuclear Receptors Meta-Pathway; NRF2 pathway; Transcription factor regulation in adipogenesis; Angiopoietin Like Prot…	R-HSA-5617472; R-HSA-204174; R-HSA-200425; R-HSA-9029569; R-HSA-9707564; R-HSA-1989781; R-HSA-2151201; R-HSA-5362517; R-HSA-381340; R-HSA-211976; R-HSA-9707616; R-HSA-1368108; R-HSA-400253; R-HSA-383280; R-HSA-4090294; R-HSA-2426168; R-HSA-9029558; R-HSA-193368; R-HSA-400206; R-HSA-159418; R-HSA-9031528; R-HSA-9616222; R-HSA-1368082; R-HSA-9623433; R-HSA-192105; R-HSA-193807; R-HSA-9031525; R-HSA…	Activation of anterior HOX genes in hindbrain development during early embryogenesis; Regulation of pyruvate dehydrogenase (PDH) complex; Carnitine metabolism; NR1H3 & NR1H2 regulate gene expression linked to cholesterol transport and efflux; Cytoprotection by HMOX1; PPARA activates gene expression; Transcriptional activation of mitochondrial biogenesis; Signaling by Retinoic Acid; Transcriptiona…		5.58865e+06	5.06536e+06	3.57541e+06	5.4468e+06	5.22705e+06	5.66016e+06		6.4019e+06	6.16231e+06	5.7779e+06	5.65171e+06		3.52059e+06	6.00477e+06	4.05398e+06		5.85225e+06	4.52574e+06	5.08338e+06	4.55082e+06	5.06819e+06	3.64998e+06	4.97906e+06	4.61437e+06			3.50618e+06	5.50816e+06		4.66327e+06	5.39913e+06	5.75994e+06	4.68088e+06	4.99843e+06	1.04982e+06	3.16171e+06
O43920	ndufs5	NADH dehydrogenase [ubiquinone] iron-sulfur protein 5 OS=Homo sapiens OX=9606 GN=NDUFS5 PE=1 SV=3	>sp|O43920|NDUS5_HUMAN NADH dehydrogenase [ubiquinone] iron-sulfur protein 5 OS=Homo sapiens OX=9606 GN=NDUFS5 PE=1 SV=3	51	5	152	5	106	12.5	Electron Transport Chain (OXPHOS system in mitochondria); Nonalcoholic fatty liver disease; Oxidative phosphorylation	R-HSA-611105; R-HSA-6799198	Complex I biogenesis	3.38826e+07	3.25679e+07	3.78518e+07	3.43095e+07	3.71706e+07	4.19144e+07	3.60898e+07	3.50462e+07	3.85471e+07	3.70771e+07	4.37834e+07	3.91603e+07	3.56596e+07	3.90784e+07	3.62505e+07	3.58811e+07	4.23275e+07	3.57615e+07	3.49244e+07	3.96099e+07	3.50482e+07	3.25806e+07	4.06481e+07	3.94233e+07	3.85866e+07	3.5669e+07	3.20549e+07	3.67023e+07	3.1482e+07	3.64264e+07	3.03412e+07	4.17738e+07	3.51794e+07	3.93371e+07	4.09399e+07	3.83739e+07	3.686e+07
Q9Y2W6	tdrkh	Tudor and KH domain-containing protein OS=Homo sapiens OX=9606 GN=TDRKH PE=1 SV=2	>sp|Q9Y2W6|TDRKH_HUMAN Tudor and KH domain-containing protein OS=Homo sapiens OX=9606 GN=TDRKH PE=1 SV=2	6	2	17	2	561	62		R-HSA-5601884	PIWI-interacting RNA (piRNA) biogenesis					1.238e+06	1.95501e+06	1.56179e+06		2.40626e+06	1.10446e+06	3.33959e+06	1.46812e+06	1.90859e+06	2.04024e+06	1.4702e+06	1.29462e+06		2.47023e+06	1.60317e+06	2.0946e+06	1.83792e+06		2.69653e+06	1.1693e+06	4.02517e+06	1.63728e+06			2.97548e+06	2.02703e+06		1.43031e+06	2.19843e+06	2.97328e+06	2.11846e+06		2.59898e+06
Q9NW13	rbm28	RNA-binding protein 28 OS=Homo sapiens OX=9606 GN=RBM28 PE=1 SV=3	>sp|Q9NW13|RBM28_HUMAN RNA-binding protein 28 OS=Homo sapiens OX=9606 GN=RBM28 PE=1 SV=3	31	21	853	21	759	85.7		R-HSA-6791226	Major pathway of rRNA processing in the nucleolus and cytosol	8.8601e+07	9.68425e+07	9.29588e+07	1.00547e+08	8.90613e+07	9.52471e+07	1.02289e+08	8.83968e+07	8.13914e+07	8.47843e+07	8.36845e+07	9.14719e+07	9.98278e+07	9.82783e+07	1.03148e+08	8.84767e+07	1.05507e+08	8.63678e+07	1.00872e+08	9.71317e+07	9.93272e+07	1.10578e+08	8.42101e+07	8.68662e+07	1.01403e+08	1.01285e+08	9.4544e+07	9.04799e+07	9.54361e+07	9.8651e+07	1.07363e+08	9.21688e+07	8.93889e+07	1.03078e+08	9.63008e+07	9.4441e+07	9.7003e+07
P40818	usp8	Ubiquitin carboxyl-terminal hydrolase 8 OS=Homo sapiens OX=9606 GN=USP8 PE=1 SV=1	>sp|P40818|UBP8_HUMAN Ubiquitin carboxyl-terminal hydrolase 8 OS=Homo sapiens OX=9606 GN=USP8 PE=1 SV=1	8	6	35	6	1118	127.4	EGF/EGFR Signaling Pathway; Genes involved in male infertility	R-HSA-5689880; R-HSA-6807004; R-HSA-1358803; R-HSA-4641263	Ub-specific processing proteases; Negative regulation of MET activity; Downregulation of ERBB2:ERBB3 signaling; Regulation of FZD by ubiquitination	2.46236e+06	1.91464e+06	1.71013e+06	2.18819e+06					2.12426e+06	1.77392e+06	2.03927e+06	1.72414e+06	2.5655e+06	2.47225e+06	2.43424e+06		2.31359e+06		2.0473e+06	1.66092e+06	1.42867e+06	1.58107e+06
Q9H910	jpt2	Jupiter microtubule associated homolog 2 OS=Homo sapiens OX=9606 GN=JPT2 PE=1 SV=1	>sp|Q9H910|JUPI2_HUMAN Jupiter microtubule associated homolog 2 OS=Homo sapiens OX=9606 GN=JPT2 PE=1 SV=1	65	9	845	9	190	20.1				1.1703e+08	1.19919e+08	1.36093e+08	1.24884e+08	1.30944e+08	1.45212e+08	1.5031e+08	1.34764e+08	1.54765e+08	1.55689e+08	1.38668e+08	1.37924e+08	1.14139e+08	1.26986e+08	1.14437e+08	1.36362e+08	1.26117e+08	1.57027e+08	1.56638e+08	1.54842e+08	1.44606e+08	1.29965e+08	1.3282e+08	1.28974e+08	1.42244e+08	1.22626e+08	1.39231e+08	1.18032e+08	1.09875e+08	1.19285e+08	1.08372e+08	1.33444e+08	1.60605e+08	1.47296e+08	1.62822e+08	1.49272e+08	1.28285e+08
P21359	nf1	Neurofibromin OS=Homo sapiens OX=9606 GN=NF1 PE=1 SV=2	>sp|P21359|NF1_HUMAN Neurofibromin OS=Homo sapiens OX=9606 GN=NF1 PE=1 SV=2	3	8	28	8	2839	319.2	Pilocytic astrocytoma; Signaling Pathways in Glioblastoma; Aryl Hydrocarbon Receptor Netpath; MECP2 and Associated Rett Syndrome; MAPK Signaling Pathway; Ras Signaling; Transcription co-factors SKI and SKIL protein partners; Synaptic signaling pathways associated with autism spectrum disorder; Fragile X Syndrome ; Melanoma; EGFR Tyrosine Kinase Inhibitor Resistance	R-HSA-5658442; R-HSA-6802953	Regulation of RAS by GAPs; RAS signaling downstream of NF1 loss-of-function variants	8.01162e+06	9.79016e+06	7.96354e+06	8.17921e+06	4.3219e+06	5.64361e+06	6.48078e+06	6.5079e+06	7.51586e+06	1.06969e+07	1.16616e+07	1.07155e+07	8.94939e+06	4.21366e+06	5.37923e+06	5.46407e+06	6.05649e+06	4.26431e+06	4.68967e+06	6.28633e+06	6.14422e+06	6.88055e+06	2.62661e+06	6.19463e+06	4.73296e+06	5.83313e+06	4.75222e+06	8.54857e+06	9.69171e+06	9.77052e+06	1.09605e+07	8.22479e+06	8.4096e+06	5.94569e+06	9.63725e+06	9.39779e+06	3.69967e+06
Q9H7F0	atp13a3	Probable cation-transporting ATPase 13A3 OS=Homo sapiens OX=9606 GN=ATP13A3 PE=1 SV=4	>sp|Q9H7F0|AT133_HUMAN Probable cation-transporting ATPase 13A3 OS=Homo sapiens OX=9606 GN=ATP13A3 PE=1 SV=4	4	4	9	4	1226	138				1.47548e+06	423057	3.58796e+06	398415	3.15645e+06	1.40939e+06	3.87189e+06	788982	1.77382e+06	1.72031e+06		2.18037e+06	248730					3.8728e+06	3.2126e+06	728852	2.0193e+06	680397	858821		1.68157e+06		2.0241e+06		597099		477065	434741	2.42763e+06	2.03269e+06	273504	1.42881e+06
Q9NRG0	chrac1	Chromatin accessibility complex protein 1 OS=Homo sapiens OX=9606 GN=CHRAC1 PE=1 SV=1	>sp|Q9NRG0|CHRC1_HUMAN Chromatin accessibility complex protein 1 OS=Homo sapiens OX=9606 GN=CHRAC1 PE=1 SV=1	40	3	138	3	131	14.7	Viral Acute Myocarditis			1.26437e+07	1.26713e+07	8.79598e+06	1.32851e+07	1.15108e+07	1.02622e+07	1.31032e+07	1.34983e+07	1.72998e+07	1.24249e+07	9.76031e+06	1.68102e+07	1.6476e+07	1.32398e+07	1.01019e+07	1.30409e+07	1.35578e+07	1.14204e+07	1.00889e+07	1.00256e+07	9.15299e+06	1.07717e+07	1.15551e+07	1.17781e+07	1.02875e+07	1.7079e+07	1.82429e+07	1.43318e+07	1.17233e+07	1.65181e+07	9.91368e+06	1.40369e+07	1.16513e+07	1.08288e+07	1.08964e+07	1.63411e+07	1.15629e+07
Q9P0J0	ndufa13	NADH dehydrogenase [ubiquinone] 1 alpha subcomplex subunit 13 OS=Homo sapiens OX=9606 GN=NDUFA13 PE=1 SV=3	>sp|Q9P0J0|NDUAD_HUMAN NADH dehydrogenase [ubiquinone] 1 alpha subcomplex subunit 13 OS=Homo sapiens OX=9606 GN=NDUFA13 PE=1 SV=3	51	7	337	7	144	16.7	Nucleotide-binding Oligomerization Domain (NOD) pathway; EGF/EGFR Signaling Pathway; Nonalcoholic fatty liver disease	R-HSA-611105; R-HSA-6799198	Complex I biogenesis	5.01115e+07	4.99241e+07	5.21716e+07	5.50996e+07	5.19513e+07	5.33927e+07	6.29139e+07	5.25205e+07	4.27395e+07	5.66822e+07	5.31638e+07	4.65267e+07	4.78999e+07	5.7966e+07	5.65058e+07	6.62392e+07	6.25558e+07	6.01412e+07	7.32938e+07	6.15856e+07	5.7874e+07	5.92444e+07	5.46569e+07	5.54395e+07	4.94233e+07	4.90938e+07	4.30778e+07	6.15075e+07	4.85915e+07	5.22631e+07	5.18262e+07	7.32059e+07	6.39104e+07	6.62206e+07	5.82744e+07	6.82453e+07	5.37887e+07
P30622	clip1	CAP-Gly domain-containing linker protein 1 OS=Homo sapiens OX=9606 GN=CLIP1 PE=1 SV=2	>sp|P30622|CLIP1_HUMAN CAP-Gly domain-containing linker protein 1 OS=Homo sapiens OX=9606 GN=CLIP1 PE=1 SV=2	12	14	174	12	1438	162.1	Regulation of Microtubule Cytoskeleton	R-HSA-2467813; R-HSA-2500257; R-HSA-5663220; R-HSA-68877; R-HSA-9648025; R-HSA-141444; R-HSA-5626467	Separation of Sister Chromatids; Resolution of Sister Chromatid Cohesion; RHO GTPases Activate Formins; EML4 and NUDC in mitotic spindle formation; Amplification of signal from unattached kinetochores via a MAD2 inhibitory signal; RHO GTPases activate IQGAPs	1.59503e+07	2.11181e+07	1.4285e+07	1.48172e+07	1.02556e+07	1.23508e+07	1.42014e+07	1.22951e+07	1.42607e+07	1.53109e+07	1.39388e+07	1.42386e+07	1.64041e+07	1.18044e+07	1.42773e+07	1.30247e+07	1.29771e+07	1.21352e+07	1.92233e+07	1.60472e+07	1.55238e+07	1.2575e+07	1.68884e+07	1.67806e+07	1.68776e+07	2.06768e+07	1.7646e+07	1.75677e+07	1.76911e+07	1.85676e+07	1.14015e+07	1.28016e+07	1.74532e+07	1.57119e+07	1.67197e+07	8.3393e+06	1.81821e+07
Q96SQ9	cyp2s1	Cytochrome P450 2S1 OS=Homo sapiens OX=9606 GN=CYP2S1 PE=1 SV=2	>sp|Q96SQ9|CP2S1_HUMAN Cytochrome P450 2S1 OS=Homo sapiens OX=9606 GN=CYP2S1 PE=1 SV=2	27	11	310	11	504	55.8	Vitamin D Receptor Pathway; Oxidation by Cytochrome P450; Metapathway biotransformation Phase I and II	R-HSA-211981; R-HSA-211999; R-HSA-211958	CYP2E1 reactions; Miscellaneous substrates	4.00868e+07	4.16667e+07	4.16041e+07	3.8806e+07	4.68178e+07	4.36929e+07	4.20149e+07	4.95387e+07	4.1935e+07	3.94307e+07	3.6672e+07	3.04702e+07	4.07844e+07	5.31843e+07	4.82387e+07	5.35055e+07	4.52769e+07	4.57283e+07	4.77821e+07	4.82049e+07	3.75875e+07	4.27673e+07	3.35616e+07	4.26374e+07	4.14873e+07	3.9143e+07	3.98116e+07	4.3419e+07	4.3788e+07	4.70927e+07	4.06992e+07	5.18501e+07	4.21175e+07	4.64229e+07	4.61189e+07	4.81557e+07	2.84996e+07
P13693	tpt1	Translationally-controlled tumor protein OS=Homo sapiens OX=9606 GN=TPT1 PE=1 SV=1	>sp|P13693|TCTP_HUMAN Translationally-controlled tumor protein OS=Homo sapiens OX=9606 GN=TPT1 PE=1 SV=1	85	10	1514	8	172	19.6				1.98531e+08	2.492e+08	2.37612e+08	1.79592e+08	2.61568e+08	2.12884e+08	3.03231e+08	2.85774e+08	1.98085e+08	1.69492e+08	1.70401e+08	2.02589e+08	1.56929e+08	1.98275e+08	2.54616e+08	1.84412e+08	2.20125e+08	2.26803e+08	2.18607e+08	2.29997e+08	2.03881e+08	1.62438e+08	1.4157e+08	1.72512e+08	1.93866e+08	1.92133e+08	2.01319e+08	2.18445e+08	2.30218e+08	2.57583e+08	1.65845e+08	2.05452e+08	2.15809e+08	2.86855e+08	2.40363e+08	1.93628e+08	1.52581e+08
P22314	uba1	Ubiquitin-like modifier-activating enzyme 1 OS=Homo sapiens OX=9606 GN=UBA1 PE=1 SV=3	>sp|P22314|UBA1_HUMAN Ubiquitin-like modifier-activating enzyme 1 OS=Homo sapiens OX=9606 GN=UBA1 PE=1 SV=3	58	46	4034	46	1058	117.8	Proteasome Degradation; Parkin-Ubiquitin Proteasomal System pathway; Parkinsons Disease Pathway	R-HSA-983168; R-HSA-8866652	Antigen processing: Ubiquitination & Proteasome degradation; Synthesis of active ubiquitin: roles of E1 and E2 enzymes	1.74408e+09	1.58391e+09	1.54175e+09	1.4944e+09	1.64182e+09	1.50833e+09	1.46403e+09	1.40588e+09	1.53602e+09	1.55736e+09	1.66518e+09	1.49505e+09	1.66512e+09	1.56153e+09	1.6409e+09	1.57852e+09	1.4951e+09	1.44053e+09	1.55938e+09	1.60182e+09	1.50443e+09	1.44904e+09	1.64823e+09	1.4532e+09	1.53413e+09	1.55079e+09	1.6037e+09	1.66596e+09	1.6521e+09	1.50332e+09	1.55072e+09	1.56081e+09	1.51983e+09	1.59423e+09	1.5316e+09	1.43729e+09	1.63525e+09
Q9NZN5	arhgef12	Rho guanine nucleotide exchange factor 12 OS=Homo sapiens OX=9606 GN=ARHGEF12 PE=1 SV=1	>sp|Q9NZN5|ARHGC_HUMAN Rho guanine nucleotide exchange factor 12 OS=Homo sapiens OX=9606 GN=ARHGEF12 PE=1 SV=1	4	5	71	5	1544	173.1	Netrin-UNC5B signaling Pathway	R-HSA-8980692; R-HSA-9013106; R-HSA-416482; R-HSA-416572; R-HSA-9013148; R-HSA-193648; R-HSA-9013026	RHOA GTPase cycle; RHOC GTPase cycle; G alpha (12/13) signalling events; Sema4D induced cell migration and growth-cone collapse; CDC42 GTPase cycle; NRAGE signals death through JNK; RHOB GTPase cycle	7.10705e+06	4.82218e+06	4.58877e+06	4.21127e+06	5.30837e+06	6.8781e+06	5.54289e+06	5.59205e+06	5.634e+06	5.87791e+06	7.58346e+06	7.28691e+06	5.84058e+06	6.35194e+06	4.80488e+06	5.40986e+06	6.78364e+06	5.53833e+06	6.29579e+06	4.4802e+06	5.12202e+06	4.9792e+06	7.37409e+06	5.34159e+06	5.67039e+06	6.47449e+06	6.65911e+06	5.75738e+06	4.76669e+06	6.58003e+06	4.66667e+06	5.27863e+06	4.51001e+06	5.8744e+06	5.99374e+06	6.77364e+06	6.59168e+06
O95159	zfpl1	Zinc finger protein-like 1 OS=Homo sapiens OX=9606 GN=ZFPL1 PE=1 SV=2	>sp|O95159|ZFPL1_HUMAN Zinc finger protein-like 1 OS=Homo sapiens OX=9606 GN=ZFPL1 PE=1 SV=2	30	8	67	8	310	34.1				2.75211e+07	2.37935e+07	2.53698e+07	2.75027e+07	1.78499e+07	2.7235e+07	1.80244e+07	2.37788e+07	2.9862e+07	3.05548e+07	3.08807e+07	2.76409e+07	2.736e+07	2.66845e+07	2.61085e+07	2.79344e+07	2.78398e+07	3.02631e+07	2.47576e+07	2.87479e+07	2.68993e+07	2.5874e+07	3.1594e+07	3.22222e+07	2.84007e+07	2.89812e+07	2.67687e+07	2.51347e+07	2.33479e+07	2.43528e+07	2.66911e+07	2.87943e+07	2.65841e+07	2.7838e+07	2.71613e+07	2.35364e+07	1.95435e+07
P27487	dpp4	Dipeptidyl peptidase 4 OS=Homo sapiens OX=9606 GN=DPP4 PE=1 SV=2	>sp|P27487|DPP4_HUMAN Dipeptidyl peptidase 4 OS=Homo sapiens OX=9606 GN=DPP4 PE=1 SV=2	40	32	2059	32	766	88.2		R-HSA-381771; R-HSA-400511	Synthesis, secretion, and inactivation of Glucagon-like Peptide-1 (GLP-1); Synthesis, secretion, and inactivation of Glucose-dependent Insulinotropic Polypeptide (GIP)	6.21316e+08	6.18646e+08	6.50229e+08	6.16551e+08	5.91824e+08	6.58156e+08	5.74535e+08	6.35301e+08	5.64083e+08	6.18043e+08	5.7231e+08	5.60387e+08	5.93838e+08	6.28985e+08	6.77327e+08	6.84434e+08	6.37619e+08	6.1405e+08	6.10852e+08	6.41852e+08	6.48032e+08	5.94915e+08	6.28275e+08	6.6876e+08	6.59767e+08	5.83536e+08	5.77979e+08	5.8468e+08	6.4305e+08	6.57078e+08	6.70659e+08	6.66505e+08	6.51487e+08	6.07118e+08	6.31884e+08	6.12651e+08	5.90852e+08
Q8TAD7	occ1	Overexpressed in colon carcinoma 1 protein OS=Homo sapiens OX=9606 GN=OCC1 PE=1 SV=2	>sp|Q8TAD7|OCC1_HUMAN Overexpressed in colon carcinoma 1 protein OS=Homo sapiens OX=9606 GN=OCC1 PE=1 SV=2	57	2	97	2	63	6.4				6.1143e+06	8.1392e+06	8.63544e+06	8.51107e+06	5.90006e+06	1.14724e+07	1.32952e+07	1.10632e+07	1.14792e+07	4.54769e+06	4.35569e+06	1.04081e+07	9.31471e+06	5.56843e+06	5.34888e+06	7.83231e+06	9.78055e+06	1.07175e+07	5.38597e+06	5.66484e+06	1.2485e+07	9.73732e+06	4.65588e+06	1.06881e+07	1.14933e+07	1.16018e+07	1.10443e+07	4.27782e+06	4.17758e+06	8.92899e+06	1.01665e+07	5.46781e+06	5.63419e+06	6.23112e+06	5.32719e+06	5.53917e+06	4.84602e+06
Q13164	mapk7	Mitogen-activated protein kinase 7 OS=Homo sapiens OX=9606 GN=MAPK7 PE=1 SV=2	>sp|Q13164|MK07_HUMAN Mitogen-activated protein kinase 7 OS=Homo sapiens OX=9606 GN=MAPK7 PE=1 SV=2	3	2	2	2	816	88.3	MicroRNAs in cardiomyocyte hypertrophy; Integrin-mediated Cell Adhesion; Brain-Derived Neurotrophic Factor (BDNF) signaling pathway; Signal Transduction of S1P Receptor; Cardiac Hypertrophic Response; MAPK Signaling Pathway; Angiopoietin Like Protein 8 Regulatory Pathway; ESC Pluripotency Pathways; Non-genomic actions of 1,25 dihydroxyvitamin D3; EGF/EGFR Signaling Pathway; Osteoblast differentia…	R-HSA-8853659; R-HSA-2559582; R-HSA-198753; R-HSA-881907; R-HSA-202670; R-HSA-198765	RET signaling; Senescence-Associated Secretory Phenotype (SASP); Gastrin-CREB signalling pathway via PKC and MAPK; ERKs are inactivated; Signalling to ERK5	5.25005e+06	7.03298e+06	8.93254e+06	9.23037e+06	1.73721e+07	6.98147e+06	1.9651e+07	1.13995e+07	9.82079e+06	1.20268e+07	1.20627e+07	1.15234e+07	1.1624e+07	1.15976e+07	7.55968e+06	8.40908e+06	1.17393e+07	1.35734e+07	1.53874e+07	1.02938e+07	7.82751e+06	9.09888e+06	1.55883e+07	1.45862e+07	1.21252e+07	1.49808e+07	7.44298e+06	7.33911e+06	1.13141e+07	4.60992e+06	1.05373e+07	1.50592e+07	1.42754e+07	1.09697e+07	1.2411e+07	7.34845e+06	1.64821e+07
P55011	slc12a2	Solute carrier family 12 member 2 OS=Homo sapiens OX=9606 GN=SLC12A2 PE=1 SV=1	>sp|P55011|S12A2_HUMAN Solute carrier family 12 member 2 OS=Homo sapiens OX=9606 GN=SLC12A2 PE=1 SV=1	20	18	442	18	1212	131.4		R-HSA-426117	Cation-coupled Chloride cotransporters	5.07872e+07	4.08947e+07	3.65497e+07	3.68422e+07	4.84152e+07	5.10717e+07	5.26808e+07	4.32807e+07	5.28012e+07	5.28638e+07	4.59794e+07	4.82575e+07	4.59621e+07	5.2823e+07	4.68002e+07	4.4821e+07	4.70615e+07	4.5072e+07	4.77949e+07	4.48455e+07	4.1387e+07	4.00185e+07	4.43638e+07	4.98462e+07	4.92263e+07	4.91264e+07	4.89128e+07	4.53181e+07	4.06218e+07	4.06312e+07	4.26046e+07	4.45723e+07	3.87547e+07	4.37363e+07	4.3441e+07	3.74671e+07	5.36778e+07
O95363	fars2	Phenylalanine--tRNA ligase, mitochondrial OS=Homo sapiens OX=9606 GN=FARS2 PE=1 SV=1	>sp|O95363|SYFM_HUMAN Phenylalanine--tRNA ligase, mitochondrial OS=Homo sapiens OX=9606 GN=FARS2 PE=1 SV=1	12	5	72	5	451	52.3		R-HSA-379726	Mitochondrial tRNA aminoacylation	4.56594e+06	3.81552e+06	3.84535e+06	4.44373e+06	5.78832e+06	4.88769e+06	6.61943e+06	5.82714e+06	5.14046e+06	5.71109e+06	4.77966e+06	5.56339e+06	4.68654e+06	5.74211e+06	5.55751e+06	4.28309e+06	4.2213e+06	3.67814e+06	4.68286e+06	5.26532e+06	3.82315e+06	4.68731e+06		3.961e+06	3.48071e+06	3.5204e+06	4.20951e+06	5.51111e+06	5.44986e+06	6.57919e+06	4.73713e+06	4.36929e+06	5.39835e+06	4.86719e+06	5.30862e+06	4.2334e+06	4.5845e+06
Q9NX07	trnau1ap	tRNA selenocysteine 1-associated protein 1 OS=Homo sapiens OX=9606 GN=TRNAU1AP PE=1 SV=1	>sp|Q9NX07|TSAP1_HUMAN tRNA selenocysteine 1-associated protein 1 OS=Homo sapiens OX=9606 GN=TRNAU1AP PE=1 SV=1	10	2	6	2	287	32.5				1.08649e+07	4.36435e+06	6.70582e+06	7.81758e+06	1.2409e+06	4.34086e+06		1.50535e+06		1.48461e+06	1.36745e+06		1.39394e+06	7.38588e+06	5.02563e+06	6.25794e+06	2.5965e+06	2.49293e+06	1.39148e+06	2.82866e+06		1.04805e+06	3.91432e+06	3.70576e+06	2.64843e+06	1.99655e+06	3.74312e+06	2.93474e+06	2.58974e+06	3.87355e+06	3.38585e+06	1.08771e+06	1.16415e+06		1.53964e+06	3.75982e+06	2.92981e+06
O75787	atp6ap2	Renin receptor OS=Homo sapiens OX=9606 GN=ATP6AP2 PE=1 SV=2	>sp|O75787|RENR_HUMAN Renin receptor OS=Homo sapiens OX=9606 GN=ATP6AP2 PE=1 SV=2	17	5	67	5	350	39	ACE Inhibitor Pathway; Oxidative phosphorylation	R-HSA-6798695; R-HSA-2022377	Neutrophil degranulation; Metabolism of Angiotensinogen to Angiotensins	1.20928e+07	8.62685e+06	1.21935e+07	1.7998e+07	1.18333e+07	2.31785e+07	2.01788e+07	1.29301e+07	1.94972e+07	1.29191e+07	1.16405e+07	1.51592e+07	1.74207e+07	1.14915e+07	1.8189e+07	1.20277e+07	1.32055e+07	1.0657e+07	1.79612e+07	1.70643e+07	5.00665e+06	1.79185e+07	1.24722e+07	1.81929e+07	1.25547e+07	6.80036e+06	1.22975e+07	1.09617e+07	9.91786e+06	1.36073e+07	1.4518e+07	1.45224e+07	1.87967e+07	9.71202e+06	1.22889e+07	1.06823e+07	1.15412e+07
P20226	tbp	TATA-box-binding protein OS=Homo sapiens OX=9606 GN=TBP PE=1 SV=2	>sp|P20226|TBP_HUMAN TATA-box-binding protein OS=Homo sapiens OX=9606 GN=TBP PE=1 SV=2	7	2	6	2	339	37.7	Prion disease pathway; Eukaryotic Transcription Initiation	R-HSA-749476; R-HSA-76061; R-HSA-76066; R-HSA-76071; R-HSA-9018519; R-HSA-674695; R-HSA-6807505; R-HSA-167161; R-HSA-167162; R-HSA-167172; R-HSA-73776; R-HSA-73779; R-HSA-75953; R-HSA-76042; R-HSA-73762; R-HSA-427413; R-HSA-73772; R-HSA-73863; R-HSA-6804756; R-HSA-5250924; R-HSA-427359	RNA Polymerase III Abortive And Retractive Initiation; RNA Polymerase III Transcription Initiation From Type 1 Promoter; RNA Polymerase III Transcription Initiation From Type 2 Promoter; RNA Polymerase III Transcription Initiation From Type 3 Promoter; Estrogen-dependent gene expression; RNA Polymerase II Pre-transcription Events; RNA polymerase II transcribes snRNA genes; HIV Transcription Initi…	1.51725e+06	1.5951e+06	2.27865e+06											1.08513e+06	2.48145e+06	2.96885e+06	840454						1.47773e+06	2.06654e+06	2.59238e+06			3.10482e+06	3.14347e+06		1.20295e+06
P27824	canx	Calnexin OS=Homo sapiens OX=9606 GN=CANX PE=1 SV=2	>sp|P27824|CALX_HUMAN Calnexin OS=Homo sapiens OX=9606 GN=CANX PE=1 SV=2	51	31	4224	31	592	67.5		R-HSA-2132295; R-HSA-983170; R-HSA-9694548; R-HSA-8984722; R-HSA-9020956; R-HSA-168316; R-HSA-901042; R-HSA-9683686	MHC class II antigen presentation; Antigen Presentation: Folding, assembly and peptide loading of class I MHC; Maturation of spike protein; Interleukin-35 Signalling; Interleukin-27 signaling; Assembly of Viral Components at the Budding Site; Calnexin/calreticulin cycle; Maturation of spike protein	2.22582e+09	2.15339e+09	2.24278e+09	1.93564e+09	2.0348e+09	2.22295e+09	2.18544e+09	1.9052e+09	2.03738e+09	2.41598e+09	2.30628e+09	2.23843e+09	2.18133e+09	2.34613e+09	2.21632e+09	2.52825e+09	2.13206e+09	2.24297e+09	2.19768e+09	2.36254e+09	2.26383e+09	2.03506e+09	2.64597e+09	2.22287e+09	2.43198e+09	2.31509e+09	2.18758e+09	2.04847e+09	2.29233e+09	2.02773e+09	1.94065e+09	2.22205e+09	2.07947e+09	2.45058e+09	2.26983e+09	2.13046e+09	2.53385e+09
Q32P41	trmt5	tRNA (guanine(37)-N1)-methyltransferase OS=Homo sapiens OX=9606 GN=TRMT5 PE=1 SV=2	>sp|Q32P41|TRM5_HUMAN tRNA (guanine(37)-N1)-methyltransferase OS=Homo sapiens OX=9606 GN=TRMT5 PE=1 SV=2	13	6	86	6	509	58.2		R-HSA-6782861	Synthesis of wybutosine at G37 of tRNA(Phe)	9.87327e+06	1.01791e+07	9.65522e+06	1.13127e+07	9.72346e+06	1.0679e+07	1.05169e+07	1.26145e+07	6.80476e+06	1.31422e+07	1.45634e+07	7.50857e+06	1.19046e+07	6.47437e+06	1.01834e+07	7.44738e+06	1.29055e+07	8.54106e+06	7.65947e+06	8.94506e+06	8.94081e+06	9.8059e+06	1.18603e+07	1.34048e+07	1.51699e+07	1.01999e+07	1.37411e+07	7.86093e+06	9.90637e+06	9.97541e+06	4.74072e+06	1.01977e+07	1.08003e+07	7.74148e+06	8.52609e+06	1.17474e+07	6.98075e+06
Q13206	ddx10	Probable ATP-dependent RNA helicase DDX10 OS=Homo sapiens OX=9606 GN=DDX10 PE=1 SV=2	>sp|Q13206|DDX10_HUMAN Probable ATP-dependent RNA helicase DDX10 OS=Homo sapiens OX=9606 GN=DDX10 PE=1 SV=2	39	27	800	27	875	100.8				1.2132e+08	1.31617e+08	1.21912e+08	1.23745e+08	1.36426e+08	1.3654e+08	1.22748e+08	1.27751e+08	1.16172e+08	1.13603e+08	1.17377e+08	1.28969e+08	1.15225e+08	1.39611e+08	1.41383e+08	1.36029e+08	1.36642e+08	1.1361e+08	1.25182e+08	1.37334e+08	1.31001e+08	1.23423e+08	1.05361e+08	1.16229e+08	1.24989e+08	1.15274e+08	1.18499e+08	1.22718e+08	1.24451e+08	1.363e+08	1.34983e+08	1.25619e+08	1.25873e+08	1.43978e+08	1.32581e+08	1.36125e+08	1.16025e+08
Q9UM54	myo6	Unconventional myosin-VI OS=Homo sapiens OX=9606 GN=MYO6 PE=1 SV=4	>sp|Q9UM54|MYO6_HUMAN Unconventional myosin-VI OS=Homo sapiens OX=9606 GN=MYO6 PE=1 SV=4	26	26	222	26	1294	149.6	VEGFA-VEGFR2 Signaling Pathway; Joubert Syndrome	R-HSA-9013418; R-HSA-9013422; R-HSA-190873; R-HSA-9013420; R-HSA-399719	RHOBTB2 GTPase cycle; RHOBTB1 GTPase cycle; Gap junction degradation; RHOU GTPase cycle; Trafficking of AMPA receptors	2.7121e+07	3.07821e+07	2.61867e+07	2.46696e+07	3.44834e+07	3.17304e+07	3.21976e+07	2.73893e+07	2.94339e+07	3.22835e+07	3.37264e+07	3.14299e+07	2.53289e+07	4.46334e+07	3.60043e+07	3.11661e+07	2.8884e+07	2.99492e+07	3.87346e+07	3.4408e+07	2.68304e+07	3.43822e+07	3.22498e+07	3.48999e+07	3.4938e+07	3.54971e+07	3.36556e+07	3.032e+07	3.00125e+07	3.02067e+07	2.71603e+07	4.12964e+07	3.75804e+07	4.37747e+07	3.79494e+07	4.22524e+07	3.08777e+07
Q9UG56	pisd	Phosphatidylserine decarboxylase proenzyme, mitochondrial OS=Homo sapiens OX=9606 GN=PISD PE=2 SV=4	>sp|Q9UG56|PISD_HUMAN Phosphatidylserine decarboxylase proenzyme, mitochondrial OS=Homo sapiens OX=9606 GN=PISD PE=2 SV=4	6	2	24	2	409	46.6	Kennedy pathway from Sphingolipids; Glycerolipids and Glycerophospholipids	R-HSA-1483213	Synthesis of PE	1.87634e+06	2.10357e+06	4.69803e+06	3.02725e+06	4.17416e+06	4.94957e+06	5.42158e+06	4.07094e+06	5.03509e+06	1.5944e+06	6.1741e+06	4.8581e+06	2.52364e+06	2.3254e+06	5.8902e+06	7.56814e+06	4.79118e+06	6.66017e+06	1.02685e+07	3.19635e+06	6.09749e+06	4.23926e+06	3.58563e+06	1.17246e+06	5.16097e+06	2.82494e+06	2.66611e+06	3.92115e+06	4.7848e+06	5.14178e+06	3.92518e+06	5.40997e+06	6.37278e+06	8.66301e+06	5.13819e+06	4.97997e+06	2.067e+06
P16402	h1-3	Histone H1.3 OS=Homo sapiens OX=9606 GN=H1-3 PE=1 SV=2	>sp|P16402|H13_HUMAN Histone H1.3 OS=Homo sapiens OX=9606 GN=H1-3 PE=1 SV=2	21	7	1393	6	221	22.3		R-HSA-140342; R-HSA-2559584	Apoptosis induced DNA fragmentation; Formation of Senescence-Associated Heterochromatin Foci (SAHF)	7.75524e+09	6.94858e+09	7.60881e+09	8.25999e+09	6.40919e+09	7.13586e+09	6.61553e+09	7.5817e+09	7.33704e+09	6.62495e+09	6.66129e+09	7.24012e+09	7.7457e+09	7.28862e+09	7.40736e+09	7.8994e+09	7.22211e+09	6.58045e+09	6.42871e+09	6.72663e+09	7.07852e+09	7.16737e+09	6.22574e+09	7.20846e+09	6.24823e+09	6.95688e+09	6.46005e+09	7.24726e+09	7.20351e+09	7.47984e+09	8.44699e+09	6.27165e+09	6.98503e+09	6.2862e+09	6.42793e+09	7.04934e+09	6.12506e+09
Q99447	pcyt2	Ethanolamine-phosphate cytidylyltransferase OS=Homo sapiens OX=9606 GN=PCYT2 PE=1 SV=1	>sp|Q99447|PCY2_HUMAN Ethanolamine-phosphate cytidylyltransferase OS=Homo sapiens OX=9606 GN=PCYT2 PE=1 SV=1	53	16	368	16	389	43.8	Kennedy pathway from Sphingolipids; One carbon metabolism and related pathways; Glycerolipids and Glycerophospholipids	R-HSA-1483213	Synthesis of PE	4.8486e+07	5.79579e+07	5.4004e+07	5.67604e+07	5.65157e+07	4.93598e+07	6.04275e+07	6.6334e+07	6.7436e+07	5.79873e+07	5.80653e+07	6.80487e+07	6.06438e+07	4.71578e+07	5.02759e+07	4.04027e+07	5.65794e+07	5.32494e+07	5.92505e+07	5.41419e+07	5.74731e+07	5.32734e+07	4.2639e+07	5.82151e+07	5.43359e+07	5.81218e+07	5.90279e+07	5.11018e+07	5.44853e+07	6.86633e+07	4.66645e+07	4.50677e+07	5.20344e+07	5.32191e+07	4.86535e+07	5.42822e+07	4.66499e+07
Q9H814	phax	Phosphorylated adapter RNA export protein OS=Homo sapiens OX=9606 GN=PHAX PE=1 SV=1	>sp|Q9H814|PHAX_HUMAN Phosphorylated adapter RNA export protein OS=Homo sapiens OX=9606 GN=PHAX PE=1 SV=1	31	10	340	10	394	44.4		R-HSA-191859; R-HSA-6807505	snRNP Assembly; RNA polymerase II transcribes snRNA genes	3.17566e+07	3.87862e+07	3.8942e+07	3.59419e+07	3.45949e+07	4.01477e+07	4.06645e+07	3.444e+07	3.6039e+07	3.60824e+07	3.2094e+07	3.74322e+07	3.30212e+07	3.40543e+07	3.2629e+07	3.4849e+07	3.51194e+07	3.4191e+07	3.77286e+07	3.47063e+07	3.84815e+07	3.77249e+07	3.81312e+07	3.60896e+07	2.57428e+07	2.81191e+07	2.73646e+07	3.27413e+07	3.39846e+07	3.74448e+07	3.44367e+07	3.46975e+07	3.66884e+07	3.77723e+07	3.76925e+07	3.47977e+07	3.77162e+07
Q08431	mfge8	Lactadherin OS=Homo sapiens OX=9606 GN=MFGE8 PE=1 SV=3	>sp|Q08431|MFGM_HUMAN Lactadherin OS=Homo sapiens OX=9606 GN=MFGE8 PE=1 SV=3	30	9	254	9	387	43.1	Extracellular vesicle-mediated signaling in recipient cells; Glucocorticoid Receptor Pathway; Nuclear Receptors Meta-Pathway; Ebola Virus Pathway on Host	R-HSA-381426; R-HSA-8957275; R-HSA-977225	Regulation of Insulin-like Growth Factor (IGF) transport and uptake by Insulin-like Growth Factor Binding Proteins (IGFBPs); Post-translational protein phosphorylation; Amyloid fiber formation	2.2134e+07	3.26661e+07	1.76822e+07	2.68892e+07	2.55836e+07	2.42454e+07	2.96846e+07	2.33321e+07	2.15114e+07	2.17926e+07	2.1201e+07	2.03254e+07	2.02987e+07	2.57807e+07	2.97716e+07	3.32889e+07	2.89327e+07	2.87442e+07	3.1144e+07	2.61283e+07	3.0562e+07	2.59093e+07	1.6726e+07	1.40987e+07	1.88597e+07	2.03085e+07	1.37264e+07	3.44419e+07	3.61968e+07	4.21015e+07	2.82256e+07	4.22608e+07	3.34633e+07	2.86821e+07	2.96301e+07	2.38948e+07	1.60098e+07
P17931	lgals3	Galectin-3 OS=Homo sapiens OX=9606 GN=LGALS3 PE=1 SV=5	>sp|P17931|LEG3_HUMAN Galectin-3 OS=Homo sapiens OX=9606 GN=LGALS3 PE=1 SV=5	35	7	1605	7	250	26.1	AGE/RAGE pathway; Spinal Cord Injury	R-HSA-6798695; R-HSA-879415; R-HSA-8939246; R-HSA-8941333	Neutrophil degranulation; Advanced glycosylation endproduct receptor signaling; RUNX1 regulates transcription of genes involved in differentiation of myeloid cells; RUNX2 regulates genes involved in differentiation of myeloid cells	2.74342e+09	3.16062e+09	2.92217e+09	3.36327e+09	2.94014e+09	3.0146e+09	2.85045e+09	3.22885e+09	2.72214e+09	2.44006e+09	2.45461e+09	2.83617e+09	2.92398e+09	2.69967e+09	2.93997e+09	3.06657e+09	2.96981e+09	2.76891e+09	3.11127e+09	3.12945e+09	3.02224e+09	3.25118e+09	2.53593e+09	2.6564e+09	2.64758e+09	2.85378e+09	2.67775e+09	2.84459e+09	3.09553e+09	3.00364e+09	2.73798e+09	2.92159e+09	3.1862e+09	2.87227e+09	2.76306e+09	3.20387e+09	2.34393e+09
Q9NP92	mrps30	39S ribosomal protein S30, mitochondrial OS=Homo sapiens OX=9606 GN=MRPS30 PE=1 SV=2	>sp|Q9NP92|RT30_HUMAN 39S ribosomal protein S30, mitochondrial OS=Homo sapiens OX=9606 GN=MRPS30 PE=1 SV=2	38	10	311	10	439	50.3		R-HSA-5389840; R-HSA-5368286; R-HSA-5419276	Mitochondrial translation elongation; Mitochondrial translation initiation; Mitochondrial translation termination	5.85372e+07	5.8542e+07	5.69807e+07	5.58358e+07	5.69311e+07	5.80061e+07	5.65942e+07	5.76982e+07	5.75097e+07	5.52487e+07	5.90271e+07	4.89339e+07	5.03884e+07	5.13321e+07	6.06378e+07	5.60088e+07	5.45726e+07	5.6345e+07	5.06187e+07	5.39521e+07	6.35804e+07	5.51501e+07	4.84925e+07	5.25382e+07	5.42252e+07	3.4305e+07	4.42281e+07	5.9588e+07	5.7602e+07	5.86933e+07	5.49316e+07	4.89675e+07	5.93958e+07	4.91945e+07	5.88271e+07	6.37447e+07	4.83251e+07
O60869	edf1	Endothelial differentiation-related factor 1 OS=Homo sapiens OX=9606 GN=EDF1 PE=1 SV=1	>sp|O60869|EDF1_HUMAN Endothelial differentiation-related factor 1 OS=Homo sapiens OX=9606 GN=EDF1 PE=1 SV=1	42	7	490	7	148	16.4				2.14593e+08	2.21252e+08	2.08741e+08	2.53224e+08	1.91009e+08	2.04246e+08	2.06324e+08	2.09842e+08	1.9893e+08	1.95935e+08	1.91781e+08	2.14018e+08	2.38886e+08	1.9423e+08	2.07057e+08	2.13407e+08	2.05733e+08	1.89816e+08	1.93909e+08	1.84592e+08	1.96792e+08	2.18134e+08	1.38181e+08	1.86941e+08	1.90089e+08	2.2649e+08	1.95603e+08	1.93609e+08	2.07275e+08	2.04262e+08	2.4126e+08	2.09057e+08	2.02788e+08	1.88932e+08	2.0471e+08	2.13995e+08	2.08706e+08
A6NHR9	smchd1	Structural maintenance of chromosomes flexible hinge domain-containing protein 1 OS=Homo sapiens OX=9606 GN=SMCHD1 PE=1 SV=2	>sp|A6NHR9|SMHD1_HUMAN Structural maintenance of chromosomes flexible hinge domain-containing protein 1 OS=Homo sapiens OX=9606 GN=SMCHD1 PE=1 SV=2	26	40	621	40	2005	226.2				7.86959e+07	7.61488e+07	7.2028e+07	7.55579e+07	8.06993e+07	7.86962e+07	8.19287e+07	7.66762e+07	7.58208e+07	8.19703e+07	8.03475e+07	9.17412e+07	8.79695e+07	9.42723e+07	8.8585e+07	8.07121e+07	8.96746e+07	8.26192e+07	8.39732e+07	8.83888e+07	8.78449e+07	8.4354e+07	8.78081e+07	8.73272e+07	8.40201e+07	8.91504e+07	9.28046e+07	8.98764e+07	8.31024e+07	9.49462e+07	8.34091e+07	8.51035e+07	8.11643e+07	8.00392e+07	7.50541e+07	7.05843e+07	9.20775e+07
Q9UQB8	baiap2	Brain-specific angiogenesis inhibitor 1-associated protein 2 OS=Homo sapiens OX=9606 GN=BAIAP2 PE=1 SV=1	>sp|Q9UQB8|BAIP2_HUMAN Brain-specific angiogenesis inhibitor 1-associated protein 2 OS=Homo sapiens OX=9606 GN=BAIAP2 PE=1 SV=1	37	16	318	16	552	60.8	Regulation of Actin Cytoskeleton	R-HSA-9013423; R-HSA-9664422; R-HSA-4420097; R-HSA-2029482; R-HSA-5663213; R-HSA-9013148; R-HSA-9013149	RAC3 GTPase cycle; FCGR3A-mediated phagocytosis; VEGFA-VEGFR2 Pathway; Regulation of actin dynamics for phagocytic cup formation; RHO GTPases Activate WASPs and WAVEs; CDC42 GTPase cycle; RAC1 GTPase cycle	2.59254e+07	3.56789e+07	3.4422e+07	3.26551e+07	3.00567e+07	2.91229e+07	3.135e+07	3.08775e+07	2.66028e+07	2.97021e+07	2.72602e+07	3.05145e+07	3.26887e+07	2.76506e+07	3.06105e+07	2.8782e+07	3.07632e+07	3.05038e+07	3.41472e+07	2.95602e+07	3.43189e+07	3.76255e+07	1.77281e+07	2.04662e+07	1.85794e+07	2.08225e+07	2.32702e+07	3.11916e+07	3.53198e+07	2.65608e+07	3.44331e+07	3.83639e+07	3.30617e+07	2.95779e+07	3.02139e+07	3.57389e+07	2.7428e+07
Q96EK6	gnpnat1	Glucosamine 6-phosphate N-acetyltransferase OS=Homo sapiens OX=9606 GN=GNPNAT1 PE=1 SV=1	>sp|Q96EK6|GNA1_HUMAN Glucosamine 6-phosphate N-acetyltransferase OS=Homo sapiens OX=9606 GN=GNPNAT1 PE=1 SV=1	64	7	373	7	184	20.7		R-HSA-446210	Synthesis of UDP-N-acetyl-glucosamine	3.15809e+07	3.80958e+07	3.41923e+07	3.30574e+07	4.06813e+07	3.7779e+07	4.78867e+07	3.16666e+07	2.91794e+07	4.28055e+07	5.28464e+07	5.21992e+07	3.62076e+07	3.72407e+07	3.55469e+07	3.60388e+07	5.05384e+07	5.07436e+07	4.36838e+07	4.20501e+07	4.60803e+07	3.74987e+07	2.86307e+07	3.72143e+07	3.38678e+07	4.31515e+07	4.37748e+07	4.02881e+07	4.88068e+07	4.28191e+07	2.68897e+07	4.22949e+07	3.1572e+07	3.79593e+07	4.65388e+07	3.20295e+07	3.91151e+07
Q8N766	emc1	ER membrane protein complex subunit 1 OS=Homo sapiens OX=9606 GN=EMC1 PE=1 SV=1	>sp|Q8N766|EMC1_HUMAN ER membrane protein complex subunit 1 OS=Homo sapiens OX=9606 GN=EMC1 PE=1 SV=1	31	21	392	21	993	111.7				4.39496e+07	5.52738e+07	4.81402e+07	4.73495e+07	5.26426e+07	4.7292e+07	5.20634e+07	5.41724e+07	4.07028e+07	3.77044e+07	4.74689e+07	4.19155e+07	4.23028e+07	5.19299e+07	5.1148e+07	5.65789e+07	5.33856e+07	5.55849e+07	4.87965e+07	5.31188e+07	4.68379e+07	4.64939e+07	5.56423e+07	4.14952e+07	4.8398e+07	4.71012e+07	4.27891e+07	5.66545e+07	4.87224e+07	4.80544e+07	4.66189e+07	4.64374e+07	4.9044e+07	4.57017e+07	4.89066e+07	5.65427e+07	5.71596e+07
P08237	pfkm	ATP-dependent 6-phosphofructokinase, muscle type OS=Homo sapiens OX=9606 GN=PFKM PE=1 SV=2	>sp|P08237|PFKAM_HUMAN ATP-dependent 6-phosphofructokinase, muscle type OS=Homo sapiens OX=9606 GN=PFKM PE=1 SV=2	51	31	1150	28	780	85.1	Pathways in clear cell renal cell carcinoma; Computational Model of Aerobic Glycolysis; Insulin Signaling; Glycolysis and Gluconeogenesis	R-HSA-70171	Glycolysis	2.35071e+08	2.2523e+08	1.97697e+08	2.11524e+08	2.32881e+08	2.23148e+08	2.45759e+08	2.24457e+08	2.31505e+08	2.32718e+08	2.3077e+08	2.51583e+08	2.30458e+08	2.4703e+08	2.31686e+08	2.36888e+08	2.21212e+08	2.2562e+08	2.19467e+08	2.28516e+08	2.1623e+08	2.24652e+08	2.23033e+08	1.99296e+08	2.21349e+08	2.25767e+08	2.2685e+08	2.3734e+08	2.32279e+08	2.38334e+08	2.2206e+08	2.41708e+08	2.19241e+08	2.56623e+08	2.28242e+08	2.54005e+08	2.43242e+08
Q8N2H4	sys1	Protein SYS1 homolog OS=Homo sapiens OX=9606 GN=SYS1 PE=1 SV=1	>sp|Q8N2H4|SYS1_HUMAN Protein SYS1 homolog OS=Homo sapiens OX=9606 GN=SYS1 PE=1 SV=1	20	2	42	2	156	17.6		R-HSA-6811440	Retrograde transport at the Trans-Golgi-Network	1.30365e+07	1.04385e+07	1.03843e+07	1.0814e+07	1.15016e+07	1.11901e+07	1.20224e+07	1.29009e+07	9.84059e+06	1.12633e+07	1.06146e+07	9.559e+06	1.04806e+07	1.15801e+07	1.13212e+07	1.2186e+07	1.12327e+07	1.10452e+07	1.26822e+07	1.28923e+07	1.47496e+07	9.5275e+06	1.0407e+07	1.15488e+07	1.15908e+07	9.2045e+06	8.60306e+06	1.14788e+07	1.28769e+07	1.07563e+07	1.14561e+07	1.15226e+07	1.25846e+07	1.12829e+07	1.22068e+07	1.11168e+07	8.60737e+06
P30626	sri	Sorcin OS=Homo sapiens OX=9606 GN=SRI PE=1 SV=1	>sp|P30626|SORCN_HUMAN Sorcin OS=Homo sapiens OX=9606 GN=SRI PE=1 SV=1	44	8	353	8	198	21.7		R-HSA-936837; R-HSA-5578775; R-HSA-418359; R-HSA-2672351; R-HSA-425561	Ion transport by P-type ATPases; Ion homeostasis; Reduction of cytosolic Ca++ levels; Stimuli-sensing channels; Sodium/Calcium exchangers	9.39558e+07	8.65645e+07	8.4778e+07	9.29157e+07	8.43623e+07	8.4876e+07	8.70306e+07	9.03635e+07	9.7207e+07	1.0179e+08	9.56099e+07	9.38322e+07	9.13392e+07	1.06659e+08	8.11165e+07	8.70211e+07	1.15751e+08	8.82994e+07	8.28509e+07	9.52202e+07	9.73674e+07	9.22418e+07	1.03881e+08	9.47034e+07	8.88556e+07	1.31213e+08	1.15075e+08	7.31652e+07	8.84098e+07	1.18537e+08	1.11158e+08	8.81053e+07	9.00354e+07	8.17192e+07	9.53625e+07	8.58424e+07	1.00171e+08
Q6P1N0	cc2d1a	Coiled-coil and C2 domain-containing protein 1A OS=Homo sapiens OX=9606 GN=CC2D1A PE=1 SV=1	>sp|Q6P1N0|C2D1A_HUMAN Coiled-coil and C2 domain-containing protein 1A OS=Homo sapiens OX=9606 GN=CC2D1A PE=1 SV=1	15	10	70	10	951	104	Sudden Infant Death Syndrome (SIDS) Susceptibility Pathways			1.09305e+06	2.60894e+06	995010	1.2765e+06	2.06802e+06	1.43949e+06	1.21243e+06	2.28081e+06		1.29649e+06	1.37018e+06	839669	787674		1.12079e+06	1.01968e+06	750535		1.60725e+06	983677	1.37284e+06	2.19884e+06										2.61542e+06	1.70679e+06	1.58712e+06	2.63361e+06	1.86966e+06	2.3611e+06
Q02218	ogdh	2-oxoglutarate dehydrogenase, mitochondrial OS=Homo sapiens OX=9606 GN=OGDH PE=1 SV=3	>sp|Q02218|ODO1_HUMAN 2-oxoglutarate dehydrogenase, mitochondrial OS=Homo sapiens OX=9606 GN=OGDH PE=1 SV=3	44	39	1526	32	1023	115.9	TCA Cycle and Deficiency of Pyruvate Dehydrogenase complex (PDHc); Amino Acid metabolism; Thiamine metabolic pathways; Tryptophan metabolism; TCA Cycle (aka Krebs or citric acid cycle)	R-HSA-389661; R-HSA-71403; R-HSA-71064	Glyoxylate metabolism and glycine degradation; Citric acid cycle (TCA cycle); Lysine catabolism	1.54783e+08	1.49288e+08	1.66352e+08	1.34981e+08	1.4865e+08	1.48972e+08	1.6862e+08	1.36509e+08	1.52414e+08	1.74538e+08	1.61331e+08	1.60423e+08	1.20019e+08	1.76611e+08	1.68217e+08	1.52616e+08	1.56526e+08	1.74893e+08	1.60307e+08	1.71461e+08	1.73025e+08	1.53342e+08	1.76767e+08	1.90021e+08	1.74782e+08	1.68086e+08	1.6935e+08	1.60834e+08	1.67251e+08	1.52428e+08	1.67329e+08	1.6432e+08	1.55992e+08	1.55698e+08	1.8185e+08	1.32326e+08	1.88805e+08
Q9HCU5	preb	Prolactin regulatory element-binding protein OS=Homo sapiens OX=9606 GN=PREB PE=1 SV=2	>sp|Q9HCU5|PREB_HUMAN Prolactin regulatory element-binding protein OS=Homo sapiens OX=9606 GN=PREB PE=1 SV=2	35	9	183	9	417	45.4		R-HSA-204005; R-HSA-381038; R-HSA-5694530	COPII-mediated vesicle transport; XBP1(S) activates chaperone genes; Cargo concentration in the ER	2.37807e+07	3.02068e+07	2.34205e+07	3.31242e+07	2.4355e+07	3.20815e+07	2.76681e+07	2.99875e+07	3.02791e+07	2.86736e+07	2.24832e+07	2.25979e+07	1.81532e+07	2.53511e+07	2.87486e+07	1.55933e+07	2.70997e+07	2.97806e+07	3.47127e+07	2.66721e+07	3.42072e+07	3.75353e+07	2.97881e+07	3.1985e+07	2.93863e+07	2.69053e+07	2.85836e+07	3.0387e+07	2.90292e+07	3.03858e+07	3.21564e+07	2.79368e+07	3.54027e+07	2.54635e+07	3.62604e+07	3.35264e+07	3.24075e+07
P14635	ccnb1	G2/mitotic-specific cyclin-B1 OS=Homo sapiens OX=9606 GN=CCNB1 PE=1 SV=1	>sp|P14635|CCNB1_HUMAN G2/mitotic-specific cyclin-B1 OS=Homo sapiens OX=9606 GN=CCNB1 PE=1 SV=1	31	10	334	10	433	48.3	AMP-activated Protein Kinase (AMPK) Signaling; miRNA Regulation of DNA Damage Response; Cell Cycle; Retinoblastoma Gene in Cancer; ATM Signaling Pathway; G1 to S cell cycle control; DNA Damage Response	R-HSA-2500257; R-HSA-8852276; R-HSA-2995383; R-HSA-3301854; R-HSA-2565942; R-HSA-69273; R-HSA-162658; R-HSA-156711; R-HSA-2514853; R-HSA-2980767; R-HSA-69478; R-HSA-174048; R-HSA-176408; R-HSA-176412; R-HSA-75035; R-HSA-6804114; R-HSA-8878166; R-HSA-2465910; R-HSA-113507; R-HSA-2299718; R-HSA-4419969; R-HSA-176417; R-HSA-68875	Resolution of Sister Chromatid Cohesion; The role of GTSE1 in G2/M progression after G2 checkpoint; Initiation of Nuclear Envelope (NE) Reformation; Nuclear Pore Complex (NPC) Disassembly; Regulation of PLK1 Activity at G2/M Transition; Cyclin A/B1/B2 associated events during G2/M transition; Golgi Cisternae Pericentriolar Stack Reorganization; Polo-like kinase mediated events; Condensation of Pr…	6.06163e+07	6.65459e+07	5.47879e+07	6.1577e+07	7.9786e+07	7.06185e+07	8.49797e+07	6.84946e+07	3.24396e+07	2.86861e+07	4.02817e+07	3.22205e+07	3.3643e+07	5.26082e+07	5.71372e+07	5.50284e+07	5.25041e+07	5.5665e+07	5.53276e+07	6.31267e+07	5.71774e+07	6.22029e+07	7.47545e+07	7.89121e+07	8.21164e+07	9.16504e+07	8.48811e+07	5.46706e+07	5.05474e+07	5.37043e+07	5.57621e+07	7.11998e+07	7.05391e+07	7.80454e+07	6.9089e+07	6.59572e+07	9.0033e+07
Q6GMV2	smyd5	SET and MYND domain-containing protein 5 OS=Homo sapiens OX=9606 GN=SMYD5 PE=1 SV=2	>sp|Q6GMV2|SMYD5_HUMAN SET and MYND domain-containing protein 5 OS=Homo sapiens OX=9606 GN=SMYD5 PE=1 SV=2	27	8	345	8	418	47.3	Histone Modifications			4.90239e+07	5.22814e+07	4.95449e+07	4.64755e+07	5.07301e+07	5.13589e+07	3.78229e+07	4.8681e+07	5.43625e+07	5.68032e+07	6.19081e+07	5.71162e+07	5.83375e+07	5.24924e+07	5.38074e+07	3.73085e+07	5.16156e+07	4.87009e+07	4.68247e+07	5.71925e+07	5.2443e+07	4.77735e+07	5.73535e+07	4.08777e+07	5.57855e+07	5.66063e+07	6.04276e+07	3.47833e+07	5.09355e+07	5.14506e+07	5.14872e+07	4.97363e+07	3.61558e+07	5.39504e+07	4.27502e+07	5.14058e+07	4.36808e+07
Q14108	scarb2	Lysosome membrane protein 2 OS=Homo sapiens OX=9606 GN=SCARB2 PE=1 SV=2	>sp|Q14108|SCRB2_HUMAN Lysosome membrane protein 2 OS=Homo sapiens OX=9606 GN=SCARB2 PE=1 SV=2	23	7	402	7	478	54.3	Primary Focal Segmental Glomerulosclerosis FSGS; Nephrotic syndrome	R-HSA-8856828; R-HSA-8856825	Cargo recognition for clathrin-mediated endocytosis	1.03901e+08	8.70612e+07	1.04517e+08	9.25633e+07	9.30405e+07	9.26191e+07	9.24789e+07	9.47918e+07	7.8108e+07	9.44752e+07	9.33662e+07	8.38981e+07	8.2508e+07	8.37165e+07	8.45113e+07	9.63646e+07	8.17419e+07	9.95686e+07	9.02749e+07	8.89274e+07	9.59437e+07	9.9393e+07	8.96681e+07	1.1103e+08	1.10491e+08	1.0069e+08	1.00454e+08	7.95734e+07	9.27125e+07	7.61264e+07	9.08182e+07	9.05546e+07	9.26571e+07	8.69867e+07	8.9364e+07	8.36021e+07	9.98483e+07
Q96DE0	nudt16	U8 snoRNA-decapping enzyme OS=Homo sapiens OX=9606 GN=NUDT16 PE=1 SV=2	>sp|Q96DE0|NUD16_HUMAN U8 snoRNA-decapping enzyme OS=Homo sapiens OX=9606 GN=NUDT16 PE=1 SV=2	38	7	270	6	195	21.3		R-HSA-2393930	Phosphate bond hydrolysis by NUDT proteins	2.68089e+07	2.729e+07	2.8922e+07	2.94153e+07	2.5228e+07	2.66728e+07	2.96892e+07	2.97675e+07	3.22426e+07	3.02751e+07	3.17516e+07	3.23289e+07	2.96703e+07	2.62145e+07	2.67006e+07	2.70565e+07	2.99419e+07	2.54302e+07	2.6661e+07	2.63704e+07	2.60768e+07	2.80254e+07	2.98137e+07	2.78866e+07	2.94444e+07	2.90713e+07	2.80971e+07	2.93751e+07	2.91017e+07	2.74029e+07	2.67932e+07	2.97434e+07	2.61622e+07	2.75085e+07	2.7345e+07	3.07209e+07	3.11516e+07
Q5T8D3	acbd5	Acyl-CoA-binding domain-containing protein 5 OS=Homo sapiens OX=9606 GN=ACBD5 PE=1 SV=1	>sp|Q5T8D3|ACBD5_HUMAN Acyl-CoA-binding domain-containing protein 5 OS=Homo sapiens OX=9606 GN=ACBD5 PE=1 SV=1	10	5	13	5	534	60.1		R-HSA-8980692; R-HSA-9013106; R-HSA-390918; R-HSA-9603798	RHOA GTPase cycle; RHOC GTPase cycle; Peroxisomal lipid metabolism; Class I peroxisomal membrane protein import	2.26559e+06	4.05599e+06		2.96558e+06					3.97221e+06		4.36463e+06	2.76108e+06	3.84186e+06	2.5599e+06		3.33162e+06	3.2233e+06		4.15308e+06	3.83677e+06	3.89407e+06	3.75161e+06	3.52201e+06	5.26291e+06		3.9968e+06	3.32946e+06	3.12255e+06		3.24728e+06	4.35591e+06			3.39878e+06	3.81938e+06	2.36714e+06	2.84661e+06
O75569	prkra	Interferon-inducible double-stranded RNA-dependent protein kinase activator A OS=Homo sapiens OX=9606 GN=PRKRA PE=1 SV=1	>sp|O75569|PRKRA_HUMAN Interferon-inducible double-stranded RNA-dependent protein kinase activator A OS=Homo sapiens OX=9606 GN=PRKRA PE=1 SV=1	39	11	359	11	313	34.4	VEGFA-VEGFR2 Signaling Pathway; Ebola Virus Pathway on Host	R-HSA-203927; R-HSA-426486	MicroRNA (miRNA) biogenesis; Small interfering RNA (siRNA) biogenesis	8.09867e+07	8.78278e+07	8.46459e+07	9.22283e+07	9.33984e+07	9.00472e+07	9.36686e+07	9.01111e+07	9.14798e+07	9.19731e+07	8.93846e+07	9.85099e+07	9.81656e+07	8.30475e+07	8.98939e+07	8.2518e+07	9.22296e+07	9.60598e+07	9.83865e+07	9.3826e+07	8.58044e+07	1.00718e+08	7.38984e+07	9.18587e+07	9.50183e+07	1.01284e+08	9.97536e+07	8.36344e+07	8.78203e+07	9.10185e+07	8.85867e+07	8.92685e+07	9.00457e+07	9.38611e+07	9.30849e+07	9.17437e+07	8.77673e+07
O95825	cryzl1	Quinone oxidoreductase-like protein 1 OS=Homo sapiens OX=9606 GN=CRYZL1 PE=1 SV=2	>sp|O95825|QORL1_HUMAN Quinone oxidoreductase-like protein 1 OS=Homo sapiens OX=9606 GN=CRYZL1 PE=1 SV=2	32	9	143	9	349	38.7				1.59644e+07	1.51135e+07	1.57038e+07	1.32656e+07	1.47323e+07	1.26166e+07	1.70233e+07	7.15255e+06	1.30887e+07	1.63699e+07	1.81704e+07	1.53335e+07	8.9472e+06	1.8219e+07	1.50121e+07	1.66184e+07	9.029e+06	1.52934e+07	1.58802e+07	1.46571e+07	1.35686e+07	1.23769e+07	1.5055e+07	1.32662e+07	1.59547e+07	1.57402e+07	6.62537e+06	1.48713e+07	1.59578e+07	9.41309e+06	1.31842e+07	1.5379e+07	1.41724e+07	1.4587e+07	1.56723e+07	7.32549e+06	1.78428e+07
P54687	bcat1	Branched-chain-amino-acid aminotransferase, cytosolic OS=Homo sapiens OX=9606 GN=BCAT1 PE=1 SV=3	>sp|P54687|BCAT1_HUMAN Branched-chain-amino-acid aminotransferase, cytosolic OS=Homo sapiens OX=9606 GN=BCAT1 PE=1 SV=3	20	6	101	6	386	42.9	Amino Acid metabolism; One carbon metabolism and related pathways	R-HSA-70895	Branched-chain amino acid catabolism	1.02553e+07	1.57425e+07	2.01411e+07	1.31911e+07	1.65598e+07	1.41939e+07	1.70847e+07	1.35594e+07	2.01059e+07	1.53073e+07	2.14573e+07	1.71208e+07	1.55931e+07	1.596e+07	1.4497e+07	1.81918e+07	1.56189e+07	1.23181e+07	1.26585e+07	1.46401e+07	1.52768e+07	1.284e+07	9.76164e+06	1.23156e+07	1.36881e+07	1.11459e+07	1.23141e+07	1.75977e+07	1.52956e+07	1.45792e+07	1.63409e+07	1.36779e+07	1.21245e+07	1.45858e+07	1.66315e+07	1.55823e+07	1.5897e+07
P22033	mmut	Methylmalonyl-CoA mutase, mitochondrial OS=Homo sapiens OX=9606 GN=MMUT PE=1 SV=4	>sp|P22033|MUTA_HUMAN Methylmalonyl-CoA mutase, mitochondrial OS=Homo sapiens OX=9606 GN=MMUT PE=1 SV=4	28	15	401	15	750	83.1	Vitamin B12 Metabolism; Amino Acid metabolism	R-HSA-196741; R-HSA-71032; R-HSA-3359475; R-HSA-3359478	Cobalamin (Cbl, vitamin B12) transport and metabolism; Propionyl-CoA catabolism; Defective MMAA causes methylmalonic aciduria type cblA; Defective MUT causes methylmalonic aciduria mut type	3.8824e+07	3.19332e+07	3.13708e+07	3.58952e+07	3.5749e+07	3.4858e+07	3.51525e+07	3.42651e+07	4.4742e+07	3.50778e+07	3.88774e+07	4.50037e+07	4.45824e+07	3.52099e+07	3.48092e+07	3.42017e+07	4.07004e+07	3.3881e+07	3.49693e+07	3.35885e+07	3.39085e+07	3.29028e+07	3.71123e+07	3.647e+07	3.43527e+07	3.91288e+07	3.90868e+07	3.69793e+07	3.96234e+07	3.76944e+07	3.0797e+07	3.48634e+07	3.64361e+07	3.70722e+07	3.30885e+07	4.02447e+07	3.87336e+07
O75718	crtap	Cartilage-associated protein OS=Homo sapiens OX=9606 GN=CRTAP PE=1 SV=1	>sp|O75718|CRTAP_HUMAN Cartilage-associated protein OS=Homo sapiens OX=9606 GN=CRTAP PE=1 SV=1	4	2	14	2	401	46.5	Type I collagen synthesis in the context of Osteogenesis imperfecta	R-HSA-1650814	Collagen biosynthesis and modifying enzymes	1.45911e+06	2.17436e+06	1.9384e+06	2.8793e+06	2.63458e+06	1.37024e+06	3.14987e+06	2.32739e+06	1.95459e+06	1.30393e+06	1.205e+06	1.88515e+06	1.62961e+06	1.17923e+06	1.90012e+06	1.75661e+06	1.8895e+06	1.48155e+06	1.67313e+06	1.5214e+06	1.29884e+06	1.82284e+06	1.63802e+06	1.24879e+06	1.3489e+06	1.35802e+06	1.48639e+06	1.46899e+06	1.50499e+06	2.65935e+06	1.38505e+06	1.73279e+06	2.66984e+06	1.64692e+06	1.88385e+06	2.64894e+06	1.68724e+06
Q5VW32	brox	BRO1 domain-containing protein BROX OS=Homo sapiens OX=9606 GN=BROX PE=1 SV=1	>sp|Q5VW32|BROX_HUMAN BRO1 domain-containing protein BROX OS=Homo sapiens OX=9606 GN=BROX PE=1 SV=1	21	7	105	7	411	46.4				1.03645e+07	8.49484e+06	1.03667e+07	1.13449e+07	9.5157e+06	1.01149e+07	1.00805e+07	1.10571e+07	9.81993e+06	9.51031e+06	1.0056e+07	9.51881e+06	9.69097e+06	9.96544e+06	9.91151e+06	9.2806e+06	9.94795e+06	1.00985e+07	9.11483e+06	1.04811e+07	8.31614e+06	1.12749e+07	9.88756e+06	9.31578e+06	1.0836e+07	1.03556e+07	8.6253e+06	1.02377e+07	1.05499e+07	1.129e+07	1.074e+07	1.17208e+07	9.36857e+06	9.06494e+06	9.30548e+06	9.55991e+06	9.76063e+06
P31689	dnaja1	DnaJ homolog subfamily A member 1 OS=Homo sapiens OX=9606 GN=DNAJA1 PE=1 SV=2	>sp|P31689|DNJA1_HUMAN DnaJ homolog subfamily A member 1 OS=Homo sapiens OX=9606 GN=DNAJA1 PE=1 SV=2	58	15	960	15	397	44.8	VEGFA-VEGFR2 Signaling Pathway; Exercise-induced Circadian Regulation	R-HSA-3371497	HSP90 chaperone cycle for steroid hormone receptors (SHR)	2.11242e+08	2.10648e+08	2.132e+08	2.20789e+08	2.11559e+08	2.1838e+08	2.32832e+08	2.20842e+08	1.94944e+08	1.84008e+08	1.95155e+08	1.84101e+08	2.02218e+08	2.17771e+08	2.18688e+08	2.13209e+08	2.16313e+08	2.17377e+08	2.43153e+08	2.36573e+08	2.63946e+08	2.46514e+08	1.61824e+08	2.00023e+08	1.98478e+08	1.91141e+08	1.83868e+08	2.20156e+08	2.42384e+08	2.11143e+08	2.55323e+08	2.19713e+08	2.32429e+08	2.32317e+08	2.43538e+08	2.03915e+08	1.76837e+08
Q9Y2X0	med16	Mediator of RNA polymerase II transcription subunit 16 OS=Homo sapiens OX=9606 GN=MED16 PE=1 SV=2	>sp|Q9Y2X0|MED16_HUMAN Mediator of RNA polymerase II transcription subunit 16 OS=Homo sapiens OX=9606 GN=MED16 PE=1 SV=2	7	4	30	4	877	96.7		R-HSA-1989781; R-HSA-212436; R-HSA-381340	PPARA activates gene expression; Generic Transcription Pathway; Transcriptional regulation of white adipocyte differentiation	3.04918e+06	7.44158e+06	6.00049e+06	7.30858e+06	4.89822e+06	5.42833e+06	6.65612e+06	4.77236e+06	6.37312e+06	4.88838e+06	2.62628e+06	6.13695e+06	4.03586e+06	4.67246e+06	5.4863e+06	3.78847e+06	4.20685e+06	2.8155e+06	5.88493e+06	5.77991e+06	6.59689e+06	7.47131e+06	3.51444e+06	3.77054e+06	4.34936e+06	4.79878e+06	4.63274e+06	4.31308e+06	5.34928e+06	6.61527e+06	4.69961e+06	3.12729e+06	4.49944e+06	3.67075e+06	3.50048e+06	4.0992e+06	5.49337e+06
Q96H79	zc3hav1l	Zinc finger CCCH-type antiviral protein 1-like OS=Homo sapiens OX=9606 GN=ZC3HAV1L PE=1 SV=2	>sp|Q96H79|ZCCHL_HUMAN Zinc finger CCCH-type antiviral protein 1-like OS=Homo sapiens OX=9606 GN=ZC3HAV1L PE=1 SV=2	61	11	406	11	300	32.9				5.6549e+07	3.90316e+07	4.93487e+07	5.43496e+07	4.86024e+07	4.90897e+07	4.73598e+07	5.44989e+07	6.31565e+07	7.20542e+07	6.10725e+07	5.3855e+07	5.832e+07	4.86617e+07	5.65198e+07	4.95479e+07	4.48557e+07	5.42403e+07	4.66515e+07	4.7727e+07	5.58264e+07	4.72941e+07	7.05012e+07	6.38554e+07	5.75704e+07	5.01166e+07	5.41602e+07	6.12294e+07	5.08908e+07	4.13764e+07	5.6973e+07	4.85346e+07	5.02992e+07	4.93642e+07	4.63101e+07	4.97391e+07	5.12593e+07
O95070	yif1a	Protein YIF1A OS=Homo sapiens OX=9606 GN=YIF1A PE=1 SV=2	>sp|O95070|YIF1A_HUMAN Protein YIF1A OS=Homo sapiens OX=9606 GN=YIF1A PE=1 SV=2	9	2	25	2	293	32		R-HSA-381038	XBP1(S) activates chaperone genes		2.03774e+06	2.31206e+06	1.91758e+06	2.14684e+06	3.37375e+06	2.85996e+06	2.54133e+06	2.41128e+06	2.64056e+06	2.70179e+06	2.00258e+06	1.82518e+06					3.20505e+06	2.40759e+06	3.17757e+06	2.63176e+06	2.00423e+06	4.79622e+06	1.90294e+06	3.18377e+06	1.97655e+06	3.03223e+06	3.69474e+06	800627	3.12706e+06	3.62766e+06	3.14403e+06	3.18147e+06	2.93226e+06	2.67902e+06	2.65061e+06	3.12199e+06
Q9H7B2	rpf2	Ribosome production factor 2 homolog OS=Homo sapiens OX=9606 GN=RPF2 PE=1 SV=2	>sp|Q9H7B2|RPF2_HUMAN Ribosome production factor 2 homolog OS=Homo sapiens OX=9606 GN=RPF2 PE=1 SV=2	29	9	384	9	306	35.6				5.15112e+07	5.41257e+07	4.7912e+07	4.65308e+07	4.73389e+07	5.56649e+07	5.62125e+07	5.51813e+07	4.25186e+07	5.20551e+07	4.74279e+07	4.60461e+07	4.39736e+07	6.67701e+07	6.12098e+07	5.95904e+07	5.66806e+07	5.47173e+07	5.64656e+07	6.02242e+07	5.84312e+07	5.46131e+07	6.17791e+07	4.71588e+07	5.85423e+07	3.93545e+07	4.39247e+07	5.71942e+07	5.38977e+07	5.08524e+07	5.66839e+07	5.92698e+07	5.38818e+07	6.60694e+07	5.83767e+07	5.17299e+07	6.35698e+07
O94913	pcf11	Pre-mRNA cleavage complex 2 protein Pcf11 OS=Homo sapiens OX=9606 GN=PCF11 PE=1 SV=3	>sp|O94913|PCF11_HUMAN Pre-mRNA cleavage complex 2 protein Pcf11 OS=Homo sapiens OX=9606 GN=PCF11 PE=1 SV=3	16	14	101	14	1555	172.9		R-HSA-6807505; R-HSA-72163; R-HSA-72187; R-HSA-73856; R-HSA-77595	RNA polymerase II transcribes snRNA genes; mRNA Splicing - Major Pathway; mRNA 3'-end processing; RNA Polymerase II Transcription Termination; Processing of Intronless Pre-mRNAs	2.60226e+07	1.39341e+07	2.16577e+07	1.8005e+07	9.23135e+06	2.38962e+07	1.45524e+07	1.91058e+07	1.52522e+07	1.74537e+07	2.0256e+07	1.68532e+07	1.6449e+07	1.60412e+07	1.80497e+07	1.99905e+07	2.70608e+07	1.45398e+07	1.94205e+07	1.80299e+07	2.31699e+07	2.01242e+07	1.47401e+07	2.68507e+07	2.01259e+07	2.61741e+07	1.22685e+07	1.57803e+07	2.08351e+07	1.65922e+07	1.2578e+07	8.77094e+06	1.75645e+07	9.0593e+06	1.08479e+07	1.08321e+07	1.86834e+07
Q99714	hsd17b10	3-hydroxyacyl-CoA dehydrogenase type-2 OS=Homo sapiens OX=9606 GN=HSD17B10 PE=1 SV=3	>sp|Q99714|HCD2_HUMAN 3-hydroxyacyl-CoA dehydrogenase type-2 OS=Homo sapiens OX=9606 GN=HSD17B10 PE=1 SV=3	84	16	1466	16	261	26.9	Alzheimers Disease; Valproic acid pathway; Tryptophan metabolism	R-HSA-70895; R-HSA-6785470; R-HSA-6787450; R-HSA-8868766	Branched-chain amino acid catabolism; tRNA processing in the mitochondrion; tRNA modification in the mitochondrion; rRNA processing in the mitochondrion	3.04893e+08	3.26963e+08	2.75594e+08	3.06444e+08	3.29366e+08	3.04567e+08	3.42564e+08	3.31405e+08	3.02062e+08	3.64736e+08	3.7201e+08	4.10978e+08	3.56155e+08	3.48073e+08	3.18051e+08	3.23459e+08	3.96694e+08	3.1198e+08	3.43183e+08	3.12494e+08	3.30577e+08	3.15627e+08	3.16389e+08	3.38514e+08	3.05771e+08	3.37956e+08	3.48763e+08	3.44057e+08	3.52747e+08	3.8776e+08	3.30434e+08	3.1971e+08	3.16755e+08	3.62919e+08	3.47656e+08	3.33676e+08	3.20948e+08
Q13136	ppfia1	Liprin-alpha-1 OS=Homo sapiens OX=9606 GN=PPFIA1 PE=1 SV=1	>sp|Q13136|LIPA1_HUMAN Liprin-alpha-1 OS=Homo sapiens OX=9606 GN=PPFIA1 PE=1 SV=1	25	22	270	21	1202	135.7		R-HSA-210500; R-HSA-181429; R-HSA-181430; R-HSA-212676; R-HSA-264642; R-HSA-388844	Glutamate Neurotransmitter Release Cycle; Serotonin Neurotransmitter Release Cycle; Norepinephrine Neurotransmitter Release Cycle; Dopamine Neurotransmitter Release Cycle; Acetylcholine Neurotransmitter Release Cycle; Receptor-type tyrosine-protein phosphatases	1.82077e+07	1.70913e+07	1.42711e+07	1.6744e+07	1.45728e+07	1.33237e+07	1.61158e+07	2.06233e+07	1.27235e+07	1.69486e+07	1.41748e+07	2.23681e+07	2.20216e+07	1.68099e+07	1.74667e+07	1.31207e+07	1.51192e+07	1.28076e+07	1.28383e+07	1.44836e+07	1.82361e+07	2.03578e+07	1.73302e+07	1.22413e+07	1.4757e+07	1.7847e+07	1.81798e+07	1.4596e+07	1.30918e+07	1.74338e+07	1.58755e+07	9.79229e+06	1.2237e+07	1.12896e+07	1.36915e+07	1.69174e+07	1.92991e+07
Q10469	mgat2	Alpha-1,6-mannosyl-glycoprotein 2-beta-N-acetylglucosaminyltransferase OS=Homo sapiens OX=9606 GN=MGAT2 PE=1 SV=1	>sp|Q10469|MGAT2_HUMAN Alpha-1,6-mannosyl-glycoprotein 2-beta-N-acetylglucosaminyltransferase OS=Homo sapiens OX=9606 GN=MGAT2 PE=1 SV=1	16	6	59	6	447	51.5		R-HSA-9694548; R-HSA-975578; R-HSA-4793952	Maturation of spike protein; Reactions specific to the complex N-glycan synthesis pathway; Defective MGAT2 causes MGAT2-CDG (CDG-2a)	7.39024e+06	8.73878e+06	8.48582e+06	8.06618e+06	9.2177e+06	7.21508e+06	9.41608e+06	8.11761e+06	8.21472e+06	7.73721e+06	7.52322e+06	5.5391e+06	4.97347e+06	9.01296e+06	8.35028e+06	7.69068e+06	6.37757e+06	9.00723e+06	8.77301e+06	8.51453e+06	9.45304e+06	9.69605e+06	8.0807e+06	9.14826e+06	9.0101e+06	9.09826e+06	6.23281e+06	8.71986e+06	7.0091e+06	8.98458e+06	7.79426e+06	8.59472e+06	7.04111e+06	8.76813e+06	7.48098e+06	6.27638e+06	8.22965e+06
Q9UL03	ints6	Integrator complex subunit 6 OS=Homo sapiens OX=9606 GN=INTS6 PE=1 SV=1	>sp|Q9UL03|INT6_HUMAN Integrator complex subunit 6 OS=Homo sapiens OX=9606 GN=INTS6 PE=1 SV=1	5	4	21	4	887	100.3		R-HSA-6807505	RNA polymerase II transcribes snRNA genes	1.01333e+07	1.03029e+07	9.10038e+06	8.99403e+06	1.90924e+07	1.08737e+07	9.27736e+06	1.93007e+07	8.41537e+06	1.98068e+07	2.0764e+07	1.6802e+07	1.75404e+07	1.13154e+07	2.14821e+07	2.15925e+07	1.79956e+07	7.16914e+06	1.03504e+07	1.09204e+07	9.7604e+06	9.04866e+06	2.15814e+07	8.0148e+06	1.93618e+07	1.41929e+07	8.72837e+06	9.74146e+06	1.1454e+07	7.25704e+06	8.51645e+06	1.04735e+07	1.02196e+07	1.17689e+07	9.15005e+06	8.85056e+06	1.17904e+07
Q9NYH9	utp6	U3 small nucleolar RNA-associated protein 6 homolog OS=Homo sapiens OX=9606 GN=UTP6 PE=2 SV=2	>sp|Q9NYH9|UTP6_HUMAN U3 small nucleolar RNA-associated protein 6 homolog OS=Homo sapiens OX=9606 GN=UTP6 PE=2 SV=2	28	13	115	13	597	70.1		R-HSA-6791226; R-HSA-6790901	Major pathway of rRNA processing in the nucleolus and cytosol; rRNA modification in the nucleus and cytosol	2.56714e+07	3.47753e+07	2.62806e+07	3.43899e+07	2.63461e+07	3.30037e+07	3.71527e+07	3.00411e+07	2.41022e+07	2.5801e+07	2.30371e+07	2.70631e+07	2.52514e+07	2.29734e+07	3.27253e+07	2.2232e+07	2.81565e+07	2.46287e+07	2.07822e+07	2.4598e+07	2.3088e+07	2.28098e+07	3.67554e+07	3.35943e+07	2.8144e+07	3.28102e+07	3.16897e+07	3.27813e+07	3.29358e+07	3.24723e+07	3.52482e+07	2.25199e+07	2.84152e+07	3.05172e+07	2.84181e+07	2.64432e+07	3.61073e+07
Q9NX46	adprhl2	ADP-ribose glycohydrolase ARH3 OS=Homo sapiens OX=9606 GN=ADPRHL2 PE=1 SV=1	>sp|Q9NX46|ARHL2_HUMAN ADP-ribose glycohydrolase ARH3 OS=Homo sapiens OX=9606 GN=ADPRHL2 PE=1 SV=1	18	5	56	5	363	38.9		R-HSA-110362	POLB-Dependent Long Patch Base Excision Repair	7.67081e+06	9.50248e+06	8.16075e+06	1.0016e+07	7.07282e+06	6.41198e+06	7.60582e+06	9.66154e+06	9.62272e+06	7.15074e+06	6.59297e+06	1.07055e+07	1.02516e+07	8.23233e+06	9.09938e+06	1.3317e+07	1.02358e+07	7.14878e+06	8.49455e+06	7.44311e+06	8.37128e+06	8.39686e+06	8.89208e+06	6.62535e+06	7.47616e+06	9.63626e+06		9.91128e+06	9.50846e+06	9.6176e+06	7.20649e+06	7.60164e+06	8.40803e+06	6.10417e+06	6.45512e+06	1.10301e+07	8.12164e+06
Q8WUD4	ccdc12	Coiled-coil domain-containing protein 12 OS=Homo sapiens OX=9606 GN=CCDC12 PE=1 SV=1	>sp|Q8WUD4|CCD12_HUMAN Coiled-coil domain-containing protein 12 OS=Homo sapiens OX=9606 GN=CCDC12 PE=1 SV=1	45	6	125	6	166	19.2				4.99565e+06	6.16744e+06	5.06104e+06	8.04862e+06	5.92757e+06	5.72489e+06	2.99602e+06	2.67509e+06	2.42567e+06	2.25897e+06	5.58802e+06	8.80179e+06	7.47898e+06	9.2706e+06	7.86017e+06	1.24327e+07	1.00458e+07	7.95339e+06	9.23525e+06	4.96244e+06	1.09426e+07	1.01264e+07	1.04528e+07	8.211e+06	9.66766e+06	1.34178e+07	1.32855e+07	3.98458e+06	7.47807e+06	6.09019e+06	3.66389e+06	5.69129e+06	5.15135e+06	6.45855e+06	5.27645e+06	7.21721e+06	3.35773e+06
Q8TE67	eps8l3	Epidermal growth factor receptor kinase substrate 8-like protein 3 OS=Homo sapiens OX=9606 GN=EPS8L3 PE=1 SV=2	>sp|Q8TE67|ES8L3_HUMAN Epidermal growth factor receptor kinase substrate 8-like protein 3 OS=Homo sapiens OX=9606 GN=EPS8L3 PE=1 SV=2	26	10	79	10	593	66.8				1.43155e+06	5.51323e+06	7.35134e+06	6.44448e+06	3.31318e+06	4.57494e+06	2.75981e+06	3.27971e+06	6.92369e+06	5.64501e+06	4.33599e+06	5.78244e+06	5.39341e+06	2.58735e+06	3.50585e+06	4.50613e+06	2.62469e+06	2.91601e+06	4.29885e+06	4.87804e+06	3.0744e+06	3.12856e+06	5.13114e+06	8.62269e+06	4.99863e+06	4.60521e+06	3.81406e+06	1.64542e+06	3.99548e+06	2.79449e+06		3.29223e+06	4.46492e+06	5.25299e+06	3.69985e+06	3.96862e+06	2.19118e+06
P0DMV9	hspa1b	Heat shock 70 kDa protein 1B OS=Homo sapiens OX=9606 GN=HSPA1B PE=1 SV=1	>sp|P0DMV9|HS71B_HUMAN Heat shock 70 kDa protein 1B OS=Homo sapiens OX=9606 GN=HSPA1B PE=1 SV=1 >sp|P0DMV8|HS71A_HUMAN Heat shock 70 kDa protein 1A OS=Homo sapiens OX=9606 GN=HSPA1A PE=1 SV=1	64	32	5430	24	641	70	Apoptosis Modulation and Signaling; Parkin-Ubiquitin Proteasomal System pathway; MAPK Signaling Pathway; Apoptosis Modulation by HSP70; VEGFA-VEGFR2 Signaling Pathway	R-HSA-6798695; R-HSA-3371453; R-HSA-3371497; R-HSA-3371568; R-HSA-3371571	Neutrophil degranulation; Regulation of HSF1-mediated heat shock response; HSP90 chaperone cycle for steroid hormone receptors (SHR); Attenuation phase	1.4791e+09	1.3952e+09	1.46328e+09	1.47409e+09	1.50541e+09	1.49164e+09	1.45778e+09	1.42673e+09	1.76584e+09	1.68682e+09	1.5507e+09	1.51569e+09	1.59727e+09	1.36765e+09	1.46766e+09	1.47012e+09	1.45272e+09	1.64603e+09	1.49853e+09	1.49887e+09	1.49293e+09	1.43781e+09	1.52743e+09	1.43393e+09	1.50169e+09	1.39892e+09	1.5509e+09	1.44285e+09	1.56947e+09	1.46881e+09	1.50319e+09	1.52623e+09	1.41182e+09	1.50381e+09	1.47672e+09	1.43977e+09	1.55596e+09
P16070	cd44	CD44 antigen OS=Homo sapiens OX=9606 GN=CD44 PE=1 SV=3	>sp|P16070|CD44_HUMAN CD44 antigen OS=Homo sapiens OX=9606 GN=CD44 PE=1 SV=3	11	7	284	7	742	81.5	Hepatitis C and Hepatocellular Carcinoma; Wnt Signaling Pathway and Pluripotency; Hippo-Merlin Signaling Dysregulation; Gastrin Signaling Pathway; Senescence and Autophagy in Cancer	R-HSA-877300; R-HSA-6798695; R-HSA-202733; R-HSA-1474228; R-HSA-216083; R-HSA-2160916	Interferon gamma signaling; Neutrophil degranulation; Cell surface interactions at the vascular wall; Degradation of the extracellular matrix; Integrin cell surface interactions; Hyaluronan uptake and degradation	4.7572e+07	4.56777e+07	4.34018e+07	5.13186e+07	5.06507e+07	4.46114e+07	4.77041e+07	4.65504e+07	4.4535e+07	3.49622e+07	4.22532e+07	4.07417e+07	3.77842e+07	4.6566e+07	4.48698e+07	4.21354e+07	3.90676e+07	5.21195e+07	4.48365e+07	4.84759e+07	4.99436e+07	4.94941e+07	4.52778e+07	3.60061e+07	4.40958e+07	4.3955e+07	3.9784e+07	4.21394e+07	4.5055e+07	4.36219e+07	4.8479e+07	4.67665e+07	4.98998e+07	4.42773e+07	4.37185e+07	4.40877e+07	4.26008e+07
Q5M775	specc1	Cytospin-B OS=Homo sapiens OX=9606 GN=SPECC1 PE=1 SV=1	>sp|Q5M775|CYTSB_HUMAN Cytospin-B OS=Homo sapiens OX=9606 GN=SPECC1 PE=1 SV=1	16	12	97	12	1068	118.5				2.2578e+07	1.19599e+07	1.08721e+07	1.59744e+07	1.11984e+07	1.45625e+07	2.02922e+07	1.88021e+07	1.58619e+07	1.27994e+07	1.28938e+07	1.67198e+07	1.43387e+07	1.55605e+07	1.55716e+07	1.66139e+07	2.0165e+07	1.24142e+07	1.81938e+07	1.37627e+07	1.55349e+07	2.07339e+07	2.62621e+07	1.98335e+07	1.52595e+07	2.77176e+07	2.13941e+07	2.03895e+07	2.17963e+07	2.06247e+07	1.58222e+07	1.46217e+07	1.50323e+07	1.60929e+07	1.514e+07	1.71701e+07	3.27128e+07
P13861	prkar2a	cAMP-dependent protein kinase type II-alpha regulatory subunit OS=Homo sapiens OX=9606 GN=PRKAR2A PE=1 SV=2	>sp|P13861|KAP2_HUMAN cAMP-dependent protein kinase type II-alpha regulatory subunit OS=Homo sapiens OX=9606 GN=PRKAR2A PE=1 SV=2	57	19	621	19	404	45.5	Myometrial Relaxation and Contraction Pathways; G Protein Signaling Pathways; TGF-beta Signaling Pathway; Lipid Metabolism Pathway; Pathways Regulating Hippo Signaling; Hippo-Merlin Signaling Dysregulation; Calcium Regulation in the Cardiac Cell; Sudden Infant Death Syndrome (SIDS) Susceptibility Pathways	R-HSA-983231; R-HSA-9664323; R-HSA-9660821; R-HSA-381676; R-HSA-432040; R-HSA-163615; R-HSA-164378; R-HSA-5610787; R-HSA-180024; R-HSA-442720; R-HSA-9010642	Factors involved in megakaryocyte development and platelet production; FCGR3A-mediated IL10 synthesis; ADORA2B mediated anti-inflammatory cytokines production; Glucagon-like Peptide-1 (GLP1) regulates insulin secretion; Vasopressin regulates renal water homeostasis via Aquaporins; PKA activation; PKA activation in glucagon signalling; Hedgehog 'off' state; DARPP-32 events; CREB1 phosphorylation t…	1.02597e+08	1.03331e+08	1.09805e+08	1.01452e+08	1.05393e+08	1.08625e+08	1.01293e+08	8.77705e+07	1.07461e+08	1.1637e+08	1.16145e+08	1.02068e+08	1.07332e+08	9.52667e+07	1.01978e+08	1.08104e+08	9.72813e+07	1.15939e+08	1.05337e+08	1.12175e+08	1.05853e+08	1.00256e+08	1.23451e+08	1.18044e+08	1.1345e+08	1.08645e+08	1.04477e+08	9.96693e+07	1.1524e+08	9.45391e+07	9.71455e+07	1.03779e+08	1.06593e+08	1.06121e+08	1.1055e+08	9.17508e+07	1.10145e+08
P53384	nubp1	Cytosolic Fe-S cluster assembly factor NUBP1 OS=Homo sapiens OX=9606 GN=NUBP1 PE=1 SV=2	>sp|P53384|NUBP1_HUMAN Cytosolic Fe-S cluster assembly factor NUBP1 OS=Homo sapiens OX=9606 GN=NUBP1 PE=1 SV=2	44	8	197	8	320	34.5		R-HSA-2564830	Cytosolic iron-sulfur cluster assembly	3.88393e+07	3.46173e+07	3.18633e+07	3.84344e+07	4.14406e+07	3.56265e+07	3.30486e+07	3.59344e+07	4.14099e+07	3.89506e+07	4.22956e+07	2.89577e+07	2.69424e+07	3.95453e+07	3.57429e+07	3.34769e+07	3.43016e+07	3.07875e+07	3.7367e+07	3.46781e+07	2.40949e+07	3.58737e+07	3.99205e+07	3.62156e+07	3.34626e+07	3.00985e+07	3.42996e+07	4.65427e+07	4.37431e+07	3.57899e+07	3.27802e+07	3.76451e+07	3.55113e+07	4.25325e+07	3.69192e+07	3.86255e+07	3.84671e+07
P00338	ldha	L-lactate dehydrogenase A chain OS=Homo sapiens OX=9606 GN=LDHA PE=1 SV=2	>sp|P00338|LDHA_HUMAN L-lactate dehydrogenase A chain OS=Homo sapiens OX=9606 GN=LDHA PE=1 SV=2	80	25	4509	23	332	36.7	Cori Cycle; HIF1A and PPARG regulation of glycolysis; Photodynamic therapy-induced HIF-1 survival signaling; VEGFA-VEGFR2 Signaling Pathway; Amino Acid metabolism; Pathways in clear cell renal cell carcinoma; PI3K/AKT/mTOR - VitD3 Signalling; Metabolic reprogramming in colon cancer; Computational Model of Aerobic Glycolysis; Glycolysis in senescence; Glycolysis and Gluconeogenesis	R-HSA-70268	Pyruvate metabolism	3.30505e+09	3.95795e+09	4.05341e+09	3.63195e+09	3.31981e+09	3.83755e+09	3.88202e+09	3.81321e+09	4.08466e+09	4.29035e+09	4.483e+09	4.40816e+09	4.52598e+09	3.47002e+09	3.85561e+09	3.86059e+09	3.68741e+09	3.32635e+09	3.95815e+09	3.8993e+09	3.64371e+09	4.24426e+09	3.7339e+09	4.27241e+09	4.02323e+09	4.19248e+09	3.84265e+09	3.40085e+09	3.87959e+09	3.78576e+09	3.86999e+09	3.36814e+09	3.8111e+09	4.07574e+09	3.66404e+09	3.98546e+09	3.75461e+09
P09669	cox6c	Cytochrome c oxidase subunit 6C OS=Homo sapiens OX=9606 GN=COX6C PE=1 SV=2	>sp|P09669|COX6C_HUMAN Cytochrome c oxidase subunit 6C OS=Homo sapiens OX=9606 GN=COX6C PE=1 SV=2	52	7	261	7	75	8.8	Electron Transport Chain (OXPHOS system in mitochondria); Ciliary landscape; Nonalcoholic fatty liver disease; Mitochondrial CIV Assembly	R-HSA-611105; R-HSA-5628897; R-HSA-9707564	Respiratory electron transport; TP53 Regulates Metabolic Genes; Cytoprotection by HMOX1	1.17873e+08	1.30405e+08	1.25506e+08	1.23384e+08	1.20912e+08	1.36685e+08	1.35084e+08	1.252e+08	1.55295e+08	1.4571e+08	1.4182e+08	1.72393e+08	1.52781e+08	1.26536e+08	1.2554e+08	1.37898e+08	1.26666e+08	1.21832e+08	1.50023e+08	1.32188e+08	1.38333e+08	1.45144e+08	1.24991e+08	1.4323e+08	1.34346e+08	1.44293e+08	1.24978e+08	1.19445e+08	1.27201e+08	1.34067e+08	1.27159e+08	1.4226e+08	1.33062e+08	1.33008e+08	1.36564e+08	1.28343e+08	1.35729e+08
O75367	h2afy	Core histone macro-H2A.1 OS=Homo sapiens OX=9606 GN=H2AFY PE=1 SV=4	>sp|O75367|H2AY_HUMAN Core histone macro-H2A.1 OS=Homo sapiens OX=9606 GN=H2AFY PE=1 SV=4	52	18	1898	18	372	39.6	H19 action Rb-E2F1 signaling and CDK-Beta-catenin activity; FBXL10 enhancement of MAP/ERK signaling in diffuse large B-cell lymphoma			7.58453e+08	7.78716e+08	6.64541e+08	7.97406e+08	8.11392e+08	7.01719e+08	7.80278e+08	7.53945e+08	8.04571e+08	7.69883e+08	7.52967e+08	7.26947e+08	7.71278e+08	7.39738e+08	8.48042e+08	7.59604e+08	8.16742e+08	7.1476e+08	7.90698e+08	7.61095e+08	8.05476e+08	8.06793e+08	7.66615e+08	7.87055e+08	7.87531e+08	7.47611e+08	8.64665e+08	8.14363e+08	7.80007e+08	8.15253e+08	7.8017e+08	8.09524e+08	7.7042e+08	7.89795e+08	7.49891e+08	8.81619e+08	8.46195e+08
Q9BUE0	med18	Mediator of RNA polymerase II transcription subunit 18 OS=Homo sapiens OX=9606 GN=MED18 PE=1 SV=1	>sp|Q9BUE0|MED18_HUMAN Mediator of RNA polymerase II transcription subunit 18 OS=Homo sapiens OX=9606 GN=MED18 PE=1 SV=1	9	2	24	2	208	23.6		R-HSA-1989781; R-HSA-381340	PPARA activates gene expression; Transcriptional regulation of white adipocyte differentiation	1.43991e+06	3.2488e+06	2.41036e+06	2.90596e+06	2.03202e+06	2.77445e+06	3.12661e+06	1.92841e+06	2.55336e+06	1.87673e+06	2.24824e+06	2.22345e+06	3.6417e+06	2.07001e+06	2.31214e+06	1.95163e+06	2.38886e+06	1.30957e+06	2.60009e+06	1.8332e+06	2.9845e+06	2.67455e+06	1.39665e+06	2.80768e+06	2.37989e+06	2.72198e+06	3.02097e+06	1.9514e+06	2.64405e+06	2.27378e+06	2.17407e+06	2.71013e+06	2.99672e+06	3.15908e+06	2.8497e+06	2.50037e+06	1.54542e+06
P78310	cxadr	Coxsackievirus and adenovirus receptor OS=Homo sapiens OX=9606 GN=CXADR PE=1 SV=1	>sp|P78310|CXAR_HUMAN Coxsackievirus and adenovirus receptor OS=Homo sapiens OX=9606 GN=CXADR PE=1 SV=1	44	13	222	13	365	40	Viral Acute Myocarditis	R-HSA-202733; R-HSA-198933	Cell surface interactions at the vascular wall; Immunoregulatory interactions between a Lymphoid and a non-Lymphoid cell	3.90539e+07	4.22257e+07	4.46145e+07	3.85079e+07	2.61593e+07	3.93728e+07	3.83342e+07	4.03429e+07	3.18975e+07	3.33554e+07	3.41639e+07	3.33586e+07	3.26178e+07	3.17203e+07	4.25172e+07	3.01433e+07	3.88724e+07	4.19483e+07	4.00528e+07	4.20116e+07	3.72832e+07	4.32592e+07	2.76411e+07	4.17532e+07	3.75148e+07	4.24563e+07	4.05805e+07	3.3529e+07	3.69632e+07	3.94074e+07	2.97985e+07	3.98835e+07	3.79432e+07	4.25597e+07	4.07272e+07	4.08188e+07	3.30071e+07
Q567U6	ccdc93	Coiled-coil domain-containing protein 93 OS=Homo sapiens OX=9606 GN=CCDC93 PE=1 SV=2	>sp|Q567U6|CCD93_HUMAN Coiled-coil domain-containing protein 93 OS=Homo sapiens OX=9606 GN=CCDC93 PE=1 SV=2	6	4	13	4	631	73.2				2.94538e+06	3.11459e+06	2.54192e+06	3.03607e+06	3.19702e+06		3.12531e+06		3.61884e+06	2.61141e+06	2.2052e+06	2.38265e+06	3.03154e+06	2.71077e+06	1.95161e+06	2.13824e+06		2.46394e+06	3.3875e+06	2.65516e+06			2.21299e+06	2.64763e+06	2.10692e+06	2.58848e+06		2.81068e+06	3.10187e+06	2.33311e+06		2.23261e+06	2.60982e+06	2.49735e+06	2.24845e+06	2.5162e+06	2.24035e+06
Q9C0C9	ube2o	(E3-independent) E2 ubiquitin-conjugating enzyme OS=Homo sapiens OX=9606 GN=UBE2O PE=1 SV=3	>sp|Q9C0C9|UBE2O_HUMAN (E3-independent) E2 ubiquitin-conjugating enzyme OS=Homo sapiens OX=9606 GN=UBE2O PE=1 SV=3	20	18	284	17	1292	141.2		R-HSA-983168	Antigen processing: Ubiquitination & Proteasome degradation	2.28498e+07	2.13905e+07	2.53871e+07	2.47542e+07	3.85634e+07	4.23286e+07	4.07208e+07	2.19353e+07	3.62295e+07	3.46441e+07	4.36192e+07	3.51233e+07	2.99387e+07	3.59035e+07	3.75521e+07	2.91349e+07	2.59006e+07	3.44563e+07	4.21041e+07	4.70587e+07	3.40769e+07	3.27207e+07	4.24923e+07	3.03133e+07	4.00329e+07	2.24889e+07	2.96285e+07	3.09402e+07	3.65546e+07	2.58404e+07	2.71957e+07	3.83177e+07	3.84569e+07	4.76013e+07	3.48824e+07	3.71554e+07	3.87709e+07
Q9UKF6	cpsf3	Cleavage and polyadenylation specificity factor subunit 3 OS=Homo sapiens OX=9606 GN=CPSF3 PE=1 SV=1	>sp|Q9UKF6|CPSF3_HUMAN Cleavage and polyadenylation specificity factor subunit 3 OS=Homo sapiens OX=9606 GN=CPSF3 PE=1 SV=1	38	19	605	19	684	77.4	mRNA Processing	R-HSA-72163; R-HSA-72187; R-HSA-73856; R-HSA-77595; R-HSA-159231	mRNA Splicing - Major Pathway; mRNA 3'-end processing; RNA Polymerase II Transcription Termination; Processing of Intronless Pre-mRNAs; Transport of Mature mRNA Derived from an Intronless Transcript	8.90569e+07	8.24225e+07	7.71208e+07	8.44981e+07	9.74737e+07	8.90756e+07	9.63066e+07	9.8927e+07	9.77527e+07	9.11936e+07	9.10167e+07	1.04473e+08	1.00682e+08	8.92796e+07	8.8553e+07	8.43625e+07	9.65997e+07	9.17276e+07	9.16952e+07	8.83373e+07	8.91952e+07	9.30357e+07	8.43705e+07	9.12879e+07	9.48375e+07	1.03681e+08	9.72533e+07	8.72673e+07	8.28198e+07	8.92283e+07	8.35388e+07	9.47993e+07	9.57801e+07	9.92895e+07	9.71958e+07	1.03684e+08	9.39531e+07
Q9H4A6	golph3	Golgi phosphoprotein 3 OS=Homo sapiens OX=9606 GN=GOLPH3 PE=1 SV=1	>sp|Q9H4A6|GOLP3_HUMAN Golgi phosphoprotein 3 OS=Homo sapiens OX=9606 GN=GOLPH3 PE=1 SV=1	27	6	117	5	298	33.8				2.0693e+07	2.23282e+07	2.02854e+07	2.18054e+07	2.21001e+07	2.17975e+07	2.21243e+07	2.17683e+07	2.215e+07	3.23606e+07	2.82289e+07	2.84176e+07	1.93119e+07	1.91748e+07	1.99549e+07	2.27794e+07	2.39661e+07	2.24842e+07	2.62955e+07	2.24088e+07	2.17001e+07	2.34565e+07	2.6228e+07	2.75249e+07	2.40143e+07	3.00642e+07	2.35405e+07	2.26402e+07	2.67193e+07	2.525e+07	1.43677e+07	2.33887e+07	2.20629e+07	3.02833e+07	3.14496e+07	2.22845e+07	2.14653e+07
Q8WUR7	c15orf40	UPF0235 protein C15orf40 OS=Homo sapiens OX=9606 GN=C15orf40 PE=1 SV=2	>sp|Q8WUR7|CO040_HUMAN UPF0235 protein C15orf40 OS=Homo sapiens OX=9606 GN=C15orf40 PE=1 SV=2	20	2	6	2	153	16.3				4.90717e+06	6.52816e+06	2.77586e+06	3.57919e+06	4.93267e+06	4.70509e+06	4.58047e+06	3.9222e+06	5.51666e+06	5.04793e+06	5.31153e+06	5.66616e+06	4.11094e+06	4.24689e+06	4.74391e+06	6.1126e+06	4.88769e+06	4.25787e+06	5.34977e+06	4.27421e+06	3.68609e+06	3.81743e+06	5.78274e+06	4.5438e+06	5.35424e+06	5.41671e+06	5.40155e+06	4.66897e+06	5.18696e+06	4.81213e+06	2.76445e+06	4.63527e+06	4.20464e+06	5.70163e+06	4.19551e+06	4.29741e+06	5.6795e+06
Q99618	cdca3	Cell division cycle-associated protein 3 OS=Homo sapiens OX=9606 GN=CDCA3 PE=1 SV=1	>sp|Q99618|CDCA3_HUMAN Cell division cycle-associated protein 3 OS=Homo sapiens OX=9606 GN=CDCA3 PE=1 SV=1	37	7	183	7	268	29				2.20072e+07	2.96698e+07	2.20707e+07	3.36895e+07	1.71213e+07	2.69647e+07	2.39649e+07	2.29618e+07	1.40955e+07	1.31129e+07	1.87859e+07	2.06781e+07	2.3388e+07	2.57972e+07	2.83495e+07	2.69132e+07	3.23764e+07	2.04539e+07	1.91018e+07	2.34012e+07	1.92833e+07	2.17873e+07	3.0935e+07	3.5107e+07	3.41783e+07	4.44583e+07	3.94614e+07	2.03495e+07	2.04835e+07	2.80012e+07	2.69655e+07	2.37205e+07	2.32705e+07	2.82244e+07	2.29369e+07	2.83445e+07	2.8217e+07
Q9H0R6	qrsl1	Glutamyl-tRNA(Gln) amidotransferase subunit A, mitochondrial OS=Homo sapiens OX=9606 GN=QRSL1 PE=1 SV=2	>sp|Q9H0R6|GATA_HUMAN Glutamyl-tRNA(Gln) amidotransferase subunit A, mitochondrial OS=Homo sapiens OX=9606 GN=QRSL1 PE=1 SV=2	8	3	30	3	528	57.4				3.61514e+06	1.39173e+06	970748	5.47511e+06	3.57177e+06		1.04598e+06	3.89702e+06	1.11646e+06	1.64993e+06	3.85026e+06	1.7741e+06	2.13191e+06	2.0719e+06	1.60313e+06	3.31205e+06	4.97883e+06	5.46627e+06		2.62886e+06	2.48091e+06	4.17239e+06	1.68494e+06	4.02218e+06	3.23187e+06	4.11789e+06	2.71823e+06	5.5121e+06	2.49871e+06	5.29554e+06	3.53527e+06	1.64937e+06	3.4422e+06	3.30804e+06	6.18694e+06	3.05291e+06	1.67596e+06
Q8N0T1	rbis	Ribosomal biogenesis factor OS=Homo sapiens OX=9606 GN=RBIS PE=1 SV=4	>sp|Q8N0T1|RBIS_HUMAN Ribosomal biogenesis factor OS=Homo sapiens OX=9606 GN=RBIS PE=1 SV=4	22	2	102	2	100	11.4				8.64727e+06	1.04042e+07	1.01958e+07	9.82687e+06	1.06704e+07	1.14531e+07	1.23595e+07	1.15229e+07	6.90498e+06	6.28417e+06	7.9014e+06	1.00771e+07	8.74783e+06	8.47165e+06	7.36299e+06	9.64671e+06	8.71497e+06	8.53802e+06	8.80726e+06	8.50669e+06	9.18106e+06	9.32993e+06	3.01046e+06	6.56207e+06	6.73318e+06	7.66229e+06	6.61267e+06	8.9997e+06	8.14292e+06	8.93981e+06	1.02211e+07	1.22846e+07	8.46655e+06	1.07667e+07	1.12248e+07	1.3223e+07	7.46494e+06
P42785	prcp	Lysosomal Pro-X carboxypeptidase OS=Homo sapiens OX=9606 GN=PRCP PE=1 SV=1	>sp|P42785|PCP_HUMAN Lysosomal Pro-X carboxypeptidase OS=Homo sapiens OX=9606 GN=PRCP PE=1 SV=1	21	9	394	9	496	55.8		R-HSA-6798695; R-HSA-140837	Neutrophil degranulation; Intrinsic Pathway of Fibrin Clot Formation	5.154e+07	7.12985e+07	7.61267e+07	7.60353e+07	7.75507e+07	7.08951e+07	7.6988e+07	7.07011e+07	7.83682e+07	8.01354e+07	8.52023e+07	9.07591e+07	8.35944e+07	6.84711e+07	6.77238e+07	6.86373e+07	7.45473e+07	6.89958e+07	6.77763e+07	6.85864e+07	7.75373e+07	6.94752e+07	8.27639e+07	9.29513e+07	7.96364e+07	9.09872e+07	8.21146e+07	6.35762e+07	8.6024e+07	7.60437e+07	9.62832e+07	7.04962e+07	7.04037e+07	6.50072e+07	7.27751e+07	7.00927e+07	7.7036e+07
Q7LGA3	hs2st1	Heparan sulfate 2-O-sulfotransferase 1 OS=Homo sapiens OX=9606 GN=HS2ST1 PE=1 SV=1	>sp|Q7LGA3|HS2ST_HUMAN Heparan sulfate 2-O-sulfotransferase 1 OS=Homo sapiens OX=9606 GN=HS2ST1 PE=1 SV=1	30	8	135	8	356	41.9	Metapathway biotransformation Phase I and II	R-HSA-2022928	HS-GAG biosynthesis	1.52263e+07	1.84693e+07	4.90591e+06	4.33503e+06	7.76621e+06	5.73202e+06	9.95667e+06		7.8808e+06	1.112e+07	9.81853e+06	6.54759e+06	3.54406e+06	1.76855e+07	1.63525e+07	1.72552e+07	5.5832e+06	8.77222e+06	7.78745e+06	7.72276e+06	5.61302e+06	4.78121e+06	7.82122e+06	9.96249e+06	9.53983e+06	6.76875e+06	4.42163e+06	1.49844e+07	4.80871e+06	6.97747e+06		4.43724e+06	5.77816e+06	6.57072e+06	5.87963e+06	3.36842e+06	1.77772e+07
Q09161	ncbp1	Nuclear cap-binding protein subunit 1 OS=Homo sapiens OX=9606 GN=NCBP1 PE=1 SV=1	>sp|Q09161|NCBP1_HUMAN Nuclear cap-binding protein subunit 1 OS=Homo sapiens OX=9606 GN=NCBP1 PE=1 SV=1	46	27	1349	27	790	91.8	mRNA Processing; 3q29 copy number variation syndrome	R-HSA-191859; R-HSA-112382; R-HSA-167152; R-HSA-167200; R-HSA-674695; R-HSA-113418; R-HSA-167158; R-HSA-167242; R-HSA-6807505; R-HSA-72086; R-HSA-72163; R-HSA-6803529; R-HSA-72165; R-HSA-72203; R-HSA-8851708; R-HSA-9010553; R-HSA-72187; R-HSA-73856; R-HSA-77595; R-HSA-159227; R-HSA-159230; R-HSA-159231; R-HSA-111367; R-HSA-77588; R-HSA-975957; R-HSA-975956; R-HSA-159236	snRNP Assembly; Formation of RNA Pol II elongation complex ; Formation of HIV elongation complex in the absence of HIV Tat; Formation of HIV-1 elongation complex containing HIV-1 Tat; RNA Polymerase II Pre-transcription Events; Formation of the Early Elongation Complex; Formation of the HIV-1 Early Elongation Complex; Abortive elongation of HIV-1 transcript in the absence of Tat; RNA polymerase I…	2.43871e+08	2.65964e+08	2.7512e+08	2.58583e+08	2.24692e+08	2.60823e+08	2.51966e+08	2.49136e+08	2.49715e+08	2.86117e+08	2.66753e+08	2.29401e+08	2.30875e+08	2.49074e+08	2.511e+08	2.66256e+08	2.64975e+08	2.6946e+08	2.79433e+08	2.72079e+08	2.68324e+08	2.4027e+08	2.72333e+08	2.99303e+08	2.85623e+08	2.47543e+08	2.6553e+08	2.36473e+08	2.75496e+08	2.49401e+08	2.89581e+08	2.50559e+08	2.72511e+08	2.17789e+08	2.84229e+08	2.62084e+08	2.46421e+08
Q8NEZ5	fbxo22	F-box only protein 22 OS=Homo sapiens OX=9606 GN=FBXO22 PE=1 SV=1	>sp|Q8NEZ5|FBX22_HUMAN F-box only protein 22 OS=Homo sapiens OX=9606 GN=FBXO22 PE=1 SV=1	34	10	271	10	403	44.5	Genotoxicity pathway	R-HSA-983168; R-HSA-8951664	Antigen processing: Ubiquitination & Proteasome degradation; Neddylation	7.04317e+07	7.42856e+07	7.07182e+07	6.42585e+07	8.63525e+07	8.6079e+07	7.88638e+07	6.70309e+07	8.15246e+07	8.56429e+07	6.93527e+07	7.07059e+07	7.01721e+07	7.10936e+07	7.85786e+07	7.76359e+07	5.73856e+07	4.74236e+07	6.74371e+07	6.52362e+07	5.18555e+07	5.76356e+07	6.97195e+07	7.89189e+07	7.69281e+07	5.12666e+07	7.64117e+07	6.55068e+07	7.42565e+07	5.87375e+07	5.90329e+07	7.36459e+07	7.29436e+07	7.19449e+07	5.94936e+07	5.51191e+07	7.1643e+07
Q96HR3	med30	Mediator of RNA polymerase II transcription subunit 30 OS=Homo sapiens OX=9606 GN=MED30 PE=1 SV=1	>sp|Q96HR3|MED30_HUMAN Mediator of RNA polymerase II transcription subunit 30 OS=Homo sapiens OX=9606 GN=MED30 PE=1 SV=1	24	4	13	4	178	20.3		R-HSA-1989781; R-HSA-212436; R-HSA-381340	PPARA activates gene expression; Generic Transcription Pathway; Transcriptional regulation of white adipocyte differentiation	500157	2.01369e+06	2.15402e+06	630951	1.3183e+06		1.18072e+06		526598	1.25743e+06	2.55111e+06	1.98953e+06	815604	789602	985629	1.68965e+06	931975	1.58896e+06	2.47044e+06	984056		704535							1.16562e+06	1.05612e+06	540983	1.0233e+06	1.48017e+06	1.88741e+06	682920	678172
Q9NWT6	hif1an	Hypoxia-inducible factor 1-alpha inhibitor OS=Homo sapiens OX=9606 GN=HIF1AN PE=1 SV=2	>sp|Q9NWT6|HIF1N_HUMAN Hypoxia-inducible factor 1-alpha inhibitor OS=Homo sapiens OX=9606 GN=HIF1AN PE=1 SV=2	32	8	107	8	349	40.3	MicroRNA for Targeting Cancer Growth and Vascularization in Glioblastoma; Photodynamic therapy-induced HIF-1 survival signaling	R-HSA-1234174	Cellular response to hypoxia						2.82117e+06	2.59192e+06	1.80924e+06	5.12659e+06	3.39401e+06	3.88767e+06	4.68097e+06	2.82942e+06	3.15593e+06	3.40752e+06	3.80431e+06	3.25342e+06	614394		1.68471e+06	2.39944e+06	1.89567e+06		2.83825e+06	2.80166e+06		822968	2.05507e+06	3.00783e+06	2.4454e+06	2.17088e+06	6.73102e+06	2.14733e+06	4.09405e+06	2.26844e+06	2.51113e+06	1.33345e+06
Q9H9J2	mrpl44	39S ribosomal protein L44, mitochondrial OS=Homo sapiens OX=9606 GN=MRPL44 PE=1 SV=1	>sp|Q9H9J2|RM44_HUMAN 39S ribosomal protein L44, mitochondrial OS=Homo sapiens OX=9606 GN=MRPL44 PE=1 SV=1	53	13	479	13	332	37.5		R-HSA-5389840; R-HSA-5368286; R-HSA-5419276	Mitochondrial translation elongation; Mitochondrial translation initiation; Mitochondrial translation termination	7.13836e+07	7.70639e+07	5.75192e+07	6.37062e+07	8.2091e+07	6.33538e+07	6.31643e+07	5.22549e+07	6.03577e+07	8.06861e+07	8.85517e+07	4.95664e+07	4.52736e+07	6.8001e+07	7.52485e+07	7.16579e+07	8.11278e+07	7.82339e+07	6.4179e+07	7.24209e+07	5.87689e+07	5.43282e+07	3.91975e+07	6.59455e+07	4.38586e+07	5.09873e+07	5.65642e+07	8.2626e+07	6.5917e+07	6.7165e+08	6.81045e+07	6.89114e+07	6.15838e+07	6.32173e+07	7.96735e+07	5.80767e+07	5.11346e+07
Q6ZXV5	tmtc3	Protein O-mannosyl-transferase TMTC3 OS=Homo sapiens OX=9606 GN=TMTC3 PE=1 SV=2	>sp|Q6ZXV5|TMTC3_HUMAN Protein O-mannosyl-transferase TMTC3 OS=Homo sapiens OX=9606 GN=TMTC3 PE=1 SV=2	15	13	227	12	915	103.9				3.56951e+07	3.13598e+07	3.7707e+07	3.61375e+07	4.95538e+07	4.70415e+07	4.21666e+07	4.47433e+07	3.39434e+07	4.09574e+07	3.71385e+07	3.8691e+07	3.30057e+07	4.94339e+07	4.29252e+07	4.26474e+07	3.61121e+07	5.39851e+07	5.21638e+07	5.29038e+07	5.08381e+07	4.84527e+07	5.4162e+07	4.8143e+07	4.61209e+07	4.4784e+07	4.09962e+07	4.92537e+07	4.57091e+07	4.62823e+07	4.32699e+07	4.42437e+07	4.08565e+07	3.65996e+07	3.92467e+07	4.59053e+07	5.65208e+07
Q9Y3P9	rabgap1	Rab GTPase-activating protein 1 OS=Homo sapiens OX=9606 GN=RABGAP1 PE=1 SV=3	>sp|Q9Y3P9|RBGP1_HUMAN Rab GTPase-activating protein 1 OS=Homo sapiens OX=9606 GN=RABGAP1 PE=1 SV=3	20	17	306	15	1069	121.7		R-HSA-8854214	TBC/RABGAPs	3.40013e+07	3.21149e+07	2.70595e+07	3.04159e+07	2.44644e+07	2.92778e+07	2.63135e+07	3.35515e+07	3.66601e+07	3.45318e+07	3.9329e+07	3.48374e+07	3.30169e+07	2.49863e+07	2.8289e+07	2.82532e+07	2.94647e+07	2.81444e+07	3.12211e+07	3.06917e+07	2.98228e+07	2.59907e+07	3.05886e+07	2.94656e+07	3.08286e+07	3.12875e+07	3.57203e+07	3.00769e+07	3.03271e+07	2.93792e+07	3.14963e+07	2.7305e+07	2.94487e+07	3.16562e+07	2.55607e+07	3.15746e+07	3.20296e+07
Q8IXU6	slc35f2	Solute carrier family 35 member F2 OS=Homo sapiens OX=9606 GN=SLC35F2 PE=1 SV=1	>sp|Q8IXU6|S35F2_HUMAN Solute carrier family 35 member F2 OS=Homo sapiens OX=9606 GN=SLC35F2 PE=1 SV=1	10	2	33	2	374	41.2				2.73274e+06	3.00928e+06	3.46917e+06	2.04146e+06	4.95206e+06	4.07803e+06	6.05129e+06	2.6947e+06						3.16353e+06	3.28288e+06	2.89828e+06	6.51687e+06	5.38042e+06	1.42255e+06	4.16669e+06	3.43471e+06	3.81482e+06						2.07775e+06		2.3577e+06	3.9685e+06						2.18969e+06
P82663	mrps25	28S ribosomal protein S25, mitochondrial OS=Homo sapiens OX=9606 GN=MRPS25 PE=1 SV=1	>sp|P82663|RT25_HUMAN 28S ribosomal protein S25, mitochondrial OS=Homo sapiens OX=9606 GN=MRPS25 PE=1 SV=1	52	8	387	8	173	20.1		R-HSA-5389840; R-HSA-5368286; R-HSA-5419276	Mitochondrial translation elongation; Mitochondrial translation initiation; Mitochondrial translation termination	5.50072e+07	4.82269e+07	5.92661e+07	5.17266e+07	4.14603e+07	5.44839e+07	6.44592e+07	3.95148e+07	4.19606e+07	6.49284e+07	5.02267e+07	7.10661e+07	5.33613e+07	6.30663e+07	5.08827e+07	5.87635e+07	5.89193e+07	4.82191e+07	5.45056e+07	6.50508e+07	6.00607e+07	4.95119e+07	3.02467e+07	4.15986e+07	4.22606e+07	3.93904e+07	3.69006e+07	4.98263e+07	5.02013e+07	5.08207e+07	5.144e+07	5.96947e+07	5.58119e+07	6.40359e+07	5.98348e+07	5.45309e+07	5.84878e+07
Q96Q15	smg1	Serine/threonine-protein kinase SMG1 OS=Homo sapiens OX=9606 GN=SMG1 PE=1 SV=3	>sp|Q96Q15|SMG1_HUMAN Serine/threonine-protein kinase SMG1 OS=Homo sapiens OX=9606 GN=SMG1 PE=1 SV=3	2	5	35	4	3661	410.2		R-HSA-975957	Nonsense Mediated Decay (NMD) enhanced by the Exon Junction Complex (EJC)	2.61246e+06		1.4653e+06			872135	2.0635e+06	1.23376e+06	1.48114e+06	1.79882e+06	1.676e+06	1.48912e+06	1.08787e+06	2.75274e+06	1.48099e+06	1.00412e+06													1.27136e+06		1.07853e+06	1.99826e+06		1.42057e+06	1.61888e+06	1.52716e+06	2.24111e+06
Q8IZ73	rpusd2	RNA pseudouridylate synthase domain-containing protein 2 OS=Homo sapiens OX=9606 GN=RPUSD2 PE=1 SV=2	>sp|Q8IZ73|RUSD2_HUMAN RNA pseudouridylate synthase domain-containing protein 2 OS=Homo sapiens OX=9606 GN=RPUSD2 PE=1 SV=2	22	7	53	7	545	61.3				8.17103e+06	1.05332e+07	8.96943e+06	9.28133e+06	1.30119e+07	1.24121e+07	1.22123e+07	1.22154e+07	1.487e+07	1.16272e+07	1.39502e+07	1.29583e+07	1.32667e+07	7.11666e+06	1.07123e+07	1.04194e+07	1.01499e+07	9.71429e+06	1.18927e+07	1.05042e+07	1.05886e+07	9.73182e+06	8.69095e+06	1.07607e+07	1.10043e+07	1.17664e+07	1.13927e+07	8.18815e+06	1.09528e+07	1.40634e+07	1.19283e+07	9.94641e+06	1.25492e+07	9.80116e+06	9.70324e+06	1.20937e+07	9.65751e+06
Q9UI14	rabac1	Prenylated Rab acceptor protein 1 OS=Homo sapiens OX=9606 GN=RABAC1 PE=1 SV=1	>sp|Q9UI14|PRAF1_HUMAN Prenylated Rab acceptor protein 1 OS=Homo sapiens OX=9606 GN=RABAC1 PE=1 SV=1	16	2	35	2	185	20.6	Intracellular trafficking proteins involved in CMT neuropathy			3.10227e+06	3.90601e+06	3.76851e+06	3.36549e+06	2.23696e+06	3.76209e+06	3.78606e+06	4.53618e+06	2.39855e+06	4.03892e+06	3.02718e+06	3.5434e+06	3.0733e+06	5.18326e+06	4.12367e+06	3.63808e+06	2.62438e+06	2.76335e+06	3.07094e+06	4.43857e+06	4.03393e+06	3.09172e+06	2.43095e+06	3.42697e+06	3.55829e+06	4.07943e+06	3.64249e+06	3.38616e+06	3.35347e+06	3.42523e+06	3.01543e+06	4.07092e+06	4.08733e+06	3.94313e+06	4.96448e+06	5.26434e+06	3.49756e+06
Q86V81	alyref	THO complex subunit 4 OS=Homo sapiens OX=9606 GN=ALYREF PE=1 SV=3	>sp|Q86V81|THOC4_HUMAN THO complex subunit 4 OS=Homo sapiens OX=9606 GN=ALYREF PE=1 SV=3	45	7	670	7	257	26.9		R-HSA-72163; R-HSA-72187; R-HSA-73856; R-HSA-159227; R-HSA-159230; R-HSA-159231; R-HSA-159236	mRNA Splicing - Major Pathway; mRNA 3'-end processing; RNA Polymerase II Transcription Termination; Transport of the SLBP independent Mature mRNA; Transport of the SLBP Dependant Mature mRNA; Transport of Mature mRNA Derived from an Intronless Transcript; Transport of Mature mRNA derived from an Intron-Containing Transcript	3.36579e+08	3.84122e+08	3.44618e+08	3.60856e+08	2.96516e+08	3.45183e+08	2.81391e+08	3.56251e+08	3.06504e+08	3.98482e+08	3.29539e+08	3.55338e+08	4.13322e+08	3.07875e+08	3.30407e+08	3.47357e+08	3.15135e+08	2.99269e+08	3.26898e+08	3.35279e+08	3.33969e+08	3.30156e+08	3.24298e+08	3.26331e+08	3.32932e+08	3.38567e+08	3.44287e+08	2.92862e+08	3.6092e+08	3.44459e+08	3.39427e+08	3.33576e+08	3.36153e+08	3.31576e+08	3.23419e+08	3.46892e+08	3.3088e+08
Q5JTH9	rrp12	RRP12-like protein OS=Homo sapiens OX=9606 GN=RRP12 PE=1 SV=2	>sp|Q5JTH9|RRP12_HUMAN RRP12-like protein OS=Homo sapiens OX=9606 GN=RRP12 PE=1 SV=2	42	40	1410	39	1297	143.6				1.94965e+08	2.06596e+08	1.89049e+08	1.81062e+08	2.06639e+08	2.06986e+08	2.15701e+08	2.18631e+08	2.02226e+08	1.95514e+08	1.83919e+08	1.90582e+08	1.75415e+08	2.42538e+08	2.26481e+08	2.03847e+08	2.22335e+08	2.18348e+08	2.27987e+08	2.27014e+08	2.26447e+08	2.15467e+08	1.99434e+08	2.0028e+08	2.18951e+08	1.88414e+08	1.86265e+08	2.28458e+08	2.06e+08	2.32188e+08	2.25452e+08	2.06325e+08	2.15627e+08	2.44039e+08	2.38716e+08	2.38754e+08	2.1958e+08
Q9UNM6	psmd13	26S proteasome non-ATPase regulatory subunit 13 OS=Homo sapiens OX=9606 GN=PSMD13 PE=1 SV=2	>sp|Q9UNM6|PSD13_HUMAN 26S proteasome non-ATPase regulatory subunit 13 OS=Homo sapiens OX=9606 GN=PSMD13 PE=1 SV=2	65	21	1292	21	376	42.9	Proteasome Degradation; Parkin-Ubiquitin Proteasomal System pathway; Ciliary landscape	R-HSA-2467813; R-HSA-195253; R-HSA-4641257; R-HSA-5689880; R-HSA-2871837; R-HSA-202424; R-HSA-983168; R-HSA-1169091; R-HSA-1234176; R-HSA-1236974; R-HSA-1236978; R-HSA-174113; R-HSA-174154; R-HSA-174178; R-HSA-174184; R-HSA-180534; R-HSA-180585; R-HSA-211733; R-HSA-349425; R-HSA-350562; R-HSA-382556; R-HSA-450408; R-HSA-4608870; R-HSA-4641258; R-HSA-5358346; R-HSA-5362768; R-HSA-5607761; R-HSA-56…	Separation of Sister Chromatids; Degradation of beta-catenin by the destruction complex; Degradation of AXIN; Ub-specific processing proteases; FCERI mediated NF-kB activation; Downstream TCR signaling; Antigen processing: Ubiquitination & Proteasome degradation; Activation of NF-kappaB in B cells; Oxygen-dependent proline hydroxylation of Hypoxia-inducible Factor Alpha; ER-Phagosome pathway; Cro…	3.95889e+08	3.75553e+08	3.36256e+08	3.7748e+08	3.82358e+08	3.62e+08	3.72568e+08	3.64396e+08	3.44432e+08	3.45458e+08	3.57395e+08	3.67775e+08	3.51898e+08	3.74346e+08	3.76664e+08	3.52326e+08	3.84785e+08	3.99099e+08	3.7789e+08	3.84504e+08	3.50741e+08	3.71094e+08	3.84298e+08	3.63327e+08	3.89224e+08	3.77277e+08	3.98454e+08	3.86421e+08	3.93867e+08	3.6117e+08	3.50378e+08	3.807e+08	3.83224e+08	3.56162e+08	3.56228e+08	3.73345e+08	3.96822e+08
Q8ND30	ppfibp2	Liprin-beta-2 OS=Homo sapiens OX=9606 GN=PPFIBP2 PE=1 SV=3	>sp|Q8ND30|LIPB2_HUMAN Liprin-beta-2 OS=Homo sapiens OX=9606 GN=PPFIBP2 PE=1 SV=3	16	10	147	8	876	98.5	Ectoderm Differentiation	R-HSA-388844	Receptor-type tyrosine-protein phosphatases	1.24749e+07	1.06237e+07	1.12902e+07	1.10151e+07	1.74982e+07	2.44845e+07	2.20587e+07	2.51023e+07	2.61303e+07	1.41671e+07	1.78012e+07	2.84806e+07	2.4709e+07	1.3924e+07	1.18104e+07	1.15761e+07	1.09093e+07	1.39433e+07	1.59856e+07	1.28669e+07	1.33142e+07	1.58334e+07	1.25389e+07	1.36621e+07	1.47995e+07	1.16037e+07	1.32057e+07	1.10219e+07	1.29422e+07	1.14272e+07	1.24976e+07	1.20857e+07	1.22395e+07	9.70335e+06	1.30028e+07	1.31679e+07	1.52816e+07
Q9H6T0	esrp2	Epithelial splicing regulatory protein 2 OS=Homo sapiens OX=9606 GN=ESRP2 PE=1 SV=1	>sp|Q9H6T0|ESRP2_HUMAN Epithelial splicing regulatory protein 2 OS=Homo sapiens OX=9606 GN=ESRP2 PE=1 SV=1	6	4	92	3	727	78.4		R-HSA-6803529	FGFR2 alternative splicing	3.1384e+06	3.63417e+06	3.65235e+06	3.73193e+06	5.92526e+06	5.14437e+06	4.56684e+06	4.99943e+06	4.1616e+06	3.5982e+06	3.41084e+06	4.15641e+06	4.3848e+06	2.94064e+06	3.99859e+06	3.81898e+06	4.59621e+06	4.36416e+06	4.63705e+06	4.622e+06	3.79787e+06	5.01504e+06		4.10947e+06	3.3503e+06	3.21609e+06	3.29413e+06		1.29511e+06	1.04e+06		4.57235e+06	4.46282e+06	4.15529e+06	4.00992e+06	3.95415e+06	1.66322e+06
Q9NQ50	mrpl40	39S ribosomal protein L40, mitochondrial OS=Homo sapiens OX=9606 GN=MRPL40 PE=1 SV=1	>sp|Q9NQ50|RM40_HUMAN 39S ribosomal protein L40, mitochondrial OS=Homo sapiens OX=9606 GN=MRPL40 PE=1 SV=1	45	8	351	8	206	24.5	22q11.2 copy number variation syndrome	R-HSA-5368286; R-HSA-5389840; R-HSA-5419276	Mitochondrial translation initiation; Mitochondrial translation elongation; Mitochondrial translation termination	6.40194e+07	6.36055e+07	5.93647e+07	5.37878e+07	5.12829e+07	5.17673e+07	4.32063e+07	4.33607e+07	4.54824e+07	4.89153e+07	5.25955e+07	4.26948e+07	4.86812e+07	4.69687e+07	6.26162e+07	6.07578e+07	5.00246e+07	3.38716e+07	4.90776e+07	4.85768e+07	5.00308e+07	3.75796e+07	5.08263e+07	4.43319e+07	4.97568e+07	4.7825e+07	4.57694e+07	5.95762e+07	5.64134e+07	4.71481e+07	4.714e+07	5.04287e+07	4.52221e+07	6.10015e+07	5.05633e+07	4.21133e+07	5.00445e+07
Q6I9Y2	thoc7	THO complex subunit 7 homolog OS=Homo sapiens OX=9606 GN=THOC7 PE=1 SV=3	>sp|Q6I9Y2|THOC7_HUMAN THO complex subunit 7 homolog OS=Homo sapiens OX=9606 GN=THOC7 PE=1 SV=3	20	4	23	4	204	23.7		R-HSA-72187; R-HSA-73856; R-HSA-159236	mRNA 3'-end processing; RNA Polymerase II Transcription Termination; Transport of Mature mRNA derived from an Intron-Containing Transcript	8.68997e+06	7.31791e+06	1.29566e+07	1.21189e+07	9.94894e+06	9.43101e+06	1.03172e+07	1.06755e+07	1.24749e+07	1.24126e+07	1.22568e+07	1.32957e+07	1.25823e+07	9.42181e+06	5.29287e+06	8.7791e+06	1.06121e+07	1.4474e+07	1.07539e+07	1.35053e+07	1.07563e+07	1.36343e+07	7.1587e+06	1.06201e+07	1.14953e+07	1.46428e+07	1.1307e+07	9.76464e+06	1.01609e+07	1.26021e+07	1.34484e+07	9.55161e+06	7.0118e+06	1.24567e+07	1.58513e+07	1.06369e+07	8.46842e+06
Q12830	bptf	Nucleosome-remodeling factor subunit BPTF OS=Homo sapiens OX=9606 GN=BPTF PE=1 SV=3	>sp|Q12830|BPTF_HUMAN Nucleosome-remodeling factor subunit BPTF OS=Homo sapiens OX=9606 GN=BPTF PE=1 SV=3	2	5	24	5	3046	338.1	Endoderm Differentiation; 16p11.2 proximal deletion syndrome			1.907e+06	1.40818e+06	4.28954e+06	1.00178e+06	2.59784e+06	3.9892e+06	2.93115e+06	2.50549e+06	1.69775e+06	2.21264e+06	1.12271e+06	1.68406e+06	2.63426e+06	688452	5.99402e+06	3.33618e+06	3.4117e+06	2.29273e+06	3.43593e+06	3.33694e+06	1.91574e+06	3.72172e+06	1.99733e+06	3.54183e+06	3.48533e+06	3.41603e+06	2.64557e+06	1.66136e+06	3.89917e+06	4.18154e+06	1.20789e+06	3.27676e+06	3.46811e+06	3.4609e+06	3.62261e+06	2.60419e+06	2.49823e+06
Q9UDW1	uqcr10	Cytochrome b-c1 complex subunit 9 OS=Homo sapiens OX=9606 GN=UQCR10 PE=1 SV=3	>sp|Q9UDW1|QCR9_HUMAN Cytochrome b-c1 complex subunit 9 OS=Homo sapiens OX=9606 GN=UQCR10 PE=1 SV=3	38	2	141	2	63	7.3	Electron Transport Chain (OXPHOS system in mitochondria); Nonalcoholic fatty liver disease; Mitochondrial CIII assembly	R-HSA-611105	Respiratory electron transport	1.68686e+07	1.79134e+07	1.48607e+07	1.39902e+07	1.3678e+07	1.85064e+07	1.5703e+07	1.75276e+07	1.27922e+07	1.63181e+07	1.24924e+07	1.64133e+07	1.46075e+07	1.75348e+07	1.69575e+07	1.82191e+07	1.49546e+07	1.67757e+07	1.90456e+07	2.02329e+07	1.4734e+07	1.45898e+07	1.47066e+07	1.43924e+07	1.46687e+07	1.47855e+07	1.32212e+07	1.6012e+07	1.72476e+07	1.83582e+07	1.51507e+07	1.58215e+07	1.61139e+07	1.82816e+07	1.68488e+07	1.69328e+07	1.35577e+07
Q9H6Z4	ranbp3	Ran-binding protein 3 OS=Homo sapiens OX=9606 GN=RANBP3 PE=1 SV=1	>sp|Q9H6Z4|RANB3_HUMAN Ran-binding protein 3 OS=Homo sapiens OX=9606 GN=RANBP3 PE=1 SV=1	24	10	277	10	567	60.2				6.19896e+07	5.0296e+07	4.47811e+07	5.88457e+07	4.2588e+07	4.28558e+07	4.51481e+07	5.10907e+07	4.29852e+07	3.9181e+07	3.55935e+07	5.14751e+07	5.54519e+07	6.21805e+07	4.8268e+07	4.54005e+07	5.88427e+07	4.53277e+07	4.73145e+07	4.48544e+07	4.88247e+07	4.90165e+07	4.51991e+07	3.96259e+07	3.24826e+07	5.03995e+07	4.56674e+07	5.3973e+07	4.61932e+07	5.44418e+07	4.2445e+07	4.90212e+07	5.29585e+07	4.15481e+07	4.35447e+07	6.26387e+07	5.42031e+07
O15382	bcat2	Branched-chain-amino-acid aminotransferase, mitochondrial OS=Homo sapiens OX=9606 GN=BCAT2 PE=1 SV=2	>sp|O15382|BCAT2_HUMAN Branched-chain-amino-acid aminotransferase, mitochondrial OS=Homo sapiens OX=9606 GN=BCAT2 PE=1 SV=2	32	10	334	10	392	44.3	One carbon metabolism and related pathways	R-HSA-70895	Branched-chain amino acid catabolism	4.72015e+07	8.03751e+07	6.53956e+07	5.2049e+07	6.29016e+07	6.96028e+07	7.15632e+07	6.55735e+07	8.38219e+07	7.82416e+07	8.55325e+07	5.39948e+07	7.16064e+07	5.50938e+07	7.61358e+07	7.1021e+07	7.1803e+07	7.05681e+07	6.64035e+07	7.62066e+07	7.03015e+07	4.73941e+07	7.51077e+07	7.69515e+07	8.03495e+07	6.83949e+07	7.48226e+07	6.98796e+07	7.02087e+07	7.42325e+07	5.13802e+07	6.69021e+07	7.00881e+07	7.68391e+07	7.64769e+07	6.79909e+07	6.57639e+07
Q13049	trim32	E3 ubiquitin-protein ligase TRIM32 OS=Homo sapiens OX=9606 GN=TRIM32 PE=1 SV=2	>sp|Q13049|TRI32_HUMAN E3 ubiquitin-protein ligase TRIM32 OS=Homo sapiens OX=9606 GN=TRIM32 PE=1 SV=2	15	7	58	7	653	71.9	Ciliopathies	R-HSA-983168; R-HSA-3134975	Antigen processing: Ubiquitination & Proteasome degradation; Regulation of innate immune responses to cytosolic DNA	1.195e+06	1.09697e+07	7.42856e+06	7.88117e+06	8.89024e+06	1.12802e+07	1.36813e+07	6.73932e+06	1.15041e+07	1.07639e+07	1.07177e+07	1.27243e+07	1.11191e+07	2.98944e+06	9.42749e+06	8.27714e+06	7.70854e+06	1.08322e+07	1.05074e+07	1.04112e+07	8.75309e+06	1.02081e+07	6.00498e+06	1.06262e+07	6.84159e+06	1.21594e+07	1.32904e+07	6.19382e+06	1.23106e+07	1.05961e+07	8.56277e+06	1.18131e+07	1.16537e+07	1.34462e+07	8.7634e+06	9.91305e+06	1.05346e+07
Q9H061	tmem126a	Transmembrane protein 126A OS=Homo sapiens OX=9606 GN=TMEM126A PE=1 SV=1	>sp|Q9H061|T126A_HUMAN Transmembrane protein 126A OS=Homo sapiens OX=9606 GN=TMEM126A PE=1 SV=1	24	4	48	4	195	21.5				1.25898e+07	1.33574e+07	1.38955e+07	1.3448e+07	2.36803e+07	2.72356e+07	2.68608e+07	1.86965e+07	1.43756e+07	1.5133e+07	1.55166e+07	1.30863e+07	1.51099e+07	2.43028e+07	2.21756e+07	1.87996e+07	2.83664e+07	1.86721e+07	3.13142e+07	2.44751e+07	1.44472e+07	2.58314e+07	2.00789e+07	2.43725e+07	2.37287e+07	2.1034e+07	2.18404e+07	1.23371e+07	1.49222e+07	1.37728e+07	1.4866e+07	1.33274e+07	1.60914e+07	1.44222e+07	1.45289e+07	1.26606e+07	1.98735e+07
Q08752	ppid	Peptidyl-prolyl cis-trans isomerase D OS=Homo sapiens OX=9606 GN=PPID PE=1 SV=3	>sp|Q08752|PPID_HUMAN Peptidyl-prolyl cis-trans isomerase D OS=Homo sapiens OX=9606 GN=PPID PE=1 SV=3	46	15	413	15	370	40.7	NO/cGMP/PKG mediated Neuroprotection	R-HSA-8939211	ESR-mediated signaling	7.24228e+07	8.0092e+07	8.4705e+07	7.03816e+07	8.86508e+07	6.63988e+07	8.25802e+07	6.26561e+07	7.1129e+07	6.39619e+07	7.00897e+07	5.99219e+07	5.67302e+07	7.52996e+07	6.86161e+07	8.24113e+07	7.05069e+07	7.37303e+07	7.3776e+07	8.56733e+07	7.60226e+07	7.60583e+07	6.1256e+07	6.89045e+07	7.4425e+07	6.57927e+07	5.97299e+07	7.84402e+07	7.40862e+07	6.78867e+07	6.87457e+07	7.34802e+07	6.86564e+07	8.20875e+07	7.32395e+07	6.90338e+07	5.96165e+07
Q9H4A3	wnk1	Serine/threonine-protein kinase WNK1 OS=Homo sapiens OX=9606 GN=WNK1 PE=1 SV=2	>sp|Q9H4A3|WNK1_HUMAN Serine/threonine-protein kinase WNK1 OS=Homo sapiens OX=9606 GN=WNK1 PE=1 SV=2	7	13	101	13	2382	250.6	Ciliary landscape	R-HSA-2672351	Stimuli-sensing channels	1.59028e+07	1.0629e+07	1.02748e+07	1.14338e+07	9.16287e+06	1.19969e+07	1.27406e+07	1.44585e+07	1.38435e+07	1.32288e+07	1.25612e+07	1.39119e+07	1.49839e+07	9.12866e+06	1.35121e+07	1.09216e+07	1.34624e+07	1.31465e+07	1.09436e+07	1.0849e+07	1.06e+07	1.32096e+07	1.64812e+07	1.00748e+07	1.20231e+07	1.24497e+07	1.36463e+07	1.00596e+07	1.10736e+07	1.22687e+07	1.23998e+07	1.29747e+07	1.02228e+07	1.26183e+07	1.20578e+07	1.43476e+07	1.06488e+07
Q9Y6A4	cfap20	Cilia- and flagella-associated protein 20 OS=Homo sapiens OX=9606 GN=CFAP20 PE=1 SV=1	>sp|Q9Y6A4|CFA20_HUMAN Cilia- and flagella-associated protein 20 OS=Homo sapiens OX=9606 GN=CFAP20 PE=1 SV=1	46	6	45	6	193	22.8				3.04083e+07	2.23509e+07	2.67667e+07	2.97296e+07	2.79387e+07	2.9377e+07	2.2364e+07	3.25903e+07	3.51845e+07	3.31141e+07	3.03689e+07	3.18852e+07	3.31895e+07	3.29273e+07	2.41111e+07	2.97634e+07	3.24634e+07	2.66807e+07	3.26959e+07	3.23911e+07	3.23931e+07	2.79458e+07	1.72778e+07	2.84704e+07	3.0329e+07	3.04873e+07	3.14763e+07	3.10202e+07	2.2464e+07	2.90163e+07	2.89369e+07	3.44433e+07	3.22344e+07	3.05247e+07	2.89545e+07	3.33986e+07	3.12269e+07
Q9BTU6	pi4k2a	Phosphatidylinositol 4-kinase type 2-alpha OS=Homo sapiens OX=9606 GN=PI4K2A PE=1 SV=1	>sp|Q9BTU6|P4K2A_HUMAN Phosphatidylinositol 4-kinase type 2-alpha OS=Homo sapiens OX=9606 GN=PI4K2A PE=1 SV=1	23	7	57	7	479	54	Thymic Stromal LymphoPoietin (TSLP) Signaling Pathway; Wnt Signaling Pathway	R-HSA-1660499; R-HSA-1660514; R-HSA-1660516	Synthesis of PIPs at the plasma membrane; Synthesis of PIPs at the Golgi membrane; Synthesis of PIPs at the early endosome membrane	6.44856e+06	5.46013e+06	7.94435e+06	1.27478e+07	3.29811e+06	3.09189e+06	3.11553e+06	4.0788e+06	7.55886e+06	1.43569e+07	5.66604e+06	8.54747e+06	7.24527e+06	3.54954e+06	3.9922e+06	4.57265e+06	3.94097e+06	3.25604e+06	5.25911e+06	4.46623e+06	3.36131e+06	4.08845e+06	3.41996e+06	4.61789e+06	3.42499e+06	4.45232e+06	2.94398e+06	3.92899e+06	4.80116e+06	2.97178e+06	4.42657e+06	5.59666e+06	4.15442e+06	9.59677e+06	4.90781e+06	3.27361e+06	5.91193e+06
P13498	cyba	Cytochrome b-245 light chain OS=Homo sapiens OX=9606 GN=CYBA PE=1 SV=3	>sp|P13498|CY24A_HUMAN Cytochrome b-245 light chain OS=Homo sapiens OX=9606 GN=CYBA PE=1 SV=3	32	4	276	4	195	21	TNF alpha Signaling Pathway; Microglia Pathogen Phagocytosis Pathway	R-HSA-6798695; R-HSA-9013148; R-HSA-9013149; R-HSA-9013404; R-HSA-9013423; R-HSA-3299685; R-HSA-4420097; R-HSA-1236973; R-HSA-9673324; R-HSA-1222556; R-HSA-5668599	Neutrophil degranulation; CDC42 GTPase cycle; RAC1 GTPase cycle; RAC2 GTPase cycle; RAC3 GTPase cycle; Detoxification of Reactive Oxygen Species; VEGFA-VEGFR2 Pathway; Cross-presentation of particulate exogenous antigens (phagosomes); WNT5:FZD7-mediated leishmania damping; ROS and RNS production in phagocytes; RHO GTPases Activate NADPH Oxidases	5.46754e+07	5.08513e+07	4.97542e+07	4.6827e+07	5.11971e+07	5.64177e+07	5.34648e+07	4.77759e+07	3.78895e+07	4.77306e+07	4.79524e+07	4.43538e+07	4.37332e+07	5.93494e+07	5.24054e+07	5.61817e+07	4.52571e+07	5.05252e+07	5.60191e+07	5.84784e+07	5.37138e+07	4.70485e+07	4.84864e+07	4.50826e+07	4.09546e+07	3.50834e+07	3.36453e+07	5.47423e+07	4.634e+07	4.86661e+07	5.12667e+07	5.26449e+07	5.00871e+07	5.97839e+07	5.55088e+07	5.04679e+07	5.37685e+07
Q92990	glmn	Glomulin OS=Homo sapiens OX=9606 GN=GLMN PE=1 SV=2	>sp|Q92990|GLMN_HUMAN Glomulin OS=Homo sapiens OX=9606 GN=GLMN PE=1 SV=2	4	2	12	2	594	68.2		R-HSA-983168	Antigen processing: Ubiquitination & Proteasome degradation	2.84851e+06	3.58317e+06	2.34171e+06	3.182e+06	2.55459e+06	4.25392e+06	2.34637e+06	4.61755e+06	2.80234e+06	4.17892e+06	5.03411e+06	2.33457e+06	2.45486e+06	3.76074e+06	2.71424e+06	3.38929e+06	3.38563e+06	3.24023e+06	3.10346e+06	2.74396e+06	3.09664e+06	2.69939e+06	3.28453e+06	3.32028e+06	3.69549e+06	3.89024e+06	5.19984e+06	3.39102e+06	4.23002e+06	4.68254e+06	2.75671e+06	4.91559e+06	4.68858e+06	2.93749e+06	4.85978e+06	6.99377e+06	3.8249e+06
P56556	ndufa6	NADH dehydrogenase [ubiquinone] 1 alpha subcomplex subunit 6 OS=Homo sapiens OX=9606 GN=NDUFA6 PE=1 SV=4	>sp|P56556|NDUA6_HUMAN NADH dehydrogenase [ubiquinone] 1 alpha subcomplex subunit 6 OS=Homo sapiens OX=9606 GN=NDUFA6 PE=1 SV=4	48	5	223	5	128	15.1	Electron Transport Chain (OXPHOS system in mitochondria); Nonalcoholic fatty liver disease; Oxidative phosphorylation	R-HSA-611105; R-HSA-6799198	Complex I biogenesis	4.24385e+07	6.10581e+07	4.08838e+07	4.48088e+07	4.27503e+07	3.99332e+07	4.9673e+07	5.16567e+07	4.82336e+07	3.40243e+07	3.22497e+07	4.48164e+07	5.12155e+07	5.71051e+07	5.80382e+07	5.37986e+07	4.9338e+07	3.29399e+07	3.93739e+07	3.21467e+07	3.17407e+07	4.56652e+07	3.86919e+07	3.07115e+07	3.32217e+07	3.88371e+07	3.772e+07	5.46129e+07	5.14532e+07	7.00636e+07	3.78802e+07	3.51785e+07	4.609e+07	3.70846e+07	4.01887e+07	4.24905e+07	4.26684e+07
Q8IWW6	arhgap12	Rho GTPase-activating protein 12 OS=Homo sapiens OX=9606 GN=ARHGAP12 PE=1 SV=1	>sp|Q8IWW6|RHG12_HUMAN Rho GTPase-activating protein 12 OS=Homo sapiens OX=9606 GN=ARHGAP12 PE=1 SV=1	8	5	23	5	846	96.2		R-HSA-9013424; R-HSA-9013149; R-HSA-9013405; R-HSA-9035034	RHOV GTPase cycle; RAC1 GTPase cycle; RHOD GTPase cycle; RHOF GTPase cycle	5.42484e+06	1.12544e+07	1.02577e+07	9.74403e+06	4.29222e+06	5.29213e+06	1.01476e+07	1.03246e+07	8.757e+06	7.41476e+06	7.04164e+06	7.32815e+06	6.7108e+06	5.38398e+06	5.16194e+06	3.91703e+06	1.92882e+06	3.54396e+06	1.00904e+07	4.89734e+06	9.98018e+06	9.92235e+06	5.36763e+06	4.44807e+06	4.51851e+06	2.39223e+06	5.54102e+06	7.07916e+06	1.13674e+07	1.21788e+07	9.80995e+06	2.50193e+06	5.70622e+06	8.94437e+06	1.06313e+07	8.14774e+06	6.40256e+06
Q9P2R3	ankfy1	Rabankyrin-5 OS=Homo sapiens OX=9606 GN=ANKFY1 PE=1 SV=2	>sp|Q9P2R3|ANFY1_HUMAN Rabankyrin-5 OS=Homo sapiens OX=9606 GN=ANKFY1 PE=1 SV=2	20	18	204	18	1169	128.3		R-HSA-9013405	RHOD GTPase cycle	1.50979e+07	1.29419e+07	1.79919e+07	1.88675e+07	2.14088e+07	1.4845e+07	1.68885e+07	1.29326e+07	1.74446e+07	2.57029e+07	2.34818e+07	2.18304e+07	1.70997e+07	2.26839e+07	2.9738e+07	2.06476e+07	2.20931e+07	2.23469e+07	1.84478e+07	2.53962e+07	2.0257e+07	1.86967e+07	2.55603e+07	2.2949e+07	2.39716e+07	2.16466e+07	1.67535e+07	1.73122e+07	1.58572e+07	2.4862e+07	2.51796e+07	1.43673e+07	1.56624e+07	1.96357e+07	1.64052e+07	1.65027e+07	2.6785e+07
Q9NRX4	phpt1	14 kDa phosphohistidine phosphatase OS=Homo sapiens OX=9606 GN=PHPT1 PE=1 SV=1	>sp|Q9NRX4|PHP14_HUMAN 14 kDa phosphohistidine phosphatase OS=Homo sapiens OX=9606 GN=PHPT1 PE=1 SV=1	38	4	282	4	125	13.8				4.24792e+07	5.61703e+07	5.95287e+07	2.73381e+07	5.0503e+07	7.29101e+07	5.71612e+07	3.84979e+07	7.35656e+07	7.34613e+07	5.52234e+07	6.84733e+07	4.24955e+07	5.51262e+07	4.94535e+07	6.15749e+07	4.46361e+07	6.32921e+07	6.57264e+07	5.33682e+07	3.97765e+07	2.56805e+07	5.42046e+07	4.51047e+07	6.52301e+07	4.80942e+07	4.86838e+07	3.1256e+07	4.30167e+07	4.47606e+07	3.36091e+07	5.78973e+07	6.35698e+07	5.07153e+07	6.29276e+07	4.61656e+07	5.60915e+07
Q6P5R6	rpl22l1	60S ribosomal protein L22-like 1 OS=Homo sapiens OX=9606 GN=RPL22L1 PE=1 SV=2	>sp|Q6P5R6|RL22L_HUMAN 60S ribosomal protein L22-like 1 OS=Homo sapiens OX=9606 GN=RPL22L1 PE=1 SV=2	30	2	79	2	122	14.6		R-HSA-9010553; R-HSA-6791226; R-HSA-156902; R-HSA-156827; R-HSA-72689; R-HSA-72706; R-HSA-975957; R-HSA-1799339; R-HSA-192823; R-HSA-9633012; R-HSA-2408557; R-HSA-72764; R-HSA-975956	Regulation of expression of SLITs and ROBOs; Major pathway of rRNA processing in the nucleolus and cytosol; Peptide chain elongation; L13a-mediated translational silencing of Ceruloplasmin expression; Formation of a pool of free 40S subunits; GTP hydrolysis and joining of the 60S ribosomal subunit; Nonsense Mediated Decay (NMD) enhanced by the Exon Junction Complex (EJC); SRP-dependent cotranslat…	8.94942e+06	6.78786e+06	1.28795e+07	8.86361e+06	3.00936e+06	6.40262e+06	2.69539e+06	5.4629e+06	2.83322e+06	5.66158e+06	5.75564e+06	2.3251e+06	2.222e+06	7.38306e+06	7.94395e+06	5.4051e+06	6.72708e+06	7.99297e+06	6.84133e+06	8.63831e+06	4.54035e+06	4.38657e+06	3.53282e+06	4.85741e+06	3.18902e+06	2.98058e+06	1.9573e+06	1.12991e+07	7.19452e+06	4.45329e+06	9.40777e+06	5.80051e+06	3.35224e+06	5.26003e+06	3.98843e+06	4.83178e+06	4.21395e+06
O00488	znf593	Zinc finger protein 593 OS=Homo sapiens OX=9606 GN=ZNF593 PE=1 SV=2	>sp|O00488|ZN593_HUMAN Zinc finger protein 593 OS=Homo sapiens OX=9606 GN=ZNF593 PE=1 SV=2	38	5	38	5	134	15.2				4.80517e+06		4.6154e+06	2.46709e+06	2.20373e+06		2.01687e+06	1.83821e+06	1.88433e+06	293211	1.92339e+06	2.18398e+06	1.9496e+06	2.08201e+06	3.02663e+06	2.76949e+06	1.33535e+06						1.42278e+06			1.68584e+06	1.49779e+06	2.44741e+06	264570	3.36479e+07	4.06364e+06	2.48993e+06		2.26824e+06	1.60167e+06	1.94111e+06	2.78086e+06
O43491	epb41l2	Band 4.1-like protein 2 OS=Homo sapiens OX=9606 GN=EPB41L2 PE=1 SV=1	>sp|O43491|E41L2_HUMAN Band 4.1-like protein 2 OS=Homo sapiens OX=9606 GN=EPB41L2 PE=1 SV=1	48	35	1463	34	1005	112.5	Splicing factor NOVA regulated synaptic proteins	R-HSA-6794361	Neurexins and neuroligins	2.26204e+08	2.35582e+08	2.285e+08	2.13872e+08	2.30478e+08	2.21678e+08	2.22628e+08	2.28353e+08	2.1542e+08	2.0114e+08	2.09065e+08	2.04803e+08	2.17363e+08	2.37184e+08	2.28536e+08	2.28825e+08	2.23854e+08	2.26022e+08	2.17575e+08	2.33018e+08	2.2928e+08	2.18618e+08	2.06823e+08	2.14026e+08	2.17443e+08	2.24882e+08	2.16063e+08	2.1842e+08	2.21725e+08	2.29346e+08	2.16051e+08	2.23041e+08	2.21868e+08	2.40765e+08	2.41825e+08	2.50943e+08	2.25179e+08
Q9HC07	tmem165	Transmembrane protein 165 OS=Homo sapiens OX=9606 GN=TMEM165 PE=1 SV=1	>sp|Q9HC07|TM165_HUMAN Transmembrane protein 165 OS=Homo sapiens OX=9606 GN=TMEM165 PE=1 SV=1	17	3	119	3	324	34.9	IL-18 signaling pathway			7.81136e+06	1.01617e+07	9.27015e+06	7.13942e+06	1.06915e+07	1.38269e+07	1.10263e+07	1.1163e+07	1.00118e+07	1.70855e+07	1.52048e+07	1.08682e+07	8.19525e+06	8.28993e+06	1.22466e+07	1.1632e+07	9.62685e+06	1.11821e+07	1.42316e+07	1.2969e+07	1.3324e+07	1.0797e+07	1.0717e+07	1.17459e+07	1.16872e+07	7.75685e+06	1.02948e+07	8.98559e+06	9.0088e+06	7.11352e+06	1.01027e+07	1.21305e+07	1.35984e+07	1.88324e+07	1.53247e+07	1.29539e+07	1.04507e+07
P04083	anxa1	Annexin A1 OS=Homo sapiens OX=9606 GN=ANXA1 PE=1 SV=2	>sp|P04083|ANXA1_HUMAN Annexin A1 OS=Homo sapiens OX=9606 GN=ANXA1 PE=1 SV=2	67	22	1286	22	346	38.7	Integrated Breast Cancer Pathway; Spinal Cord Injury; VEGFA-VEGFR2 Signaling Pathway; Prostaglandin Synthesis and Regulation	R-HSA-445355; R-HSA-416476; R-HSA-6785807; R-HSA-418594; R-HSA-444473	Smooth Muscle Contraction; G alpha (q) signalling events; Interleukin-4 and Interleukin-13 signaling; G alpha (i) signalling events; Formyl peptide receptors bind formyl peptides and many other ligands	2.99577e+08	2.96622e+08	2.99652e+08	2.98722e+08	2.60299e+08	2.76763e+08	2.68772e+08	2.73606e+08	1.89062e+08	1.84346e+08	2.22101e+08	2.0955e+08	2.24008e+08	3.01119e+08	3.11204e+08	3.07277e+08	2.89283e+08	3.01062e+08	2.94482e+08	3.0241e+08	2.9735e+08	2.94474e+08	2.5976e+08	2.37785e+08	2.69997e+08	2.75361e+08	2.65961e+08	2.96835e+08	2.85491e+08	2.76073e+08	2.66896e+08	2.97737e+08	2.61374e+08	2.93793e+08	2.60874e+08	2.76891e+08	2.33695e+08
Q9ULX3	nob1	RNA-binding protein NOB1 OS=Homo sapiens OX=9606 GN=NOB1 PE=1 SV=1	>sp|Q9ULX3|NOB1_HUMAN RNA-binding protein NOB1 OS=Homo sapiens OX=9606 GN=NOB1 PE=1 SV=1	15	5	224	5	412	46.6		R-HSA-6791226	Major pathway of rRNA processing in the nucleolus and cytosol	4.06793e+07	3.51587e+07	3.37733e+07	3.38884e+07	4.14223e+07	4.12468e+07	4.14772e+07	4.32544e+07	2.74291e+07	2.49437e+07	3.00025e+07	2.36725e+07	2.67858e+07	4.48787e+07	3.66126e+07	3.68597e+07	3.33837e+07	3.62746e+07	3.99457e+07	4.04222e+07	4.05221e+07	4.2872e+07	3.26187e+07	3.03562e+07	2.9763e+07	2.55301e+07	2.60678e+07	4.18277e+07	3.42725e+07	3.97549e+07	3.1743e+07	3.79109e+07	3.76586e+07	3.96113e+07	3.63319e+07	3.69854e+07	3.31527e+07
Q16864	atp6v1f	V-type proton ATPase subunit F OS=Homo sapiens OX=9606 GN=ATP6V1F PE=1 SV=2	>sp|Q16864|VATF_HUMAN V-type proton ATPase subunit F OS=Homo sapiens OX=9606 GN=ATP6V1F PE=1 SV=2	43	5	100	5	119	13.4	Proximal tubule transport	R-HSA-1222556; R-HSA-9639288; R-HSA-77387; R-HSA-917977; R-HSA-983712	ROS and RNS production in phagocytes; Amino acids regulate mTORC1; Insulin receptor recycling; Transferrin endocytosis and recycling; Ion channel transport	2.00632e+07	3.29254e+07	3.18536e+07	2.83244e+07	2.86821e+07	3.69533e+07	3.5284e+07	2.27617e+07	2.0512e+07	1.80844e+07	2.12554e+07	2.72968e+07	2.05611e+07	2.51503e+07	1.48501e+07	1.39137e+07	2.90811e+07	2.57644e+07	2.37189e+07	2.85063e+07	1.79099e+07	2.62274e+07	1.71332e+07	1.99933e+07	2.14355e+07	2.41237e+07	1.82284e+07	2.35129e+07	2.68483e+07	3.05991e+07	1.60691e+07	2.79293e+07	2.51921e+07	3.15873e+07	1.81558e+07	2.51847e+07	2.64066e+07
P51858	hdgf	Hepatoma-derived growth factor OS=Homo sapiens OX=9606 GN=HDGF PE=1 SV=1	>sp|P51858|HDGF_HUMAN Hepatoma-derived growth factor OS=Homo sapiens OX=9606 GN=HDGF PE=1 SV=1	78	24	2048	22	240	26.8	IL-18 signaling pathway	R-HSA-381038	XBP1(S) activates chaperone genes	4.17112e+08	4.45376e+08	4.72828e+08	4.08823e+08	4.31505e+08	5.06589e+08	4.63199e+08	4.35206e+08	4.94168e+08	5.20777e+08	5.37161e+08	4.81278e+08	4.779e+08	4.15685e+08	4.41832e+08	5.01056e+08	4.36177e+08	5.05668e+08	5.12023e+08	4.89927e+08	4.96831e+08	4.62947e+08	4.47424e+08	4.98887e+08	5.63096e+08	5.39738e+08	5.35235e+08	3.81546e+08	4.40063e+08	4.29377e+08	3.62918e+08	4.75217e+08	4.93684e+08	5.06454e+08	5.01056e+08	4.87811e+08	4.59372e+08
P43490	nampt	Nicotinamide phosphoribosyltransferase OS=Homo sapiens OX=9606 GN=NAMPT PE=1 SV=1	>sp|P43490|NAMPT_HUMAN Nicotinamide phosphoribosyltransferase OS=Homo sapiens OX=9606 GN=NAMPT PE=1 SV=1	65	26	1482	26	491	55.5	Adipogenesis; NAD metabolism, sirtuins and aging; NAD+ metabolism; NAD+ biosynthetic pathways; Caloric restriction and aging; NAD Metabolism in Oncogene-Induced Senescence and Mitochondrial Dysfunction-Associated Senescence	R-HSA-1368108; R-HSA-197264	BMAL1:CLOCK,NPAS2 activates circadian gene expression; Nicotinamide salvaging	3.76287e+08	4.03948e+08	3.74877e+08	3.87926e+08	3.59559e+08	3.88566e+08	3.82853e+08	3.7308e+08	3.69093e+08	3.93829e+08	3.67169e+08	4.04058e+08	4.14559e+08	3.63151e+08	3.51183e+08	3.83353e+08	3.87131e+08	3.53207e+08	4.05605e+08	4.09569e+08	3.5908e+08	3.82174e+08	4.44934e+08	4.51235e+08	4.30121e+08	4.8376e+08	4.7761e+08	3.61661e+08	3.84539e+08	3.71342e+08	3.68926e+08	3.67578e+08	4.16082e+08	4.08144e+08	3.79913e+08	4.02234e+08	4.07993e+08
Q9BSH4	taco1	Translational activator of cytochrome c oxidase 1 OS=Homo sapiens OX=9606 GN=TACO1 PE=1 SV=1	>sp|Q9BSH4|TACO1_HUMAN Translational activator of cytochrome c oxidase 1 OS=Homo sapiens OX=9606 GN=TACO1 PE=1 SV=1	54	10	379	10	297	32.5	Mitochondrial CIV Assembly	R-HSA-611105; R-HSA-5628897; R-HSA-9707564	Respiratory electron transport; TP53 Regulates Metabolic Genes; Cytoprotection by HMOX1	4.72446e+07	4.62112e+07	4.00081e+07	5.48931e+07	4.97045e+07	4.46018e+07	5.09622e+07	5.30018e+07	6.18674e+07	4.73833e+07	4.93172e+07	6.53614e+07	5.41785e+07	4.95953e+07	4.80814e+07	4.03018e+07	5.28565e+07	5.28914e+07	5.01667e+07	5.15917e+07	5.87597e+07	6.07002e+07	5.55957e+07	5.53341e+07	4.75985e+07	4.89257e+07	4.69666e+07	4.83947e+07	5.45609e+07	4.73425e+07	4.75207e+07	4.91202e+07	6.04202e+07	4.81426e+07	5.08265e+07	5.82402e+07	5.25672e+07
Q969X5	ergic1	Endoplasmic reticulum-Golgi intermediate compartment protein 1 OS=Homo sapiens OX=9606 GN=ERGIC1 PE=1 SV=1	>sp|Q969X5|ERGI1_HUMAN Endoplasmic reticulum-Golgi intermediate compartment protein 1 OS=Homo sapiens OX=9606 GN=ERGIC1 PE=1 SV=1	49	11	451	11	290	32.6				9.14666e+07	1.12706e+08	1.1662e+08	1.14663e+08	1.18383e+08	1.30074e+08	1.22716e+08	1.00268e+08	1.21751e+08	1.2439e+08	1.24329e+08	1.25898e+08	1.2288e+08	1.08719e+08	1.25702e+08	1.23129e+08	1.09799e+08	1.24537e+08	1.24475e+08	1.29561e+08	1.27119e+08	1.13853e+08	1.24178e+08	1.28566e+08	1.24718e+08	1.16314e+08	1.08948e+08	1.09204e+08	1.17424e+08	1.141e+08	1.15469e+08	1.21341e+08	1.22978e+08	1.23625e+08	1.24322e+08	1.18069e+08	1.36624e+08
Q15526	surf1	Surfeit locus protein 1 OS=Homo sapiens OX=9606 GN=SURF1 PE=1 SV=1	>sp|Q15526|SURF1_HUMAN Surfeit locus protein 1 OS=Homo sapiens OX=9606 GN=SURF1 PE=1 SV=1	18	3	99	3	300	33.3	Electron Transport Chain (OXPHOS system in mitochondria); Type II diabetes mellitus; Mitochondrial CIV Assembly	R-HSA-611105; R-HSA-5628897; R-HSA-9707564	Respiratory electron transport; TP53 Regulates Metabolic Genes; Cytoprotection by HMOX1	3.97601e+06	2.55723e+06	2.68256e+06	1.5693e+06	1.58344e+06	1.80557e+06	1.89835e+06	684395	2.40883e+06	1.92823e+06	4.32341e+06	2.86951e+06	2.52598e+06	3.63819e+06	2.08168e+06	2.4265e+06	4.17838e+06	3.18152e+06	974884	3.55092e+06	3.15799e+06	1.07267e+06	5.16781e+06	1.70302e+06	4.84676e+06	2.39713e+06	3.63079e+06	3.84629e+06	2.81087e+06	3.11841e+06	3.64788e+06	3.33373e+06	1.14877e+06	6.01051e+06	1.8155e+06	2.92616e+06	3.41035e+06
O75150	rnf40	E3 ubiquitin-protein ligase BRE1B OS=Homo sapiens OX=9606 GN=RNF40 PE=1 SV=5	>sp|O75150|BRE1B_HUMAN E3 ubiquitin-protein ligase BRE1B OS=Homo sapiens OX=9606 GN=RNF40 PE=1 SV=5	19	15	225	13	1001	113.6	ATM Signaling Network in Development and Disease	R-HSA-8866654	E3 ubiquitin ligases ubiquitinate target proteins	3.24999e+07	3.34199e+07	2.9528e+07	3.56335e+07	3.06624e+07	3.40787e+07	3.3789e+07	3.18024e+07	3.44318e+07	2.94683e+07	2.82959e+07	3.55686e+07	3.46388e+07	3.47923e+07	3.43633e+07	3.45357e+07	3.3007e+07	2.98836e+07	3.55743e+07	3.46412e+07	3.2776e+07	3.75665e+07	2.54735e+07	3.20447e+07	3.39787e+07	3.56061e+07	3.58146e+07	3.41374e+07	3.2955e+07	3.48773e+07	3.43987e+07	3.26168e+07	3.33981e+07	3.26504e+07	3.02992e+07	3.15123e+07	3.121e+07
Q9Y3C6	ppil1	Peptidyl-prolyl cis-trans isomerase-like 1 OS=Homo sapiens OX=9606 GN=PPIL1 PE=1 SV=1	>sp|Q9Y3C6|PPIL1_HUMAN Peptidyl-prolyl cis-trans isomerase-like 1 OS=Homo sapiens OX=9606 GN=PPIL1 PE=1 SV=1	37	6	274	6	166	18.2		R-HSA-72163	mRNA Splicing - Major Pathway	7.22653e+07	5.36555e+07	6.30968e+07	4.84408e+07	5.98175e+07	7.51732e+07	6.95545e+07	6.80385e+07	8.55425e+07	1.02695e+08	8.37129e+07	7.26596e+07	6.12144e+07	6.92416e+07	6.40711e+07	6.33086e+07	5.93134e+07	9.27782e+07	8.64032e+07	9.30859e+07	8.01638e+07	7.63581e+07	8.29178e+07	9.50869e+07	9.40707e+07	7.16403e+07	6.37962e+07	7.70759e+07	5.95031e+07	7.26022e+07	7.08458e+07	7.58475e+07	7.10541e+07	8.44599e+07	7.57013e+07	6.84058e+07	8.76234e+07
O94901	sun1	SUN domain-containing protein 1 OS=Homo sapiens OX=9606 GN=SUN1 PE=1 SV=3	>sp|O94901|SUN1_HUMAN SUN domain-containing protein 1 OS=Homo sapiens OX=9606 GN=SUN1 PE=1 SV=3	15	8	44	8	812	90	Envelope proteins and their potential roles in EDMD physiopathology	R-HSA-1221632	Meiotic synapsis	2.63287e+07	3.28198e+07	2.99603e+07	8.92329e+06	2.1635e+07	3.7273e+07	1.10686e+07	2.33841e+07	7.87688e+06	5.69785e+06	1.64716e+07	1.75801e+07	2.52231e+07	1.17024e+07	3.55019e+07	3.03406e+07	1.00696e+07	4.88099e+06	3.57412e+07	4.02812e+07	2.99718e+07	3.30983e+07	3.20725e+07	1.79208e+07	2.31428e+07	2.75133e+07	2.66643e+07	1.14931e+07	2.75781e+07	1.27043e+07	1.52891e+07	3.49151e+07	3.63656e+07	4.39426e+07	7.77627e+06	3.70803e+07	3.3759e+07
P31431	sdc4	Syndecan-4 OS=Homo sapiens OX=9606 GN=SDC4 PE=1 SV=2	>sp|P31431|SDC4_HUMAN Syndecan-4 OS=Homo sapiens OX=9606 GN=SDC4 PE=1 SV=2	19	3	89	3	198	21.6	IL-18 signaling pathway	R-HSA-975634; R-HSA-3000170; R-HSA-202733; R-HSA-1971475; R-HSA-2022928; R-HSA-2024096; R-HSA-3560783; R-HSA-3560801; R-HSA-3656237; R-HSA-3656253; R-HSA-4420332	Retinoid metabolism and transport; Syndecan interactions; Cell surface interactions at the vascular wall; A tetrasaccharide linker sequence is required for GAG synthesis; HS-GAG biosynthesis; HS-GAG degradation; Defective B4GALT7 causes EDS, progeroid type; Defective B3GAT3 causes JDSSDHD; Defective EXT2 causes exostoses 2; Defective EXT1 causes exostoses 1, TRPS2 and CHDS; Defective B3GALT6 caus…	1.34975e+07	1.47727e+07	1.58282e+07	9.35597e+06	1.66431e+07	1.51278e+07	1.14542e+07	1.14232e+07	1.17064e+07	1.44558e+07	1.39177e+07	1.09843e+07	1.1072e+07	7.10078e+06	5.75505e+06	1.03913e+07	6.16515e+06	1.28057e+07	1.74834e+07	1.43382e+07	1.22276e+07	1.08693e+07	1.37625e+07	1.49848e+07	1.46228e+07	1.32923e+07	1.02182e+07	1.00728e+07	1.1828e+07	8.69904e+06	6.41624e+06	1.50592e+07	1.3404e+07	1.57613e+07	1.24521e+07	1.03419e+07	1.38513e+07
Q53GS7	gle1	Nucleoporin GLE1 OS=Homo sapiens OX=9606 GN=GLE1 PE=1 SV=2	>sp|Q53GS7|GLE1_HUMAN Nucleoporin GLE1 OS=Homo sapiens OX=9606 GN=GLE1 PE=1 SV=2	3	2	23	2	698	79.8		R-HSA-159236	Transport of Mature mRNA derived from an Intron-Containing Transcript	877089	1.77759e+06	2.76952e+06		1.84019e+06	1.83011e+06	2.48575e+06	882590	2.34933e+06	3.70396e+06	3.50173e+06	2.98722e+06	2.81258e+06	2.16838e+06	3.17345e+06	3.87054e+06	4.05204e+06	1.02695e+06	2.08943e+06	3.18302e+06	1.60072e+06	1.68993e+06	1.46246e+06	2.76237e+06	2.50688e+06	2.39998e+06	2.32568e+06	2.54456e+06	1.8323e+06	3.63851e+06	2.64464e+06	1.70176e+06	2.01959e+06	2.95004e+06	2.53927e+06	1.58938e+06	2.31272e+06
Q9NWW5	cln6	Ceroid-lipofuscinosis neuronal protein 6 OS=Homo sapiens OX=9606 GN=CLN6 PE=1 SV=1	>sp|Q9NWW5|CLN6_HUMAN Ceroid-lipofuscinosis neuronal protein 6 OS=Homo sapiens OX=9606 GN=CLN6 PE=1 SV=1	11	2	25	2	311	35.9				9.41749e+06	7.43316e+06	6.77861e+06	6.18423e+06	4.09487e+06	4.74166e+06	5.65044e+06	2.95549e+06	6.70735e+06	8.11608e+06	2.63472e+06	5.78198e+06	9.80992e+06	8.08318e+06	9.04554e+06	2.64839e+06	9.69698e+06	6.6351e+06	8.0219e+06	7.99612e+06	9.01813e+06	6.90553e+06	1.34251e+07	8.64237e+06	1.06655e+07	8.69129e+06	9.12839e+06	7.86461e+06	9.82346e+06	1.11466e+07	7.57558e+06	7.25675e+06	8.31739e+06	7.66934e+06	8.78566e+06	7.87311e+06	5.19949e+06
O60678	prmt3	Protein arginine N-methyltransferase 3 OS=Homo sapiens OX=9606 GN=PRMT3 PE=1 SV=4	>sp|O60678|ANM3_HUMAN Protein arginine N-methyltransferase 3 OS=Homo sapiens OX=9606 GN=PRMT3 PE=1 SV=4	36	15	427	15	531	59.9	NO metabolism in cystic fibrosis	R-HSA-3214858; R-HSA-8876725	RMTs methylate histone arginines; Protein methylation	5.95187e+07	6.16232e+07	6.01002e+07	6.14344e+07	6.10274e+07	6.00509e+07	7.59284e+07	6.57904e+07	5.92018e+07	5.54536e+07	6.08882e+07	5.64081e+07	6.16101e+07	5.08995e+07	6.71248e+07	5.93026e+07	6.01068e+07	5.91579e+07	6.36422e+07	6.32599e+07	7.03806e+07	7.04898e+07	5.00032e+07	4.70545e+07	5.38974e+07	5.22785e+07	5.10044e+07	5.61863e+07	6.83483e+07	7.13704e+07	6.87201e+07	6.57724e+07	7.01788e+07	6.38844e+07	6.97393e+07	6.55228e+07	4.57591e+07
Q07960	arhgap1	Rho GTPase-activating protein 1 OS=Homo sapiens OX=9606 GN=ARHGAP1 PE=1 SV=1	>sp|Q07960|RHG01_HUMAN Rho GTPase-activating protein 1 OS=Homo sapiens OX=9606 GN=ARHGAP1 PE=1 SV=1	42	15	643	15	439	50.4		R-HSA-9696270; R-HSA-8980692; R-HSA-9013148; R-HSA-9013149; R-HSA-9013408; R-HSA-9013404; R-HSA-9013423; R-HSA-9013409; R-HSA-9013406; R-HSA-9013106; R-HSA-9013026; R-HSA-9013405; R-HSA-9035034	RND2 GTPase cycle; RHOA GTPase cycle; CDC42 GTPase cycle; RAC1 GTPase cycle; RHOG GTPase cycle; RAC2 GTPase cycle; RAC3 GTPase cycle; RHOJ GTPase cycle; RHOQ GTPase cycle; RHOC GTPase cycle; RHOB GTPase cycle; RHOD GTPase cycle; RHOF GTPase cycle	1.25141e+08	1.33193e+08	1.21263e+08	1.55618e+08	1.39108e+08	1.24362e+08	1.18733e+08	1.1947e+08	1.38321e+08	1.4325e+08	1.4533e+08	1.40922e+08	1.5234e+08	1.30123e+08	1.15581e+08	1.33444e+08	1.25305e+08	1.15079e+08	1.21497e+08	1.27376e+08	1.26875e+08	1.11418e+08	1.28221e+08	1.30283e+08	1.33428e+08	1.43297e+08	1.41007e+08	1.31907e+08	1.22068e+08	1.22242e+08	1.18016e+08	1.59634e+08	1.22211e+08	1.35679e+08	1.09143e+08	1.18406e+08	1.39304e+08
Q9Y3F4	strap	Serine-threonine kinase receptor-associated protein OS=Homo sapiens OX=9606 GN=STRAP PE=1 SV=1	>sp|Q9Y3F4|STRAP_HUMAN Serine-threonine kinase receptor-associated protein OS=Homo sapiens OX=9606 GN=STRAP PE=1 SV=1	72	21	1742	21	350	38.4	TGF-beta Signaling Pathway; Epithelial to mesenchymal transition in colorectal cancer	R-HSA-2173788	Downregulation of TGF-beta receptor signaling	6.69059e+08	6.96959e+08	6.69314e+08	6.65576e+08	6.52727e+08	7.20293e+08	6.76103e+08	6.18578e+08	5.9056e+08	6.17028e+08	6.01799e+08	6.25105e+08	5.75972e+08	6.73412e+08	6.70736e+08	6.70575e+08	6.09224e+08	6.63153e+08	6.76499e+08	7.11436e+08	7.09519e+08	6.88258e+08	6.69908e+08	5.87273e+08	6.45229e+08	5.61426e+08	6.03734e+08	5.93613e+08	6.46457e+08	6.50319e+08	6.29187e+08	6.64856e+08	6.67498e+08	7.0471e+08	6.49812e+08	6.15608e+08	6.3935e+08
P06756	itgav	Integrin alpha-V OS=Homo sapiens OX=9606 GN=ITGAV PE=1 SV=2	>sp|P06756|ITAV_HUMAN Integrin alpha-V OS=Homo sapiens OX=9606 GN=ITGAV PE=1 SV=2	18	14	159	14	1048	116	Osteopontin Signaling; Integrin-mediated Cell Adhesion; Arrhythmogenic Right Ventricular Cardiomyopathy; Primary Focal Segmental Glomerulosclerosis FSGS; Focal Adhesion; Osteoblast Signaling; MFAP5-mediated ovarian cancer cell motility and invasiveness; VEGFA-VEGFR2 Signaling Pathway; Focal Adhesion-PI3K-Akt-mTOR-signaling pathway; PI3K-Akt Signaling Pathway; Ebola Virus Pathway on Host; MFAP5 ef…	R-HSA-6798695; R-HSA-216083; R-HSA-3000178; R-HSA-4420097; R-HSA-445144; R-HSA-3000170; R-HSA-3000157; R-HSA-2129379; R-HSA-1236973; R-HSA-1566948; R-HSA-210990	Neutrophil degranulation; Integrin cell surface interactions; ECM proteoglycans; VEGFA-VEGFR2 Pathway; Signal transduction by L1; Syndecan interactions; Laminin interactions; Molecules associated with elastic fibres; Cross-presentation of particulate exogenous antigens (phagosomes); PECAM1 interactions	1.74898e+07	1.14983e+07	1.48816e+07	1.55665e+07	1.64916e+07	1.37588e+07	1.77935e+07	1.40815e+07	1.68663e+07	2.00865e+07	1.56291e+07	1.79213e+07	1.11746e+07	1.58945e+07	1.50768e+07	2.43528e+07	2.07351e+07	2.39441e+07	1.79637e+07	2.19787e+07	1.42488e+07	1.95834e+07	2.23746e+07	2.43598e+07	1.83345e+07	2.55909e+07	2.32535e+07	1.85823e+07	1.94487e+07	2.53185e+07	2.36856e+07	1.36689e+07	1.87451e+07	1.3955e+07	1.75578e+07	1.71061e+07	2.15516e+07
O14979	hnrnpdl	Heterogeneous nuclear ribonucleoprotein D-like OS=Homo sapiens OX=9606 GN=HNRNPDL PE=1 SV=3	>sp|O14979|HNRDL_HUMAN Heterogeneous nuclear ribonucleoprotein D-like OS=Homo sapiens OX=9606 GN=HNRNPDL PE=1 SV=3	21	13	1480	11	420	46.4		R-HSA-8950505	Gene and protein expression by JAK-STAT signaling after Interleukin-12 stimulation	2.29619e+08	2.0452e+08	2.22542e+08	2.32037e+08	2.23756e+08	2.37339e+08	2.45199e+08	2.57375e+08	2.27224e+08	2.23502e+08	2.40519e+08	2.41019e+08	2.08055e+08	2.23758e+08	1.96513e+08	1.9941e+08	2.33735e+08	2.66909e+08	2.3294e+08	2.53672e+08	2.51281e+08	2.40699e+08	2.66132e+08	2.05086e+08	2.42671e+08	2.51377e+08	2.58562e+08	2.20901e+08	2.07993e+08	2.50078e+08	2.38445e+08	2.53369e+08	2.53487e+08	2.40213e+08	2.42365e+08	2.89884e+08	2.7266e+08
Q2TB90	hkdc1	Hexokinase HKDC1 OS=Homo sapiens OX=9606 GN=HKDC1 PE=1 SV=3	>sp|Q2TB90|HKDC1_HUMAN Hexokinase HKDC1 OS=Homo sapiens OX=9606 GN=HKDC1 PE=1 SV=3	47	41	1981	40	917	102.5				4.01197e+08	4.04487e+08	3.76897e+08	4.04686e+08	4.18277e+08	4.00726e+08	4.30791e+08	4.50719e+08	4.29626e+08	4.24213e+08	4.18372e+08	4.39828e+08	4.26915e+08	4.57878e+08	3.9637e+08	3.80199e+08	4.55174e+08	4.34633e+08	4.29457e+08	4.62069e+08	4.18258e+08	4.4306e+08	4.83807e+08	4.8441e+08	4.64224e+08	4.84906e+08	5.05855e+08	4.47143e+08	4.51822e+08	4.67108e+08	4.25485e+08	4.12609e+08	4.1815e+08	4.28468e+08	4.44045e+08	4.52918e+08	4.85233e+08
Q96ST2	iws1	Protein IWS1 homolog OS=Homo sapiens OX=9606 GN=IWS1 PE=1 SV=2	>sp|Q96ST2|IWS1_HUMAN Protein IWS1 homolog OS=Homo sapiens OX=9606 GN=IWS1 PE=1 SV=2	12	8	253	8	819	91.9		R-HSA-112382; R-HSA-674695; R-HSA-75955	Formation of RNA Pol II elongation complex ; RNA Polymerase II Pre-transcription Events	3.71308e+07	3.36843e+07	4.44269e+07	3.32397e+07	3.88353e+07	3.40227e+07	3.82579e+07	3.51638e+07	3.22119e+07	3.89377e+07	3.83006e+07	3.663e+07	3.06565e+07	3.68376e+07	3.37574e+07	3.85933e+07	3.17906e+07	4.06718e+07	3.68358e+07	3.72165e+07	3.54143e+07	2.90165e+07	3.23636e+07	3.53589e+07	3.8299e+07	3.97558e+07	3.97645e+07	3.33898e+07	3.87027e+07	3.49954e+07	2.88365e+07	3.52476e+07	3.29034e+07	3.74474e+07	4.0773e+07	3.54584e+07	3.49814e+07
Q9H4B0	osgepl1	Probable tRNA N6-adenosine threonylcarbamoyltransferase, mitochondrial OS=Homo sapiens OX=9606 GN=OSGEPL1 PE=2 SV=2	>sp|Q9H4B0|OSGP2_HUMAN Probable tRNA N6-adenosine threonylcarbamoyltransferase, mitochondrial OS=Homo sapiens OX=9606 GN=OSGEPL1 PE=2 SV=2	10	3	27	3	414	45.1				5.74913e+07	6.4314e+07	4.76959e+07	4.20751e+07	6.77944e+07	5.58256e+07	6.28609e+07	7.15975e+07	7.40913e+07	8.47471e+07	6.35996e+07	8.37756e+07	6.31497e+07	7.3406e+07	5.30344e+07	4.97007e+07	6.72076e+07	6.07724e+07	8.51541e+07	4.98763e+07	4.99749e+07	5.21544e+07	6.1093e+07	8.14635e+07	6.63281e+07	6.66331e+07	7.381e+07	6.71537e+07	5.73735e+07	7.93094e+07	4.92436e+07	7.54254e+07	5.45685e+07	6.15125e+07	5.2388e+07	6.24871e+07	7.59665e+07
P29590	pml	Protein PML OS=Homo sapiens OX=9606 GN=PML PE=1 SV=3	>sp|P29590|PML_HUMAN Protein PML OS=Homo sapiens OX=9606 GN=PML PE=1 SV=3	3	3	52	3	882	97.5	miRNA Regulation of DNA Damage Response; Wnt/beta-catenin Signaling Pathway in Leukemia; TGF-beta Signaling Pathway; p53 transcriptional gene network; DNA Damage Response	R-HSA-877300; R-HSA-9609690; R-HSA-8948747; R-HSA-3108214; R-HSA-3232142; R-HSA-6804758; R-HSA-8934593	Interferon gamma signaling; HCMV Early Events; Regulation of PTEN localization; SUMOylation of DNA damage response and repair proteins; SUMOylation of ubiquitinylation proteins; Regulation of TP53 Activity through Acetylation; Regulation of RUNX1 Expression and Activity	6.85337e+06	7.64362e+06	5.70224e+06	7.68005e+06	8.35763e+06	7.92049e+06	6.35193e+06	6.59382e+06	9.32613e+06	8.77858e+06	8.93924e+06	8.81742e+06	8.51271e+06	6.09806e+06	6.72134e+06	8.03183e+06	7.50464e+06	7.61149e+06	8.0769e+06	8.41504e+06	6.8331e+06	8.07395e+06	6.91964e+06	8.24464e+06	8.59311e+06	1.06216e+07	7.62917e+06	6.23832e+06	7.56243e+06	7.08851e+06	8.03068e+06	7.54302e+06	7.49927e+06	7.72648e+06	6.39773e+06	7.16083e+06	7.22571e+06
Q9Y5U9	ier3ip1	Immediate early response 3-interacting protein 1 OS=Homo sapiens OX=9606 GN=IER3IP1 PE=1 SV=1	>sp|Q9Y5U9|IR3IP_HUMAN Immediate early response 3-interacting protein 1 OS=Homo sapiens OX=9606 GN=IER3IP1 PE=1 SV=1	34	2	84	2	82	9				1.46406e+07	1.09243e+07	1.78941e+07	8.22269e+06	1.2095e+07	1.3484e+07	1.43041e+07	8.99249e+06	9.71545e+06	1.25285e+07	1.27968e+07	1.24523e+07	1.08143e+07	1.58477e+07	1.11598e+07	1.41064e+07	1.25919e+07	1.24147e+07	1.21518e+07	1.42726e+07	1.10588e+07	1.04188e+07	1.59272e+07	1.21928e+07	1.37641e+07	1.11962e+07	1.18548e+07	1.41706e+07	1.42246e+07	1.17397e+07	1.58298e+07	1.52919e+07	1.26043e+07	1.85821e+07	1.24982e+07	1.25514e+07	1.65383e+07
O15078	cep290	Centrosomal protein of 290 kDa OS=Homo sapiens OX=9606 GN=CEP290 PE=1 SV=2	>sp|O15078|CE290_HUMAN Centrosomal protein of 290 kDa OS=Homo sapiens OX=9606 GN=CEP290 PE=1 SV=2	1	2	23	2	2479	290.2	Pathways in clear cell renal cell carcinoma; Ciliary landscape; Joubert Syndrome; Ciliopathies	R-HSA-6798695; R-HSA-380320; R-HSA-2565942; R-HSA-380259; R-HSA-380270; R-HSA-380284; R-HSA-5620912; R-HSA-8854518	Neutrophil degranulation; Recruitment of NuMA to mitotic centrosomes; Regulation of PLK1 Activity at G2/M Transition; Loss of Nlp from mitotic centrosomes; Recruitment of mitotic centrosome proteins and complexes; Anchoring of the basal body to the plasma membrane; AURKA Activation by TPX2	3.11548e+07	2.03513e+07	2.09123e+07	2.12829e+07	2.79884e+07	2.79102e+07	3.10956e+06	1.52965e+07	3.32305e+07	1.60237e+07	4.38457e+06	639261	6.23008e+06	1.38213e+07	2.68578e+07	6.43349e+06	5.51419e+06	2.88182e+07	1.25008e+07	8.66705e+06	1.62675e+07	1.34715e+07	2.99868e+07	2.87912e+07	9.37135e+06	4.77362e+06	8.77129e+06	3.22559e+07	2.51564e+07	6.07032e+06	2.893e+07	3.12579e+07	3.41297e+07	855309	6.40423e+06	7.14723e+06	1.74654e+07
Q5VT66	marc1	Mitochondrial amidoxime-reducing component 1 OS=Homo sapiens OX=9606 GN=MARC1 PE=1 SV=1	>sp|Q5VT66|MARC1_HUMAN Mitochondrial amidoxime-reducing component 1 OS=Homo sapiens OX=9606 GN=MARC1 PE=1 SV=1	18	5	175	4	337	37.5		R-HSA-211945	Phase I - Functionalization of compounds	1.07961e+07	8.52014e+06	9.14242e+06	1.01931e+07	8.5527e+06	1.00048e+07	1.04996e+07	8.8032e+06	1.29104e+07	1.21874e+07	1.21033e+07	1.54402e+07	1.23626e+07	1.33281e+07	1.01684e+07	9.70995e+06	1.04292e+07	9.22282e+06	8.21231e+06	9.88471e+06	8.85418e+06	7.95689e+06	1.15681e+07	8.66598e+06	1.03327e+07	9.28747e+06	1.10968e+07	1.08866e+07	1.08035e+07	1.08207e+07	1.07884e+07	9.41052e+06	1.01304e+07	9.73227e+06	1.26977e+07	1.06726e+07	1.37363e+07
Q13144	eif2b5	Translation initiation factor eIF-2B subunit epsilon OS=Homo sapiens OX=9606 GN=EIF2B5 PE=1 SV=3	>sp|Q13144|EI2BE_HUMAN Translation initiation factor eIF-2B subunit epsilon OS=Homo sapiens OX=9606 GN=EIF2B5 PE=1 SV=3	27	12	321	12	721	80.3	Translation Factors; MicroRNAs in cardiomyocyte hypertrophy	R-HSA-72731	Recycling of eIF2:GDP	3.60146e+07	2.99462e+07	3.4356e+07	4.52775e+07	4.13384e+07	4.57068e+07	4.19578e+07	4.08182e+07	4.18597e+07	4.34939e+07	3.78773e+07	3.87752e+07	4.31942e+07	3.94415e+07	4.88603e+07	3.7313e+07	4.61601e+07	3.85812e+07	4.07122e+07	3.86392e+07	3.78365e+07	4.70303e+07	3.55313e+07	4.10134e+07	3.82202e+07	4.44469e+07	3.85783e+07	4.22503e+07	3.70541e+07	4.22294e+07	4.06853e+07	3.65762e+07	4.54277e+07	3.53989e+07	4.66996e+07	4.03754e+07	2.67279e+07
Q07955	srsf1	Serine/arginine-rich splicing factor 1 OS=Homo sapiens OX=9606 GN=SRSF1 PE=1 SV=2	>sp|Q07955|SRSF1_HUMAN Serine/arginine-rich splicing factor 1 OS=Homo sapiens OX=9606 GN=SRSF1 PE=1 SV=2	48	16	2460	15	248	27.7	mRNA Processing	R-HSA-72163; R-HSA-72187; R-HSA-73856; R-HSA-72165; R-HSA-159236	mRNA Splicing - Major Pathway; mRNA 3'-end processing; RNA Polymerase II Transcription Termination; mRNA Splicing - Minor Pathway; Transport of Mature mRNA derived from an Intron-Containing Transcript	5.69175e+08	6.99944e+08	7.3314e+08	7.01753e+08	6.86006e+08	8.08358e+08	7.48308e+08	6.6618e+08	7.32174e+08	7.84802e+08	7.39556e+08	7.61708e+08	7.11749e+08	6.13602e+08	7.26552e+08	8.04139e+08	6.65498e+08	7.87188e+08	7.81583e+08	7.67505e+08	7.81847e+08	7.3984e+08	5.72377e+08	7.63928e+08	7.81278e+08	7.37323e+08	6.99522e+08	5.78052e+08	7.46388e+08	6.86812e+08	7.44044e+08	7.43504e+08	7.7665e+08	7.55971e+08	7.51013e+08	7.55385e+08	5.45821e+08
Q96H20	snf8	Vacuolar-sorting protein SNF8 OS=Homo sapiens OX=9606 GN=SNF8 PE=1 SV=1	>sp|Q96H20|SNF8_HUMAN Vacuolar-sorting protein SNF8 OS=Homo sapiens OX=9606 GN=SNF8 PE=1 SV=1	23	5	143	5	258	28.8		R-HSA-9610379; R-HSA-917729	HCMV Late Events; Endosomal Sorting Complex Required For Transport (ESCRT)	1.02505e+07	1.14409e+07	1.15659e+07	1.19666e+07	2.4764e+07	1.41423e+07	3.33177e+07	3.16181e+07	1.27313e+07	2.28936e+07	1.02557e+07	3.19288e+07	3.0214e+07	1.51369e+07	2.31956e+07	1.06829e+07	2.53508e+07	1.01148e+07	1.25278e+07	1.11899e+07	1.13821e+07	8.62579e+06	1.48054e+07	2.357e+07	9.29391e+06	2.52783e+07	2.53455e+07	1.73154e+07	1.21935e+07	2.53944e+07	8.34066e+06	1.2766e+07	1.3187e+07	1.09166e+07	9.94939e+06	1.30227e+07	1.09911e+07
Q92769	hdac2	Histone deacetylase 2 OS=Homo sapiens OX=9606 GN=HDAC2 PE=1 SV=2	>sp|Q92769|HDAC2_HUMAN Histone deacetylase 2 OS=Homo sapiens OX=9606 GN=HDAC2 PE=1 SV=2	33	14	880	7	488	55.3	Cell Cycle; Neural Crest Differentiation; Notch Signaling; Initiation of transcription and translation elongation at the HIV-1 LTR; Ethanol effects on histone modifications; The effect of progerin on the involved genes in Hutchinson-Gilford Progeria Syndrome; Ciliary landscape; SARS-CoV-2 Innate Immunity Evasion and Cell-specific immune response; Notch Signaling Pathway Netpath	R-HSA-427413; R-HSA-73762; R-HSA-9615017; R-HSA-3214815; R-HSA-427389; R-HSA-2644606; R-HSA-2894862; R-HSA-2122947; R-HSA-9679191; R-HSA-983231; R-HSA-9022692; R-HSA-6804758; R-HSA-4551638; R-HSA-8943724; R-HSA-9619665; R-HSA-193670; R-HSA-350054; R-HSA-9022699	NoRC negatively regulates rRNA expression; RNA Polymerase I Transcription Initiation; FOXO-mediated transcription of oxidative stress, metabolic and neuronal genes; HDACs deacetylate histones; ERCC6 (CSB) and EHMT2 (G9a) positively regulate rRNA expression; Constitutive Signaling by NOTCH1 PEST Domain Mutants; Constitutive Signaling by NOTCH1 HD+PEST Domain Mutants; NOTCH1 Intracellular Domain Re…	5.54404e+07	4.56104e+07	4.27394e+07	3.84816e+07	5.32256e+07	5.54127e+07	5.27413e+07	3.45881e+07	4.91492e+07	3.95219e+07	5.28334e+07	3.46818e+07	3.39029e+07	4.94793e+07	4.7247e+07	4.48591e+07	4.31353e+07	5.77484e+07	4.95427e+07	5.88279e+07	4.75568e+07	4.43867e+07	5.41321e+07	4.9819e+07	5.16686e+07	4.12182e+07	4.52559e+07	4.64532e+07	4.43686e+07	3.77464e+07	3.44395e+07	5.00118e+07	5.5057e+07	5.6301e+07	5.68068e+07	4.82787e+07	4.66997e+07
O95239	kif4a	Chromosome-associated kinesin KIF4A OS=Homo sapiens OX=9606 GN=KIF4A PE=1 SV=3	>sp|O95239|KIF4A_HUMAN Chromosome-associated kinesin KIF4A OS=Homo sapiens OX=9606 GN=KIF4A PE=1 SV=3	29	32	493	31	1232	139.8	Retinoblastoma Gene in Cancer	R-HSA-2132295; R-HSA-437239; R-HSA-6811434; R-HSA-983189	MHC class II antigen presentation; Recycling pathway of L1; COPI-dependent Golgi-to-ER retrograde traffic; Kinesins	6.74577e+07	6.92719e+07	7.06476e+07	8.04287e+07	7.71606e+07	6.79399e+07	7.64202e+07	8.56999e+07	7.05657e+07	6.94923e+07	6.76766e+07	7.801e+07	9.39049e+07	7.19804e+07	8.27905e+07	7.0096e+07	8.54401e+07	6.27205e+07	5.88962e+07	6.63828e+07	6.41758e+07	7.38202e+07	6.81629e+07	6.95358e+07	6.78919e+07	8.46183e+07	9.05547e+07	8.10164e+07	8.60756e+07	9.00038e+07	8.12639e+07	7.61997e+07	7.31092e+07	7.08164e+07	7.06621e+07	8.16828e+07	7.15728e+07
Q8N6R0	eef1aknmt	eEF1A lysine and N-terminal methyltransferase OS=Homo sapiens OX=9606 GN=EEF1AKNMT PE=1 SV=1	>sp|Q8N6R0|EFNMT_HUMAN eEF1A lysine and N-terminal methyltransferase OS=Homo sapiens OX=9606 GN=EEF1AKNMT PE=1 SV=1	23	11	88	11	699	78.7				1.23318e+07	1.45633e+07	1.29559e+07	1.31381e+07	1.45204e+07	1.21846e+07	1.37164e+07	1.10496e+07	1.24798e+07	1.65185e+07	1.4843e+07	1.19101e+07	1.79717e+07	1.32335e+07	1.42508e+07	1.3871e+07	1.30247e+07	1.38614e+07	1.35738e+07	1.29966e+07	1.52947e+07	1.24081e+07	1.6217e+07	1.56448e+07	1.9732e+07	1.56507e+07	8.04142e+06	1.35324e+07	1.53687e+07	1.2152e+07	9.05949e+06	1.45753e+07	1.11488e+07	1.38109e+07	1.3616e+07	1.25245e+07	1.43371e+07
Q8NBZ7	uxs1	UDP-glucuronic acid decarboxylase 1 OS=Homo sapiens OX=9606 GN=UXS1 PE=1 SV=1	>sp|Q8NBZ7|UXS1_HUMAN UDP-glucuronic acid decarboxylase 1 OS=Homo sapiens OX=9606 GN=UXS1 PE=1 SV=1	23	5	62	5	420	47.5				6.81946e+06	1.74741e+07	2.04711e+07	2.0878e+07	1.45823e+07	1.33586e+07	1.42724e+07	1.24654e+07	1.00619e+07	8.939e+06	1.15577e+07	5.8826e+06	6.81982e+06	5.88883e+06	2.57763e+07	2.84278e+07	1.62953e+07	1.10451e+07	1.9958e+07	2.21928e+07	1.64201e+07	1.73926e+07	1.32111e+07	1.30189e+07	1.85611e+07	1.20793e+07	1.27353e+07	5.94189e+06	1.84889e+07	1.93652e+07	9.45541e+06	1.82916e+07	1.80248e+07	1.37531e+07	2.03044e+07	1.70763e+07	8.64761e+06
Q6PIU2	nceh1	Neutral cholesterol ester hydrolase 1 OS=Homo sapiens OX=9606 GN=NCEH1 PE=1 SV=3	>sp|Q6PIU2|NCEH1_HUMAN Neutral cholesterol ester hydrolase 1 OS=Homo sapiens OX=9606 GN=NCEH1 PE=1 SV=3	25	7	114	7	408	45.8		R-HSA-8964038	LDL clearance	2.33279e+07	2.21429e+07	1.78459e+07	1.79165e+07	1.71557e+07	2.2526e+07	2.43926e+07	1.76701e+07	1.50979e+07	1.8998e+07	1.87622e+07	1.68499e+07	1.58558e+07	2.29625e+07	1.50005e+07	2.13897e+07	1.51387e+07	2.00007e+07	2.28894e+07	2.36575e+07	1.95696e+07	1.74623e+07	1.64864e+07	1.79829e+07	1.6788e+07	1.1734e+07	1.5288e+07	1.84351e+07	1.64408e+07	1.68364e+07	1.98232e+07	1.8083e+07	1.78238e+07	1.72495e+07	2.12519e+07	1.59233e+07	2.30158e+07
P27105	stom	Erythrocyte band 7 integral membrane protein OS=Homo sapiens OX=9606 GN=STOM PE=1 SV=3	>sp|P27105|STOM_HUMAN Erythrocyte band 7 integral membrane protein OS=Homo sapiens OX=9606 GN=STOM PE=1 SV=3	36	9	270	9	288	31.7	Glucocorticoid Receptor Pathway; Nuclear Receptors Meta-Pathway; Ciliary landscape	R-HSA-6798695; R-HSA-8980692; R-HSA-9013148; R-HSA-9013409; R-HSA-2672351; R-HSA-9013406; R-HSA-9013106; R-HSA-9013026; R-HSA-9013407	Neutrophil degranulation; RHOA GTPase cycle; CDC42 GTPase cycle; RHOJ GTPase cycle; Stimuli-sensing channels; RHOQ GTPase cycle; RHOC GTPase cycle; RHOB GTPase cycle; RHOH GTPase cycle	5.37812e+07	5.45981e+07	5.08989e+07	6.10531e+07	5.04535e+07	4.97064e+07	5.82737e+07	6.09547e+07	5.69599e+07	4.90804e+07	4.29445e+07	5.73403e+07	6.12436e+07	5.655e+07	6.21324e+07	5.39604e+07	6.1153e+07	5.68328e+07	5.71455e+07	5.8336e+07	6.17808e+07	7.02481e+07	4.607e+07	5.09626e+07	4.48789e+07	5.25011e+07	4.62481e+07	5.45259e+07	5.41648e+07	6.48953e+07	6.20531e+07	5.92665e+07	6.13771e+07	5.54458e+07	5.84952e+07	6.17268e+07	4.49452e+07
Q9H1K1	iscu	Iron-sulfur cluster assembly enzyme ISCU, mitochondrial OS=Homo sapiens OX=9606 GN=ISCU PE=1 SV=2	>sp|Q9H1K1|ISCU_HUMAN Iron-sulfur cluster assembly enzyme ISCU, mitochondrial OS=Homo sapiens OX=9606 GN=ISCU PE=1 SV=2	49	7	193	7	167	18				1.88121e+07	1.55639e+07	2.35425e+07	2.65904e+07	2.39205e+07	2.07775e+07	1.73753e+07	2.73597e+07	2.64164e+07	2.76247e+07	1.84744e+07	2.55639e+07	2.52219e+07	1.8882e+07	1.95419e+07	1.7449e+07	2.42912e+07	2.26751e+07	2.11684e+07	1.71917e+07	2.22589e+07	2.19282e+07	1.69063e+07	2.23428e+07	1.96351e+07	2.41303e+07	2.10203e+07	2.17699e+07	2.31376e+07	2.68359e+07	2.40131e+07	2.47424e+07	2.53826e+07	1.58867e+07	2.51814e+07	1.8438e+07	1.29062e+07
Q9UBV2	sel1l	Protein sel-1 homolog 1 OS=Homo sapiens OX=9606 GN=SEL1L PE=1 SV=3	>sp|Q9UBV2|SE1L1_HUMAN Protein sel-1 homolog 1 OS=Homo sapiens OX=9606 GN=SEL1L PE=1 SV=3	18	9	92	9	794	88.7	Genotoxicity pathway	R-HSA-382556; R-HSA-5358346; R-HSA-5362768; R-HSA-5678895; R-HSA-901032; R-HSA-1912420	ABC-family proteins mediated transport; Hedgehog ligand biogenesis; Hh mutants are degraded by ERAD; Defective CFTR causes cystic fibrosis; ER Quality Control Compartment (ERQC); Pre-NOTCH Processing in Golgi	1.43477e+07	2.57775e+07	1.63278e+07	2.19505e+07	2.23327e+07	1.22373e+07	1.89e+07	1.81904e+07	1.9544e+07	1.21713e+07	2.0802e+07	1.76882e+07	1.85508e+07	1.68297e+07	2.29182e+07	1.9868e+07	2.19851e+07	1.47933e+07	1.66865e+07	1.6975e+07	1.95588e+07	2.12479e+07	1.95172e+07	9.71828e+06	2.15381e+07	1.59627e+07	1.9728e+07	1.38886e+07	2.60229e+07	1.92224e+07	1.57554e+07	1.63406e+07	1.87911e+07	1.15938e+07	1.4123e+07	1.70386e+07	1.7264e+07
Q8IVM0	ccdc50	Coiled-coil domain-containing protein 50 OS=Homo sapiens OX=9606 GN=CCDC50 PE=1 SV=1	>sp|Q8IVM0|CCD50_HUMAN Coiled-coil domain-containing protein 50 OS=Homo sapiens OX=9606 GN=CCDC50 PE=1 SV=1	18	4	32	4	306	35.8				6.49855e+06	6.02306e+06	5.15353e+06	6.04712e+06	6.86279e+06	5.10879e+06	6.61661e+06	6.16202e+06	6.19051e+06	5.26059e+06	5.83806e+06	6.27523e+06	7.88146e+06	7.02997e+06	5.04394e+06	5.16303e+06	6.07264e+06	6.4753e+06	5.02299e+06	5.21479e+06	5.52338e+06	5.62289e+06	5.50157e+06	4.10976e+06	4.31955e+06	5.97104e+06	5.56116e+06	5.43583e+06	4.4312e+06	6.56482e+06	5.79236e+06	5.51307e+06	5.41064e+06	5.64586e+06	3.9773e+06	6.85e+06	6.79695e+06
P55265	adar	Double-stranded RNA-specific adenosine deaminase OS=Homo sapiens OX=9606 GN=ADAR PE=1 SV=4	>sp|P55265|DSRAD_HUMAN Double-stranded RNA-specific adenosine deaminase OS=Homo sapiens OX=9606 GN=ADAR PE=1 SV=4	39	36	1204	36	1226	136	Cytosolic DNA-sensing pathway	R-HSA-909733; R-HSA-75102; R-HSA-77042	Interferon alpha/beta signaling; C6 deamination of adenosine; Formation of editosomes by ADAR proteins	1.69796e+08	1.83346e+08	1.70537e+08	1.5279e+08	1.99275e+08	2.11104e+08	1.99269e+08	1.60087e+08	2.12599e+08	2.28137e+08	2.17931e+08	2.22455e+08	2.00769e+08	2.02534e+08	2.06051e+08	1.78091e+08	1.88179e+08	1.80681e+08	1.94023e+08	2.03498e+08	2.07162e+08	2.03624e+08	2.35112e+08	2.49082e+08	2.56724e+08	2.27355e+08	2.1539e+08	1.89014e+08	2.07159e+08	2.31802e+08	1.98557e+08	1.97667e+08	1.97242e+08	2.08454e+08	2.1308e+08	1.77854e+08	2.46098e+08
P78316	nop14	Nucleolar protein 14 OS=Homo sapiens OX=9606 GN=NOP14 PE=1 SV=3	>sp|P78316|NOP14_HUMAN Nucleolar protein 14 OS=Homo sapiens OX=9606 GN=NOP14 PE=1 SV=3	25	17	357	17	857	97.6		R-HSA-6791226; R-HSA-6790901	Major pathway of rRNA processing in the nucleolus and cytosol; rRNA modification in the nucleus and cytosol	5.56271e+07	6.41075e+07	6.37707e+07	5.28958e+07	5.40447e+07	5.08065e+07	5.47954e+07	4.8543e+07	4.46899e+07	4.07069e+07	5.06021e+07	4.63514e+07	4.51068e+07	4.75952e+07	6.78884e+07	5.98855e+07	4.44977e+07	4.76136e+07	6.00929e+07	5.3206e+07	5.60643e+07	5.47408e+07	5.20493e+07	5.09492e+07	4.91945e+07	3.83845e+07	4.79482e+07	4.72243e+07	5.27424e+07	5.86707e+07	5.82242e+07	5.41504e+07	5.43417e+07	5.30678e+07	5.32041e+07	4.97743e+07	5.59799e+07
Q9BTZ2	dhrs4	Dehydrogenase/reductase SDR family member 4 OS=Homo sapiens OX=9606 GN=DHRS4 PE=1 SV=3	>sp|Q9BTZ2|DHRS4_HUMAN Dehydrogenase/reductase SDR family member 4 OS=Homo sapiens OX=9606 GN=DHRS4 PE=1 SV=3	20	6	192	6	278	29.5		R-HSA-9033241; R-HSA-5365859	Peroxisomal protein import; RA biosynthesis pathway	2.66743e+07	2.3581e+07	2.78334e+07	2.94681e+07	2.80037e+07	2.83385e+07	2.68625e+07	3.05619e+07	3.2327e+07	3.46417e+07	2.90437e+07	3.3756e+07	3.68467e+07	2.73977e+07	2.58647e+07	2.5879e+07	3.27269e+07	3.2879e+07	2.89261e+07	2.9735e+07	2.9831e+07	2.89841e+07	3.25075e+07	3.20371e+07	3.18675e+07	2.98779e+07	3.49124e+07	2.8991e+07	2.67606e+07	3.18233e+07	2.79603e+07	2.64394e+07	2.64838e+07	2.95194e+07	2.95409e+07	3.3147e+07	3.25816e+07
Q9BQ24	zfyve21	Zinc finger FYVE domain-containing protein 21 OS=Homo sapiens OX=9606 GN=ZFYVE21 PE=1 SV=1	>sp|Q9BQ24|ZFY21_HUMAN Zinc finger FYVE domain-containing protein 21 OS=Homo sapiens OX=9606 GN=ZFYVE21 PE=1 SV=1	11	3	35	2	234	26.5				1.02427e+06		1.55565e+06	951698					1.0649e+06	975399	1.27727e+06	1.25774e+06	1.05476e+06	704977	2.2156e+06	1.50965e+06	1.39599e+06	1.28571e+06		1.52885e+06	1.03943e+06	766239	1.49804e+06	1.07744e+06	1.35802e+06	1.53013e+06	1.06937e+06		1.34342e+06	1.01561e+06	1.1697e+06	1.38513e+06	1.33761e+06			1.27134e+06
Q08379	golga2	Golgin subfamily A member 2 OS=Homo sapiens OX=9606 GN=GOLGA2 PE=1 SV=3	>sp|Q08379|GOGA2_HUMAN Golgin subfamily A member 2 OS=Homo sapiens OX=9606 GN=GOLGA2 PE=1 SV=3	34	21	338	21	1002	113		R-HSA-204005; R-HSA-8862803; R-HSA-6807878; R-HSA-162658	COPII-mediated vesicle transport; Deregulated CDK5 triggers multiple neurodegenerative pathways in Alzheimer's disease models; COPI-mediated anterograde transport; Golgi Cisternae Pericentriolar Stack Reorganization	3.46915e+07	4.6353e+07	4.25542e+07	3.6991e+07	3.74082e+07	4.245e+07	4.13948e+07	4.09382e+07	3.43149e+07	3.92857e+07	4.14657e+07	3.6594e+07	4.01274e+07	3.58708e+07	4.00017e+07	4.36117e+07	3.91328e+07	3.42179e+07	3.81327e+07	3.94611e+07	3.55118e+07	3.31981e+07	3.13816e+07	3.63474e+07	3.78515e+07	4.11662e+07	4.29495e+07	3.37572e+07	3.88509e+07	3.80106e+07	3.57283e+07	3.9009e+07	3.7782e+07	4.14588e+07	4.55231e+07	4.05475e+07	3.37802e+07
Q9BV44	thumpd3	THUMP domain-containing protein 3 OS=Homo sapiens OX=9606 GN=THUMPD3 PE=1 SV=1	>sp|Q9BV44|THUM3_HUMAN THUMP domain-containing protein 3 OS=Homo sapiens OX=9606 GN=THUMPD3 PE=1 SV=1	16	5	101	5	507	57				5.36602e+06	3.9016e+06	5.45351e+06	6.37647e+06	5.55858e+06	4.33407e+06	4.60439e+06	7.21345e+06	7.16658e+06	5.44518e+06	7.00281e+06	6.09553e+06	8.9655e+06	5.14685e+06	4.8659e+06	4.69898e+06	6.79687e+06	5.12401e+06	3.26132e+06	2.90537e+06	6.20127e+06	6.83872e+06	3.91442e+06	3.69267e+06	2.50707e+06	6.6009e+06	5.96047e+06	4.62937e+06	3.8681e+06	7.33966e+06	1.02033e+07	4.75698e+06	2.57481e+06		4.09108e+06	6.0592e+06	3.43843e+06
Q9NUP9	lin7c	Protein lin-7 homolog C OS=Homo sapiens OX=9606 GN=LIN7C PE=1 SV=1	>sp|Q9NUP9|LIN7C_HUMAN Protein lin-7 homolog C OS=Homo sapiens OX=9606 GN=LIN7C PE=1 SV=1	47	8	503	5	197	21.8		R-HSA-6794361; R-HSA-212676; R-HSA-9609736	Neurexins and neuroligins; Dopamine Neurotransmitter Release Cycle; Assembly and cell surface presentation of NMDA receptors	3.60425e+07	3.27402e+07	2.08732e+07	1.84598e+07	3.46784e+07	2.87773e+07	3.00008e+07	3.39009e+07	3.9529e+07	3.1045e+07	3.85771e+07	3.134e+07	1.48845e+07	3.7066e+07	3.45754e+07	3.98124e+07	3.6087e+07	3.56522e+07	3.32821e+07	3.45859e+07	3.47091e+07	1.65863e+07	3.33587e+07	3.23994e+07	4.32341e+07	3.39254e+07	3.45355e+07	3.40158e+07	3.29472e+07	2.07867e+07	3.10657e+07	2.69221e+07	3.35622e+07	3.31918e+07	3.19821e+07	3.36245e+07	2.92524e+07
Q8N6H7	arfgap2	ADP-ribosylation factor GTPase-activating protein 2 OS=Homo sapiens OX=9606 GN=ARFGAP2 PE=1 SV=1	>sp|Q8N6H7|ARFG2_HUMAN ADP-ribosylation factor GTPase-activating protein 2 OS=Homo sapiens OX=9606 GN=ARFGAP2 PE=1 SV=1	27	10	296	10	521	56.7	IL-18 signaling pathway	R-HSA-9013148; R-HSA-6811434; R-HSA-6807878	CDC42 GTPase cycle; COPI-dependent Golgi-to-ER retrograde traffic; COPI-mediated anterograde transport	4.59435e+07	3.99689e+07	5.01777e+07	3.6908e+07	4.93354e+07	5.54855e+07	5.46587e+07	5.41993e+07	5.59078e+07	5.97405e+07	6.25171e+07	6.04737e+07	5.47191e+07	3.61762e+07	4.76601e+07	4.35912e+07	4.67189e+07	4.43981e+07	4.59558e+07	5.4186e+07	4.49848e+07	4.97487e+07	6.72682e+07	5.83534e+07	5.58786e+07	6.11488e+07	5.62688e+07	4.56123e+07	5.28165e+07	4.81717e+07	4.04113e+07	4.42117e+07	4.9164e+07	4.57525e+07	4.78702e+07	5.18876e+07	4.61784e+07
Q86Y56	dnaaf5	Dynein assembly factor 5, axonemal OS=Homo sapiens OX=9606 GN=DNAAF5 PE=1 SV=4	>sp|Q86Y56|DAAF5_HUMAN Dynein assembly factor 5, axonemal OS=Homo sapiens OX=9606 GN=DNAAF5 PE=1 SV=4	44	28	764	28	855	93.5	Ciliopathies			1.17483e+08	1.43929e+08	1.10975e+08	1.17216e+08	1.23674e+08	1.16048e+08	1.22399e+08	1.1405e+08	1.13453e+08	1.09182e+08	1.22758e+08	1.26963e+08	1.33147e+08	1.12325e+08	1.12447e+08	1.00387e+08	1.1406e+08	1.16373e+08	1.20535e+08	1.0914e+08	1.17134e+08	1.14404e+08	9.33966e+07	8.98996e+07	9.17381e+07	9.13163e+07	9.42517e+07	1.25275e+08	1.16616e+08	1.25928e+08	1.23609e+08	1.21059e+08	1.1778e+08	1.16175e+08	1.1618e+08	1.23504e+08	9.86609e+07
Q9NYL2	map3k20	Mitogen-activated protein kinase kinase kinase 20 OS=Homo sapiens OX=9606 GN=MAP3K20 PE=1 SV=3	>sp|Q9NYL2|M3K20_HUMAN Mitogen-activated protein kinase kinase kinase 20 OS=Homo sapiens OX=9606 GN=MAP3K20 PE=1 SV=3	11	6	32	6	800	91.1	MAPK Signaling Pathway			5.50357e+06	4.26993e+06	3.99466e+06	4.50943e+06	3.32047e+06	4.63797e+06	4.97077e+06	4.89338e+06	4.03378e+06	4.28203e+06	5.40244e+06	5.2678e+06	5.57482e+06	4.08522e+06	3.58222e+06	3.25908e+06	5.7833e+06	4.23945e+06	3.33721e+06	3.89294e+06	4.45296e+06	5.05933e+06	4.34753e+06	4.8417e+06	4.6603e+06	4.73084e+06	3.69397e+06	3.95021e+06	3.9125e+06	6.16942e+06	3.6218e+06	5.2288e+06	4.6319e+06	3.72656e+06	3.69561e+06	6.79311e+06	4.76433e+06
P46781	rps9	40S ribosomal protein S9 OS=Homo sapiens OX=9606 GN=RPS9 PE=1 SV=3	>sp|P46781|RS9_HUMAN 40S ribosomal protein S9 OS=Homo sapiens OX=9606 GN=RPS9 PE=1 SV=3	46	15	1891	15	194	22.6	Cytoplasmic Ribosomal Proteins	R-HSA-9010553; R-HSA-6791226; R-HSA-6790901; R-HSA-156902; R-HSA-156827; R-HSA-72649; R-HSA-72689; R-HSA-72695; R-HSA-72702; R-HSA-72706; R-HSA-975957; R-HSA-1799339; R-HSA-192823; R-HSA-9633012; R-HSA-2408557; R-HSA-72764; R-HSA-975956	Regulation of expression of SLITs and ROBOs; Major pathway of rRNA processing in the nucleolus and cytosol; rRNA modification in the nucleus and cytosol; Peptide chain elongation; L13a-mediated translational silencing of Ceruloplasmin expression; Translation initiation complex formation; Formation of a pool of free 40S subunits; Formation of the ternary complex, and subsequently, the 43S complex;…	1.79194e+09	1.77646e+09	1.69741e+09	1.89898e+09	1.80182e+09	1.78852e+09	1.83345e+09	2.05335e+09	1.76394e+09	1.5596e+09	1.52875e+09	1.64412e+09	1.75116e+09	1.96894e+09	1.91149e+09	1.73593e+09	1.7285e+09	1.72786e+09	1.75657e+09	1.81548e+09	1.80399e+09	1.96727e+09	1.55205e+09	1.58034e+09	1.61073e+09	1.56505e+09	1.59969e+09	1.90136e+09	1.73524e+09	1.96732e+09	2.00077e+09	1.78906e+09	1.83035e+09	1.80998e+09	1.73071e+09	2.00725e+09	1.64581e+09
Q9HDC9	apmap	Adipocyte plasma membrane-associated protein OS=Homo sapiens OX=9606 GN=APMAP PE=1 SV=2	>sp|Q9HDC9|APMAP_HUMAN Adipocyte plasma membrane-associated protein OS=Homo sapiens OX=9606 GN=APMAP PE=1 SV=2	41	14	614	14	416	46.5	Ciliary landscape			2.20633e+08	1.83967e+08	1.86775e+08	1.84509e+08	1.87029e+08	1.96573e+08	1.96541e+08	1.91718e+08	1.99438e+08	1.95442e+08	1.86133e+08	1.92465e+08	2.05869e+08	2.13082e+08	1.96223e+08	1.95216e+08	1.95011e+08	1.87842e+08	2.00442e+08	1.8619e+08	1.90301e+08	1.89988e+08	2.15021e+08	1.90513e+08	2.05777e+08	1.86743e+08	2.02811e+08	1.9696e+08	1.7721e+08	2.04419e+08	1.80953e+08	1.85443e+08	1.99858e+08	1.92885e+08	1.90858e+08	2.01056e+08	2.29322e+08
P23378	gldc	Glycine dehydrogenase (decarboxylating), mitochondrial OS=Homo sapiens OX=9606 GN=GLDC PE=1 SV=2	>sp|P23378|GCSP_HUMAN Glycine dehydrogenase (decarboxylating), mitochondrial OS=Homo sapiens OX=9606 GN=GLDC PE=1 SV=2	49	37	1112	37	1020	112.7		R-HSA-6783984	Glycine degradation	2.02335e+08	1.97681e+08	2.39538e+08	2.09843e+08	1.8215e+08	2.153e+08	2.11645e+08	2.06714e+08	2.16303e+08	2.67453e+08	2.4264e+08	2.43566e+08	2.37786e+08	1.79113e+08	2.12781e+08	1.93365e+08	1.92457e+08	2.10838e+08	2.0022e+08	2.25706e+08	2.02159e+08	1.78617e+08	2.52091e+08	2.31116e+08	2.321e+08	2.02889e+08	2.17824e+08	1.63634e+08	2.18189e+08	1.94614e+08	1.97053e+08	1.84703e+08	2.08857e+08	1.82111e+08	2.14217e+08	1.85321e+08	2.26634e+08
Q9BV86	ntmt1	N-terminal Xaa-Pro-Lys N-methyltransferase 1 OS=Homo sapiens OX=9606 GN=NTMT1 PE=1 SV=3	>sp|Q9BV86|NTM1A_HUMAN N-terminal Xaa-Pro-Lys N-methyltransferase 1 OS=Homo sapiens OX=9606 GN=NTMT1 PE=1 SV=3	56	8	393	8	223	25.4				4.47777e+07	4.40967e+07	4.04814e+07	4.49894e+07	4.12971e+07	3.79245e+07	4.49274e+07	4.11574e+07	6.12895e+07	4.43264e+07	7.06133e+07	6.69514e+07	4.92104e+07	5.14865e+07	4.23004e+07	4.45654e+07	5.48469e+07	3.88683e+07	4.10324e+07	3.05478e+07	3.44608e+07	4.12044e+07	4.22883e+07	3.72749e+07	4.26753e+07	6.11052e+07	6.03308e+07	4.28516e+07	4.30099e+07	4.90588e+07	4.4548e+07	4.05809e+07	3.84602e+07	4.4756e+07	4.62362e+07	3.56503e+07	4.63927e+07
P48637	gss	Glutathione synthetase OS=Homo sapiens OX=9606 GN=GSS PE=1 SV=1	>sp|P48637|GSHB_HUMAN Glutathione synthetase OS=Homo sapiens OX=9606 GN=GSS PE=1 SV=1	61	23	1672	23	474	52.4	Glutathione metabolism; Trans-sulfuration and one carbon metabolism; Amino Acid metabolism; One carbon metabolism and related pathways; Ferroptosis; Gamma-Glutamyl Cycle for the biosynthesis and degradation of glutathione, including diseases; Metapathway biotransformation Phase I and II	R-HSA-174403; R-HSA-5579006	Glutathione synthesis and recycling; Defective GSS causes GSS deficiency	5.24145e+08	5.19989e+08	5.3904e+08	5.3622e+08	5.19949e+08	5.27017e+08	5.39571e+08	5.09461e+08	5.08858e+08	5.46678e+08	5.4893e+08	5.31306e+08	5.43956e+08	5.30445e+08	4.89583e+08	5.60279e+08	4.83664e+08	4.99624e+08	4.87135e+08	4.98167e+08	5.26048e+08	5.04891e+08	5.87799e+08	5.30881e+08	5.48086e+08	5.18161e+08	5.26184e+08	5.1504e+08	5.27664e+08	5.05605e+08	5.32021e+08	5.08244e+08	4.9083e+08	5.13229e+08	5.35437e+08	5.54413e+08	5.81752e+08
Q13614	mtmr2	Myotubularin-related protein 2 OS=Homo sapiens OX=9606 GN=MTMR2 PE=1 SV=4	>sp|Q13614|MTMR2_HUMAN Myotubularin-related protein 2 OS=Homo sapiens OX=9606 GN=MTMR2 PE=1 SV=4	8	3	15	3	643	73.3	Intracellular trafficking proteins involved in CMT neuropathy	R-HSA-1660499; R-HSA-1660516; R-HSA-1660517; R-HSA-1483248	Synthesis of PIPs at the plasma membrane; Synthesis of PIPs at the early endosome membrane; Synthesis of PIPs at the late endosome membrane; Synthesis of PIPs at the ER membrane	1.07549e+06	2.03934e+06	934466											1.64025e+06	1.02662e+06	1.55777e+06	1.33692e+06						704701	845410	928183		1.05794e+06					674667		709333	678357		937379
Q9H1I8	ascc2	Activating signal cointegrator 1 complex subunit 2 OS=Homo sapiens OX=9606 GN=ASCC2 PE=1 SV=3	>sp|Q9H1I8|ASCC2_HUMAN Activating signal cointegrator 1 complex subunit 2 OS=Homo sapiens OX=9606 GN=ASCC2 PE=1 SV=3	9	5	64	5	757	86.3		R-HSA-112126	ALKBH3 mediated reversal of alkylation damage	1.03879e+07	7.92436e+06	1.03913e+07	1.06306e+07	7.54603e+06	1.02953e+07	7.55712e+06	1.07927e+07	9.99589e+06	1.23139e+07	1.22112e+07	1.07527e+07	1.15348e+07	1.15243e+07	8.92997e+06	9.58569e+06	1.29298e+07	1.05433e+07	8.05378e+06	9.74784e+06	9.72312e+06	9.87391e+06	1.10319e+07	9.64601e+06	1.02889e+07	1.11513e+07	1.21336e+07	1.02831e+07	1.09608e+07	1.14202e+07	9.16919e+06	9.45888e+06	9.53873e+06	1.0273e+07	8.04589e+06	1.14951e+07	1.43362e+07
P31930	uqcrc1	Cytochrome b-c1 complex subunit 1, mitochondrial OS=Homo sapiens OX=9606 GN=UQCRC1 PE=1 SV=3	>sp|P31930|QCR1_HUMAN Cytochrome b-c1 complex subunit 1, mitochondrial OS=Homo sapiens OX=9606 GN=UQCRC1 PE=1 SV=3	52	17	1828	17	480	52.6	Electron Transport Chain (OXPHOS system in mitochondria); Nonalcoholic fatty liver disease; Mitochondrial CIII assembly	R-HSA-611105	Respiratory electron transport	4.36973e+08	4.81223e+08	4.63995e+08	4.61156e+08	4.87544e+08	4.3053e+08	4.95437e+08	4.60877e+08	4.33462e+08	5.32878e+08	4.70991e+08	5.18617e+08	4.70474e+08	4.9802e+08	4.41472e+08	4.42373e+08	4.92567e+08	4.93274e+08	4.91904e+08	4.76302e+08	5.06954e+08	4.50846e+08	4.56148e+08	4.93997e+08	4.49469e+08	4.88066e+08	4.87663e+08	4.72732e+08	5.15306e+08	4.91298e+08	4.28713e+08	4.52816e+08	4.4151e+08	4.26075e+08	4.89551e+08	4.37381e+08	4.51407e+08
P12004	pcna	Proliferating cell nuclear antigen OS=Homo sapiens OX=9606 GN=PCNA PE=1 SV=1	>sp|P12004|PCNA_HUMAN Proliferating cell nuclear antigen OS=Homo sapiens OX=9606 GN=PCNA PE=1 SV=1	70	14	2384	14	261	28.8	Cell Cycle; Retinoblastoma Gene in Cancer; Primary Focal Segmental Glomerulosclerosis FSGS; Oxidative Damage; EGF/EGFR Signaling Pathway; G1 to S cell cycle control; DNA Replication; Hepatitis B infection; Base Excision Repair; Nucleotide Excision Repair; DNA Repair Pathways Full Network; 16p11.2 proximal deletion syndrome; DNA Mismatch Repair; Senescence and Autophagy in Cancer	R-HSA-5685942; R-HSA-8866654; R-HSA-69205; R-HSA-5656169; R-HSA-6782135; R-HSA-6782210; R-HSA-110312; R-HSA-5655862; R-HSA-5656121; R-HSA-110314; R-HSA-5696400; R-HSA-110320; R-HSA-5696397; R-HSA-4615885; R-HSA-6804114; R-HSA-1362277; R-HSA-5651801; R-HSA-174411; R-HSA-69091; R-HSA-69166; R-HSA-69183; R-HSA-174414; R-HSA-174417; R-HSA-174437; R-HSA-5358565; R-HSA-5358606	HDR through Homologous Recombination (HRR); E3 ubiquitin ligases ubiquitinate target proteins; G1/S-Specific Transcription; Termination of translesion DNA synthesis; Dual incision in TC-NER; Gap-filling DNA repair synthesis and ligation in TC-NER; Translesion synthesis by REV1; Translesion synthesis by POLK; Translesion synthesis by POLI; Recognition of DNA damage by PCNA-containing replication c…	8.15504e+08	7.96346e+08	8.19089e+08	7.85298e+08	8.28285e+08	7.76766e+08	8.35402e+08	8.43411e+08	8.34501e+08	8.59919e+08	8.87567e+08	8.90276e+08	8.55312e+08	8.64022e+08	7.39367e+08	7.86118e+08	8.10439e+08	9.06404e+08	8.32354e+08	8.3349e+08	7.84594e+08	9.33884e+08	9.27251e+08	8.56969e+08	8.9588e+08	9.46877e+08	9.54074e+08	8.68884e+08	8.58806e+08	8.88556e+08	7.56818e+08	8.17045e+08	7.86061e+08	8.76458e+08	9.14037e+08	8.73273e+08	9.69339e+08
Q96SI9	strbp	Spermatid perinuclear RNA-binding protein OS=Homo sapiens OX=9606 GN=STRBP PE=1 SV=1	>sp|Q96SI9|STRBP_HUMAN Spermatid perinuclear RNA-binding protein OS=Homo sapiens OX=9606 GN=STRBP PE=1 SV=1	50	28	971	22	672	73.6				2.87295e+07	3.5827e+07	3.49723e+07	4.04234e+07	3.58802e+07	3.36415e+07	3.863e+07	3.91506e+07	2.99428e+07	2.8651e+07	2.90899e+07	3.24745e+07	3.21074e+07	3.34861e+07	3.33039e+07	3.14737e+07	3.26135e+07	3.26857e+07	3.65985e+07	3.41721e+07	3.37436e+07	3.99188e+07	3.48621e+07	4.28702e+07	3.73187e+07	4.24389e+07	7.02859e+07	3.1237e+07	4.09249e+07	3.78483e+07	3.96448e+07	3.29097e+07	3.77134e+07	3.74867e+07	3.68108e+07	3.92362e+07	3.46971e+07
P21953	bckdhb	2-oxoisovalerate dehydrogenase subunit beta, mitochondrial OS=Homo sapiens OX=9606 GN=BCKDHB PE=1 SV=2	>sp|P21953|ODBB_HUMAN 2-oxoisovalerate dehydrogenase subunit beta, mitochondrial OS=Homo sapiens OX=9606 GN=BCKDHB PE=1 SV=2	15	5	88	5	392	43.1		R-HSA-70895; R-HSA-389661	Branched-chain amino acid catabolism; Glyoxylate metabolism and glycine degradation	8.64001e+06	9.89549e+06	9.62105e+06	7.77569e+06	7.41544e+06	5.68445e+06	6.8982e+06	6.59148e+06	8.31239e+06	1.35973e+07	1.37303e+07	5.09527e+06	3.26387e+06	8.59318e+06	6.19297e+06	9.29512e+06	6.57486e+06	1.27149e+07	1.13989e+07	9.96148e+06	7.39696e+06	5.39257e+06	3.07094e+06	1.10558e+07	9.98697e+06	3.95084e+06	8.20675e+06	1.30105e+07	1.2852e+07	1.26946e+07	9.94133e+06	9.72381e+06	7.10019e+06	1.00251e+07	1.23183e+07	5.30701e+06	2.09464e+06
O60826	ccdc22	Coiled-coil domain-containing protein 22 OS=Homo sapiens OX=9606 GN=CCDC22 PE=1 SV=1	>sp|O60826|CCD22_HUMAN Coiled-coil domain-containing protein 22 OS=Homo sapiens OX=9606 GN=CCDC22 PE=1 SV=1	18	8	73	8	627	70.7		R-HSA-8951664	Neddylation	1.19424e+07	1.25918e+07	1.1521e+07	1.4724e+07	8.98935e+06	9.8381e+06	7.42904e+06	9.92498e+06	1.00974e+07	8.92125e+06	1.56961e+07	1.10881e+07	1.12619e+07	7.69488e+06	1.2654e+07	1.2224e+07	1.03149e+07	3.24277e+06	7.25403e+06	6.38661e+06	8.09433e+06	7.85266e+06	9.25039e+06	5.91701e+06	1.03649e+07	1.02634e+07	1.23993e+07	9.35788e+06	9.72598e+06	7.81054e+06	1.11136e+07	6.96243e+06	6.95502e+06	5.87432e+06	5.2818e+06	7.9106e+06	8.81979e+06
Q9Y2Q5	lamtor2	Ragulator complex protein LAMTOR2 OS=Homo sapiens OX=9606 GN=LAMTOR2 PE=1 SV=1	>sp|Q9Y2Q5|LTOR2_HUMAN Ragulator complex protein LAMTOR2 OS=Homo sapiens OX=9606 GN=LAMTOR2 PE=1 SV=1	90	7	138	7	125	13.5		R-HSA-6798695; R-HSA-5628897; R-HSA-1632852; R-HSA-380972; R-HSA-5674135; R-HSA-9639288; R-HSA-8943724; R-HSA-166208; R-HSA-165159	Neutrophil degranulation; TP53 Regulates Metabolic Genes; Macroautophagy; Energy dependent regulation of mTOR by LKB1-AMPK; MAP2K and MAPK activation; Amino acids regulate mTORC1; Regulation of PTEN gene transcription; mTORC1-mediated signalling	1.53439e+07	2.12665e+07	2.71467e+07	1.58255e+07	1.83867e+07	1.59811e+07	1.43185e+07	1.76694e+07	2.05904e+07	2.33352e+07	3.18106e+07	2.25509e+07	1.71107e+07	2.11738e+07	1.77776e+07	2.11893e+07	1.75387e+07	2.80684e+07	2.12563e+07	2.5873e+07	2.68644e+07	2.03188e+07	2.56875e+07	2.61223e+07	2.82982e+07	1.80382e+07	2.28837e+07	2.03127e+07	2.34967e+07	2.27155e+07	1.97487e+07	2.08131e+07	1.86703e+07	1.84927e+07	1.67415e+07	1.92559e+07	2.03589e+07
Q14160	scrib	Protein scribble homolog OS=Homo sapiens OX=9606 GN=SCRIB PE=1 SV=4	>sp|Q14160|SCRIB_HUMAN Protein scribble homolog OS=Homo sapiens OX=9606 GN=SCRIB PE=1 SV=4	20	22	252	20	1630	174.8	Human Thyroid Stimulating Hormone (TSH) signaling pathway	R-HSA-4608870; R-HSA-9696270; R-HSA-9696264; R-HSA-9013148; R-HSA-9013409; R-HSA-9013406	Asymmetric localization of PCP proteins; RND2 GTPase cycle; RND3 GTPase cycle; CDC42 GTPase cycle; RHOJ GTPase cycle; RHOQ GTPase cycle	2.58801e+07	3.22774e+07	2.61106e+07	2.90819e+07	2.39536e+07	2.51865e+07	2.96288e+07	2.70223e+07	2.71221e+07	3.36484e+07	2.45493e+07	3.3358e+07	2.59624e+07	2.308e+07	2.61756e+07	2.77199e+07	2.63044e+07	2.30485e+07	3.56105e+07	2.0953e+07	2.46001e+07	2.96445e+07	1.58006e+07	2.44694e+07	2.07916e+07	2.20015e+07	1.64809e+07	2.91124e+07	3.23385e+07	3.15772e+07	1.95747e+07	2.31087e+07	2.36754e+07	2.41842e+07	1.84658e+07	1.4795e+07	3.00186e+07
Q99627	cops8	COP9 signalosome complex subunit 8 OS=Homo sapiens OX=9606 GN=COPS8 PE=1 SV=1	>sp|Q99627|CSN8_HUMAN COP9 signalosome complex subunit 8 OS=Homo sapiens OX=9606 GN=COPS8 PE=1 SV=1	43	5	188	5	209	23.2	Ciliary landscape	R-HSA-8951664; R-HSA-8856825; R-HSA-6781823; R-HSA-5696394	Neddylation; Cargo recognition for clathrin-mediated endocytosis; Formation of TC-NER Pre-Incision Complex; DNA Damage Recognition in GG-NER	3.03549e+07	3.66713e+07	3.5479e+07	3.72102e+07	3.70475e+07	3.35134e+07	3.50407e+07	3.85281e+07	3.48217e+07	3.31847e+07	1.80312e+07	3.56243e+07	4.36075e+07	2.76375e+07	2.27208e+07	3.62563e+07	3.62296e+07	3.42279e+07	3.0673e+07	3.42474e+07	3.68366e+07	3.56984e+07	2.99301e+07	3.495e+07	3.51199e+07	4.31013e+07	4.18971e+07	2.70874e+07	3.69184e+07	3.28596e+07	3.09781e+07	3.02447e+07	3.53799e+07	2.81999e+07	3.6479e+07	3.8514e+07	2.79727e+07
Q9Y399	mrps2	28S ribosomal protein S2, mitochondrial OS=Homo sapiens OX=9606 GN=MRPS2 PE=1 SV=1	>sp|Q9Y399|RT02_HUMAN 28S ribosomal protein S2, mitochondrial OS=Homo sapiens OX=9606 GN=MRPS2 PE=1 SV=1	29	9	382	9	296	33.2		R-HSA-5368286; R-HSA-5389840; R-HSA-5419276	Mitochondrial translation initiation; Mitochondrial translation elongation; Mitochondrial translation termination	8.50136e+07	7.70852e+07	7.22428e+07	7.6653e+07	8.39804e+07	8.24762e+07	8.87842e+07	8.58588e+07	7.43227e+07	7.78682e+07	7.94198e+07	7.21433e+07	6.63738e+07	8.44837e+07	7.92955e+07	7.53395e+07	7.70919e+07	8.33864e+07	7.28996e+07	7.92855e+07	8.05103e+07	7.99277e+07	6.73492e+07	7.05851e+07	6.80826e+07	5.89313e+07	5.47562e+07	8.75701e+07	7.44951e+07	8.12641e+07	8.61585e+07	7.731e+07	7.93652e+07	8.24355e+07	7.8139e+07	6.84263e+07	7.35459e+07
Q6UXV4	apool	MICOS complex subunit MIC27 OS=Homo sapiens OX=9606 GN=APOOL PE=1 SV=1	>sp|Q6UXV4|MIC27_HUMAN MICOS complex subunit MIC27 OS=Homo sapiens OX=9606 GN=APOOL PE=1 SV=1	22	4	97	4	268	29.1		R-HSA-114608; R-HSA-8949613	Platelet degranulation ; Cristae formation	1.4719e+07	1.41938e+07	1.11654e+07	1.37201e+07	1.20725e+07	1.54637e+07	1.51107e+07	1.23305e+07	1.39877e+07	1.33383e+07	1.40073e+07	1.52024e+07	1.62144e+07	1.57879e+07	1.59054e+07	1.37205e+07	1.51302e+07	1.59592e+07	1.51901e+07	1.61335e+07	1.46265e+07	1.59629e+07	1.67991e+07	1.76709e+07	1.76674e+07	1.54463e+07	1.67656e+07	1.55653e+07	1.48121e+07	1.56156e+07	1.40019e+07	1.60521e+07	1.6553e+07	1.61337e+07	1.50537e+07	1.66265e+07	1.80172e+07
Q9BWU0	slc4a1ap	Kanadaptin OS=Homo sapiens OX=9606 GN=SLC4A1AP PE=1 SV=1	>sp|Q9BWU0|NADAP_HUMAN Kanadaptin OS=Homo sapiens OX=9606 GN=SLC4A1AP PE=1 SV=1	35	19	558	19	796	88.8				5.79762e+07	5.89226e+07	4.95176e+07	5.34667e+07	4.67743e+07	4.73243e+07	5.19913e+07	4.15594e+07	4.3951e+07	4.72073e+07	6.28721e+07	5.53851e+07	5.05342e+07	6.60532e+07	5.46236e+07	7.10907e+07	5.57998e+07	4.60636e+07	4.86455e+07	4.71721e+07	4.94756e+07	4.45158e+07	4.56224e+07	4.92426e+07	4.94094e+07	5.1017e+07	5.90089e+07	5.9114e+07	5.38817e+07	5.26335e+07	5.25605e+07	5.14453e+07	4.29063e+07	5.12854e+07	5.18187e+07	5.15555e+07	5.79048e+07
Q53FV1	ormdl2	ORM1-like protein 2 OS=Homo sapiens OX=9606 GN=ORMDL2 PE=1 SV=2	>sp|Q53FV1|ORML2_HUMAN ORM1-like protein 2 OS=Homo sapiens OX=9606 GN=ORMDL2 PE=1 SV=2	34	4	129	2	153	17.4		R-HSA-1660661	Sphingolipid de novo biosynthesis	3.89244e+06	3.27257e+06	4.03623e+06	5.73315e+06	5.16132e+06	4.21406e+06	5.28675e+06	5.38412e+06	1.70297e+06	3.11413e+06	2.26046e+06	2.67418e+06	3.16322e+06	4.27385e+06	4.21833e+06	3.17276e+06	4.32269e+06	4.08532e+06	3.09112e+06	3.96915e+06	4.12026e+06	4.56577e+06	2.48901e+06	2.88791e+06	2.53846e+06	3.43394e+06	3.08665e+06	3.9696e+06	4.69465e+06	4.16664e+06	5.70612e+06	2.75526e+06	4.62911e+06	3.91644e+06	4.74647e+06	5.48391e+06	1.94012e+06
Q9Y6H1	chchd2	Coiled-coil-helix-coiled-coil-helix domain-containing protein 2 OS=Homo sapiens OX=9606 GN=CHCHD2 PE=1 SV=1	>sp|Q9Y6H1|CHCH2_HUMAN Coiled-coil-helix-coiled-coil-helix domain-containing protein 2 OS=Homo sapiens OX=9606 GN=CHCHD2 PE=1 SV=1	34	3	219	3	151	15.5		R-HSA-1268020	Mitochondrial protein import	5.94028e+07	6.63134e+07	6.07606e+07	6.1394e+07	5.26317e+07	7.09377e+07	5.73972e+07	5.64686e+07	4.99908e+07	5.26832e+07	4.98449e+07	5.15658e+07	4.86657e+07	5.84328e+07	5.88182e+07	6.3695e+07	6.02686e+07	1.91881e+07	2.57916e+07	2.58454e+07	2.27602e+07	2.12039e+07	5.11184e+07	5.62384e+07	5.00299e+07	5.03571e+07	5.14793e+07	5.7077e+07	6.6985e+07	5.28919e+07	5.03957e+07	3.57037e+07	3.64379e+07	4.2705e+07	3.44152e+07	3.53011e+07	5.00035e+07
P57076	cfap298	Cilia- and flagella-associated protein 298 OS=Homo sapiens OX=9606 GN=CFAP298 PE=1 SV=1	>sp|P57076|CF298_HUMAN Cilia- and flagella-associated protein 298 OS=Homo sapiens OX=9606 GN=CFAP298 PE=1 SV=1	29	5	51	5	290	33.2	Ciliopathies																	1.44089e+06	1.14405e+06							687281	1.76933e+06		7.44333e+06						956939	1.44093e+06	1.39016e+06	965684
Q9H446	rwdd1	RWD domain-containing protein 1 OS=Homo sapiens OX=9606 GN=RWDD1 PE=1 SV=1	>sp|Q9H446|RWDD1_HUMAN RWD domain-containing protein 1 OS=Homo sapiens OX=9606 GN=RWDD1 PE=1 SV=1	16	5	111	5	243	27.9				1.23321e+07	1.44171e+07	2.0496e+07	1.76123e+07	1.15648e+07	1.5828e+07	1.48931e+07	1.28282e+07	1.28081e+07	1.42452e+07	8.51512e+06	1.35943e+07	1.53121e+07	1.12342e+07	1.62965e+07	1.30422e+07	1.32725e+07	9.26562e+06	1.08743e+07	9.1509e+06	1.08816e+07	1.24581e+07	5.4485e+06	1.16789e+07	8.96581e+06	1.25482e+07	1.34639e+07	6.24185e+06	1.66253e+07	1.25996e+07	1.1889e+07	1.37447e+07	1.79389e+07	7.30986e+06	1.4918e+07	1.48025e+07	4.74673e+06
P08571	cd14	Monocyte differentiation antigen CD14 OS=Homo sapiens OX=9606 GN=CD14 PE=1 SV=2	>sp|P08571|CD14_HUMAN Monocyte differentiation antigen CD14 OS=Homo sapiens OX=9606 GN=CD14 PE=1 SV=2	18	4	6	4	375	40.1	Regulation of toll-like receptor signaling pathway; Pathogenic Escherichia coli infection; Vitamin D Receptor Pathway; MAPK Signaling Pathway; Fibrin Complement Receptor 3 Signaling Pathway; Macrophage markers; Regulation of Actin Cytoskeleton; Toll-like Receptor Signaling Pathway	R-HSA-1236974; R-HSA-6798695; R-HSA-140534; R-HSA-166016; R-HSA-166058; R-HSA-166166; R-HSA-2562578; R-HSA-5602498; R-HSA-5603041; R-HSA-5686938; R-HSA-936964; R-HSA-937041; R-HSA-937072; R-HSA-975163; R-HSA-168179; R-HSA-168188; R-HSA-166020	ER-Phagosome pathway; Neutrophil degranulation; Caspase activation via Death Receptors in the presence of ligand; MyD88:MAL(TIRAP) cascade initiated on plasma membrane; MyD88-independent TLR4 cascade ; TRIF-mediated programmed cell death; MyD88 deficiency (TLR2/4); IRAK4 deficiency (TLR2/4); Regulation of TLR by endogenous ligand; Activation of IRF3/IRF7 mediated by TBK1/IKK epsilon; IKK complex …		709712		718857																																	1.62335e+06
Q6UX04	cwc27	Spliceosome-associated protein CWC27 homolog OS=Homo sapiens OX=9606 GN=CWC27 PE=1 SV=1	>sp|Q6UX04|CWC27_HUMAN Spliceosome-associated protein CWC27 homolog OS=Homo sapiens OX=9606 GN=CWC27 PE=1 SV=1	29	8	261	8	472	53.8		R-HSA-72163	mRNA Splicing - Major Pathway	2.83723e+07	2.60601e+07	3.67826e+07	2.61409e+07	2.74275e+07	2.75793e+07	2.90635e+07	2.05916e+07	2.1711e+07	3.58899e+07	3.08677e+07	2.37701e+07	2.22031e+07	3.03001e+07	2.99989e+07	2.68614e+07	2.92473e+07	2.97802e+07	2.98047e+07	3.10443e+07	2.88934e+07	2.20428e+07	3.37752e+07	3.03276e+07	2.98119e+07	3.35526e+07	2.72958e+07	2.691e+07	3.30948e+07	2.41609e+07	2.65216e+07	2.91481e+07	2.64405e+07	3.35202e+07	3.25808e+07	2.10952e+07	2.96659e+07
P62140	ppp1cb	Serine/threonine-protein phosphatase PP1-beta catalytic subunit OS=Homo sapiens OX=9606 GN=PPP1CB PE=1 SV=3	>sp|P62140|PP1B_HUMAN Serine/threonine-protein phosphatase PP1-beta catalytic subunit OS=Homo sapiens OX=9606 GN=PPP1CB PE=1 SV=3	67	18	1237	6	327	37.2	Common Pathways Underlying Drug Addiction; Focal Adhesion; Hippo-Merlin Signaling Dysregulation; 22q11.2 copy number variation syndrome; Airway smooth muscle cell contraction; G13 Signaling Pathway	R-HSA-2565942; R-HSA-5673000; R-HSA-400253; R-HSA-2173788; R-HSA-9660537; R-HSA-163560; R-HSA-5627117; R-HSA-5625900; R-HSA-5625740; R-HSA-5627123	Regulation of PLK1 Activity at G2/M Transition; RAF activation; Circadian Clock; Downregulation of TGF-beta receptor signaling; Signaling by MRAS-complex mutants; Triglyceride catabolism; RHO GTPases Activate ROCKs; RHO GTPases activate CIT; RHO GTPases activate PKNs; RHO GTPases activate PAKs	5.82935e+07	6.47172e+07	6.59248e+07	5.20924e+07	5.17576e+07	7.05855e+07	7.43974e+07	6.99926e+07	7.083e+07	6.9759e+07	6.22412e+07	7.55879e+07	5.45428e+07	5.1721e+07	6.62486e+07	5.51505e+07	6.7594e+07	7.20707e+07	5.84127e+07	6.80675e+07	6.94522e+07	7.00462e+07	6.57062e+07	6.30566e+07	8.20934e+07	6.25355e+07	7.22184e+07	6.44514e+07	6.22819e+07	8.71278e+07	6.90693e+07	5.21661e+07	5.94725e+07	6.02931e+07	7.50626e+07	7.06989e+07	5.96736e+07
Q9H4A4	rnpep	Aminopeptidase B OS=Homo sapiens OX=9606 GN=RNPEP PE=1 SV=2	>sp|Q9H4A4|AMPB_HUMAN Aminopeptidase B OS=Homo sapiens OX=9606 GN=RNPEP PE=1 SV=2	55	27	1177	27	650	72.5				1.98868e+08	2.02494e+08	1.85912e+08	2.09156e+08	2.16475e+08	2.21977e+08	2.29982e+08	2.13377e+08	2.19209e+08	2.06361e+08	2.05363e+08	2.28283e+08	2.18375e+08	1.9507e+08	2.10401e+08	1.99429e+08	2.10025e+08	1.73028e+08	1.96682e+08	1.88215e+08	1.78866e+08	1.57093e+08	2.00168e+08	1.84271e+08	2.03567e+08	1.92657e+08	2.21757e+08	2.10741e+08	2.20738e+08	2.28772e+08	1.98342e+08	1.85819e+08	2.13861e+08	1.97595e+08	1.97835e+08	2.1716e+08	2.19478e+08
Q9UFW8	cggbp1	CGG triplet repeat-binding protein 1 OS=Homo sapiens OX=9606 GN=CGGBP1 PE=1 SV=2	>sp|Q9UFW8|CGBP1_HUMAN CGG triplet repeat-binding protein 1 OS=Homo sapiens OX=9606 GN=CGGBP1 PE=1 SV=2	31	4	42	4	167	18.8				5.4259e+06	1.18632e+07	5.75255e+06	1.21697e+07	5.85577e+06	1.22919e+07	6.38983e+06	1.22355e+07	5.81907e+06	6.23161e+06	1.4634e+07	1.5599e+07	1.25796e+07	5.09522e+06	1.20527e+07	6.39946e+06	9.78419e+06	1.29967e+07	1.13429e+07	5.87367e+06	1.15771e+07	1.15074e+07	6.09474e+06	6.30291e+06	1.23061e+07	1.38982e+07	1.26984e+07	4.00206e+06	1.09777e+07	1.21458e+07	1.11625e+07	6.88963e+06	6.11081e+06	1.22508e+07	1.21096e+07	1.32311e+07	7.54771e+06
Q12981	bnip1	Vesicle transport protein SEC20 OS=Homo sapiens OX=9606 GN=BNIP1 PE=1 SV=3	>sp|Q12981|SEC20_HUMAN Vesicle transport protein SEC20 OS=Homo sapiens OX=9606 GN=BNIP1 PE=1 SV=3	31	6	93	6	228	26.1		R-HSA-6811434	COPI-dependent Golgi-to-ER retrograde traffic	1.43117e+07	1.86453e+07	1.47582e+07	2.89775e+07	2.94539e+07	1.64751e+07	3.31194e+07	1.87345e+07	2.25498e+07	1.24147e+07	1.86942e+07	2.27712e+07	1.64268e+07	1.34897e+07	1.65201e+07	1.38457e+07	1.97685e+07	1.62924e+07	1.80986e+07	1.41228e+07	1.90212e+07	2.91406e+07	1.4574e+07	3.40494e+07	1.583e+07	2.00923e+07	2.17277e+07	3.34218e+07	2.03459e+07	2.04037e+07	1.78224e+07	2.6055e+07	1.75176e+07	6.67941e+06	1.79443e+07	1.91775e+07	1.17026e+07
Q9H694	bicc1	Protein bicaudal C homolog 1 OS=Homo sapiens OX=9606 GN=BICC1 PE=1 SV=2	>sp|Q9H694|BICC1_HUMAN Protein bicaudal C homolog 1 OS=Homo sapiens OX=9606 GN=BICC1 PE=1 SV=2	8	5	17	5	974	104.8				849371	404739		627957	1.40296e+06	771169	1.24413e+06	1.00069e+06	658804	1.50721e+06	1.21276e+06	1.06476e+06	487090	1.06071e+06		678351	1.41603e+06	1.47146e+06	1.0693e+06	1.44045e+06	1.17799e+06	1.13904e+06		731435	1.20483e+06	890062	688030	1.13744e+06	570043	728019	628490	1.2496e+06	1.03002e+06	1.06115e+06	1.12868e+06	800635	1.29592e+06
O43490	prom1	Prominin-1 OS=Homo sapiens OX=9606 GN=PROM1 PE=1 SV=1	>sp|O43490|PROM1_HUMAN Prominin-1 OS=Homo sapiens OX=9606 GN=PROM1 PE=1 SV=1	30	18	633	18	865	97.1	Extracellular vesicle-mediated signaling in recipient cells			9.72718e+07	9.78255e+07	1.11354e+08	1.1177e+08	9.89623e+07	9.26101e+07	9.48493e+07	1.02358e+08	1.23076e+08	1.65407e+08	1.63139e+08	1.36943e+08	1.24187e+08	1.0375e+08	9.25405e+07	1.1639e+08	1.00363e+08	9.83287e+07	9.47497e+07	1.00411e+08	1.00855e+08	9.28188e+07	1.00546e+08	1.04612e+08	1.03199e+08	9.98457e+07	1.08348e+08	1.05428e+08	9.29406e+07	9.52214e+07	9.51322e+07	1.08966e+08	1.07547e+08	1.15083e+08	1.19351e+08	8.90944e+07	1.30702e+08
O15126	scamp1	Secretory carrier-associated membrane protein 1 OS=Homo sapiens OX=9606 GN=SCAMP1 PE=1 SV=2	>sp|O15126|SCAM1_HUMAN Secretory carrier-associated membrane protein 1 OS=Homo sapiens OX=9606 GN=SCAMP1 PE=1 SV=2	14	2	16	2	338	37.9		R-HSA-6798695	Neutrophil degranulation	2.82719e+06	1.92011e+06	5.60626e+06	2.04232e+06	7.45301e+06	6.58121e+06	3.85707e+06	7.037e+06	1.00975e+07	7.40685e+06	3.55255e+06	6.96431e+06	3.31649e+06	1.82834e+06	9.71024e+06	3.41452e+06	7.14336e+06	3.49724e+06	2.8906e+06	3.54515e+06	6.17847e+06	3.59717e+06	3.94583e+06	3.76203e+06	2.623e+06	7.23126e+06	3.4662e+06	1.74138e+06	8.64076e+06	6.96228e+06	3.13908e+06	7.98037e+06	7.14454e+06		6.67119e+06	6.01301e+06	3.06857e+06
P14868	dars	Aspartate--tRNA ligase, cytoplasmic OS=Homo sapiens OX=9606 GN=DARS PE=1 SV=2	>sp|P14868|SYDC_HUMAN Aspartate--tRNA ligase, cytoplasmic OS=Homo sapiens OX=9606 GN=DARS PE=1 SV=2	72	33	2566	33	501	57.1	Alanine and aspartate metabolism	R-HSA-2408522; R-HSA-379716	Selenoamino acid metabolism; Cytosolic tRNA aminoacylation	8.65374e+08	8.32913e+08	8.07808e+08	8.53722e+08	8.74388e+08	8.61942e+08	8.38288e+08	9.21254e+08	9.05111e+08	8.79899e+08	9.017e+08	8.34776e+08	9.04854e+08	8.6767e+08	8.63053e+08	8.32663e+08	8.19251e+08	8.82013e+08	8.34268e+08	8.93875e+08	8.66656e+08	8.96124e+08	8.94333e+08	8.56858e+08	8.83712e+08	8.14319e+08	8.33555e+08	8.6083e+08	8.43754e+08	8.78855e+08	8.42347e+08	8.86876e+08	8.94865e+08	8.83068e+08	8.65803e+08	9.31913e+08	8.79891e+08
P24666	acp1	Low molecular weight phosphotyrosine protein phosphatase OS=Homo sapiens OX=9606 GN=ACP1 PE=1 SV=3	>sp|P24666|PPAC_HUMAN Low molecular weight phosphotyrosine protein phosphatase OS=Homo sapiens OX=9606 GN=ACP1 PE=1 SV=3	75	11	862	11	158	18	VEGFA-VEGFR2 Signaling Pathway			2.87715e+08	2.86141e+08	3.06927e+08	2.899e+08	2.83227e+08	3.20018e+08	2.78101e+08	2.78441e+08	3.17964e+08	3.36746e+08	3.30691e+08	3.23852e+08	2.7901e+08	3.11432e+08	2.8708e+08	2.80993e+08	3.14147e+08	3.12971e+08	3.12297e+08	3.2349e+08	3.24634e+08	3.07634e+08	3.37877e+08	3.42695e+08	3.25004e+08	3.23987e+08	3.20427e+08	2.84725e+08	2.8387e+08	2.665e+08	2.6151e+08	2.9629e+08	3.20607e+08	3.00461e+08	3.20884e+08	3.0882e+08	3.13844e+08
Q7Z7H8	mrpl10	39S ribosomal protein L10, mitochondrial OS=Homo sapiens OX=9606 GN=MRPL10 PE=1 SV=3	>sp|Q7Z7H8|RM10_HUMAN 39S ribosomal protein L10, mitochondrial OS=Homo sapiens OX=9606 GN=MRPL10 PE=1 SV=3	21	5	160	5	261	29.3		R-HSA-5368286; R-HSA-5389840; R-HSA-5419276	Mitochondrial translation initiation; Mitochondrial translation elongation; Mitochondrial translation termination	2.31068e+07	2.40376e+07	2.06101e+07	2.35002e+07	2.21704e+07	2.09177e+07	2.01042e+07	1.89132e+07	2.34481e+07	2.21185e+07	2.17701e+07	2.22033e+07	2.28319e+07	2.46242e+07	2.4672e+07	2.30359e+07	2.20584e+07	2.10452e+07	2.44454e+07	2.16598e+07	2.00497e+07	1.99043e+07	1.10954e+07	2.27702e+07	2.16187e+07	1.90287e+07	2.20467e+07	2.69905e+07	2.29274e+07	1.8832e+07	2.0686e+07	2.2148e+07	2.2105e+07	2.1768e+07	2.26531e+07	2.15053e+07	1.1879e+07
Q9UII2	atp5if1	ATPase inhibitor, mitochondrial OS=Homo sapiens OX=9606 GN=ATP5IF1 PE=1 SV=1	>sp|Q9UII2|ATIF1_HUMAN ATPase inhibitor, mitochondrial OS=Homo sapiens OX=9606 GN=ATP5IF1 PE=1 SV=1	8	2	188	2	106	12.2	Electron Transport Chain (OXPHOS system in mitochondria)			3.33064e+07	4.54563e+07	3.75507e+07	3.01653e+07	3.10223e+07	4.61337e+07	4.15207e+07	3.57157e+07	4.55359e+07	4.18336e+07	3.32475e+07	4.83664e+07	4.33773e+07	4.31103e+07	3.78615e+07	4.76261e+07	3.43973e+07	3.51213e+07	4.2531e+07	3.09214e+07	2.9141e+07	2.89977e+07	3.69369e+07	3.25771e+07	4.03177e+07	3.70805e+07	3.63423e+07	3.19572e+07	2.86132e+07	3.28116e+07	3.42571e+07	4.19254e+07	3.61794e+07	3.37282e+07	3.8964e+07	3.59942e+07	8.78576e+07
P50120	rbp2	Retinol-binding protein 2 OS=Homo sapiens OX=9606 GN=RBP2 PE=1 SV=3	>sp|P50120|RET2_HUMAN Retinol-binding protein 2 OS=Homo sapiens OX=9606 GN=RBP2 PE=1 SV=3	14	2	135	2	134	15.7	Vitamin A and Carotenoid Metabolism	R-HSA-975634	Retinoid metabolism and transport	9.9528e+06	1.34252e+07	5.04958e+06	4.79766e+06	1.5456e+07	6.15722e+06	1.6672e+07	4.81212e+06	5.99379e+06	5.44805e+06	5.72963e+06	6.63432e+06	3.81332e+06	1.10067e+07	1.21337e+07	1.21667e+07	4.91592e+06	1.40169e+07	1.41603e+07	1.16602e+07	3.68925e+06	1.92631e+07	1.43829e+07	7.0769e+06	1.17159e+07	7.02087e+06	2.57129e+07	1.40018e+07	1.33709e+07	6.0116e+06	4.58548e+06	1.14531e+07	7.63479e+06	1.2681e+07	1.52315e+07	5.1837e+06	1.38094e+07
Q9NQS7	incenp	Inner centromere protein OS=Homo sapiens OX=9606 GN=INCENP PE=1 SV=3	>sp|Q9NQS7|INCE_HUMAN Inner centromere protein OS=Homo sapiens OX=9606 GN=INCENP PE=1 SV=3	8	6	73	6	918	105.4		R-HSA-2467813; R-HSA-4615885; R-HSA-5663220; R-HSA-2500257; R-HSA-68877; R-HSA-9648025; R-HSA-141444	Separation of Sister Chromatids; SUMOylation of DNA replication proteins; RHO GTPases Activate Formins; Resolution of Sister Chromatid Cohesion; EML4 and NUDC in mitotic spindle formation; Amplification of signal from unattached kinetochores via a MAD2 inhibitory signal	1.14324e+07	1.02616e+07	1.21718e+07	1.29538e+07	1.2455e+07	1.55517e+07	1.5027e+07	1.48458e+07	8.21518e+06	8.9668e+06	8.08119e+06	5.71186e+06	7.49898e+06	1.06289e+07	1.28383e+07	1.20062e+07	1.52526e+07	1.07639e+07	9.63575e+06	1.28046e+07	1.14605e+07	1.09739e+07	1.55535e+07	1.8191e+07	1.94969e+07	2.30515e+07	2.2245e+07	1.523e+07	1.45934e+07	7.26986e+06	1.07293e+07	1.47336e+07	1.36961e+07	1.11035e+07	1.33723e+07	1.34599e+07	1.07854e+07
Q9C040	trim2	Tripartite motif-containing protein 2 OS=Homo sapiens OX=9606 GN=TRIM2 PE=1 SV=1	>sp|Q9C040|TRIM2_HUMAN Tripartite motif-containing protein 2 OS=Homo sapiens OX=9606 GN=TRIM2 PE=1 SV=1	13	8	100	8	744	81.5		R-HSA-877300	Interferon gamma signaling	2.03295e+07	1.80467e+07	1.16923e+07	2.06669e+07	2.21415e+07	3.34035e+07	1.34779e+07	2.09527e+07	2.20401e+07	4.93796e+06	1.6668e+07	1.34647e+07	1.75717e+07	2.0907e+07	1.65782e+07	2.45331e+07	1.50313e+07	1.65125e+07	1.7171e+07	2.25174e+07	3.09274e+07	1.64016e+07	3.19445e+07	1.34717e+07	1.70972e+07	2.38956e+07	2.20104e+07	2.59414e+07	1.5825e+07	1.47479e+07	1.41603e+07	1.72073e+07	1.91103e+07	1.88156e+07	7.06369e+06	1.09675e+07	3.10627e+07
P00491	pnp	Purine nucleoside phosphorylase OS=Homo sapiens OX=9606 GN=PNP PE=1 SV=2	>sp|P00491|PNPH_HUMAN Purine nucleoside phosphorylase OS=Homo sapiens OX=9606 GN=PNP PE=1 SV=2	69	15	942	15	289	32.1	VEGFA-VEGFR2 Signaling Pathway	R-HSA-6798695; R-HSA-74259; R-HSA-74217	Neutrophil degranulation; Purine catabolism; Purine salvage	1.3832e+08	1.62318e+08	1.71899e+08	1.50525e+08	1.77244e+08	1.68881e+08	1.75521e+08	1.68003e+08	1.6064e+08	1.9033e+08	1.50351e+08	1.59527e+08	1.64135e+08	1.71464e+08	1.57959e+08	1.74359e+08	1.94237e+08	1.81323e+08	1.46937e+08	1.83191e+08	1.60769e+08	1.54068e+08	1.72529e+08	1.94361e+08	2.07569e+08	2.1052e+08	2.00878e+08	1.53044e+08	1.67854e+08	1.71187e+08	1.77131e+08	1.72024e+08	1.53258e+08	2.07083e+08	1.86873e+08	1.8804e+08	1.88441e+08
O60231	dhx16	Pre-mRNA-splicing factor ATP-dependent RNA helicase DHX16 OS=Homo sapiens OX=9606 GN=DHX16 PE=1 SV=2	>sp|O60231|DHX16_HUMAN Pre-mRNA-splicing factor ATP-dependent RNA helicase DHX16 OS=Homo sapiens OX=9606 GN=DHX16 PE=1 SV=2	28	21	294	20	1041	119.2	mRNA Processing	R-HSA-72163	mRNA Splicing - Major Pathway	7.93492e+06	1.55166e+07	1.62774e+07	1.23051e+07	1.82848e+07	1.34781e+07	1.29352e+07	8.55115e+06	1.34216e+07	1.69599e+07	1.54048e+07	1.53134e+07	1.1949e+07	1.39343e+07	1.6167e+07	1.00114e+07	1.49137e+07	1.05051e+07	1.77908e+07	1.51956e+07	1.35595e+07	1.30966e+07	6.65262e+06	6.81877e+06	1.06103e+07	1.1829e+07	1.18573e+07	1.7958e+07	1.43081e+07	1.72357e+07	1.3881e+07	1.72871e+07	1.56291e+07	1.78257e+07	1.37201e+07	1.2269e+07	1.54348e+07
Q9BS26	erp44	Endoplasmic reticulum resident protein 44 OS=Homo sapiens OX=9606 GN=ERP44 PE=1 SV=1	>sp|Q9BS26|ERP44_HUMAN Endoplasmic reticulum resident protein 44 OS=Homo sapiens OX=9606 GN=ERP44 PE=1 SV=1	53	19	963	18	406	46.9		R-HSA-6798695	Neutrophil degranulation	2.8119e+08	3.23391e+08	3.00933e+08	3.12267e+08	2.81792e+08	2.80033e+08	3.00763e+08	2.76119e+08	2.87449e+08	3.35857e+08	3.23242e+08	3.00391e+08	3.15863e+08	3.1862e+08	3.22985e+08	3.0032e+08	2.99619e+08	3.02661e+08	2.85442e+08	2.8484e+08	2.9293e+08	2.52758e+08	2.85772e+08	3.38447e+08	3.07487e+08	3.32762e+08	3.45596e+08	2.74326e+08	3.10294e+08	2.65065e+08	3.10582e+08	3.03145e+08	2.60838e+08	2.84016e+08	3.08254e+08	2.75963e+08	3.12219e+08
O15269	sptlc1	Serine palmitoyltransferase 1 OS=Homo sapiens OX=9606 GN=SPTLC1 PE=1 SV=1	>sp|O15269|SPTC1_HUMAN Serine palmitoyltransferase 1 OS=Homo sapiens OX=9606 GN=SPTLC1 PE=1 SV=1	26	12	289	12	473	52.7	Sphingolipid pathway; Neurodegeneration with brain iron accumulation (NBIA) subtypes pathway; Sphingolipid Metabolism (general overview); Sphingolipid Metabolism (integrated pathway)	R-HSA-1660661	Sphingolipid de novo biosynthesis	3.94989e+07	3.82314e+07	3.91871e+07	2.97531e+07	6.2462e+07	6.42336e+07	3.93999e+07	3.21564e+07	4.50944e+07	6.4312e+07	6.8194e+07	4.61064e+07	6.10553e+07	3.98146e+07	5.77884e+07	6.12166e+07	5.75504e+07	5.07219e+07	3.42935e+07	4.49284e+07	4.31727e+07	4.10921e+07	3.73411e+07	5.76302e+07	6.60298e+07	5.1016e+07	5.6674e+07	5.16596e+07	4.0185e+07	4.94948e+07	5.31503e+07	3.35892e+07	5.28957e+07	6.06744e+07	5.64048e+07	3.61721e+07	4.18142e+07
O60493	snx3	Sorting nexin-3 OS=Homo sapiens OX=9606 GN=SNX3 PE=1 SV=3	>sp|O60493|SNX3_HUMAN Sorting nexin-3 OS=Homo sapiens OX=9606 GN=SNX3 PE=1 SV=3	61	9	483	7	162	18.8		R-HSA-5689880; R-HSA-3238698	Ub-specific processing proteases; WNT ligand biogenesis and trafficking	1.67075e+08	1.5621e+08	1.52157e+08	1.57981e+08	1.65567e+08	1.66362e+08	1.4431e+08	1.45434e+08	1.53904e+08	1.3939e+08	1.37766e+08	1.39657e+08	1.39216e+08	1.48703e+08	1.50877e+08	1.53313e+08	1.42541e+08	1.57257e+08	1.49317e+08	1.50634e+08	1.4432e+08	1.51755e+08	1.52946e+08	1.44994e+08	1.36778e+08	1.34969e+08	1.24953e+08	1.73324e+08	1.68892e+08	1.41398e+08	1.72621e+08	1.63356e+08	1.61833e+08	1.54914e+08	1.33814e+08	1.3069e+08	1.5349e+08
Q92625	anks1a	Ankyrin repeat and SAM domain-containing protein 1A OS=Homo sapiens OX=9606 GN=ANKS1A PE=1 SV=4	>sp|Q92625|ANS1A_HUMAN Ankyrin repeat and SAM domain-containing protein 1A OS=Homo sapiens OX=9606 GN=ANKS1A PE=1 SV=4	8	6	12	6	1134	123				2.28627e+06	2.21457e+06	1.17692e+06	3.18183e+06	2.72101e+06	2.09466e+06	3.01976e+06	3.21419e+06	2.19839e+06	2.14518e+06	1.92173e+06	2.09558e+06	3.13906e+06	3.37468e+06	2.41168e+06	2.2894e+06	1.75674e+06	2.58361e+06	2.07535e+06	2.69893e+06	2.49703e+06	2.96064e+06	941068	1.70547e+06	812583	1.47153e+06	2.15861e+06	2.75139e+06	2.11454e+06	3.30118e+06	4.59705e+06	2.99841e+06	1.54502e+06	2.28546e+06	2.35022e+06	2.9465e+06	996624
Q9NPA8	eny2	Transcription and mRNA export factor ENY2 OS=Homo sapiens OX=9606 GN=ENY2 PE=1 SV=1	>sp|Q9NPA8|ENY2_HUMAN Transcription and mRNA export factor ENY2 OS=Homo sapiens OX=9606 GN=ENY2 PE=1 SV=1	42	4	118	4	101	11.5		R-HSA-3214847	HATs acetylate histones	2.18276e+07	2.90476e+07	4.34914e+07	1.62624e+07	2.55112e+07	3.78103e+07	2.29523e+07	2.74381e+07	1.73793e+07	2.35649e+07	2.34352e+07	2.18127e+07	1.68744e+07	3.09951e+07	1.67526e+07	2.71979e+07	4.10409e+07	2.20819e+07	2.59605e+07	2.51857e+07	1.50593e+07	2.30797e+07	2.50895e+07	2.27112e+07	2.17297e+07	3.47018e+07	3.77461e+07	2.40205e+07	1.65753e+07	3.08166e+07	1.81845e+07	2.28842e+07	1.76139e+07	2.66803e+07	1.59602e+07	2.11639e+07	2.92745e+07
Q66K14	tbc1d9b	TBC1 domain family member 9B OS=Homo sapiens OX=9606 GN=TBC1D9B PE=1 SV=3	>sp|Q66K14|TBC9B_HUMAN TBC1 domain family member 9B OS=Homo sapiens OX=9606 GN=TBC1D9B PE=1 SV=3	8	8	38	8	1250	140.4				4.71659e+06	4.55374e+06	2.55038e+06	6.59115e+06	2.74216e+06	2.09124e+06	3.78343e+06	2.91903e+06	2.94544e+06	4.0931e+06	3.42834e+06	3.04358e+06	2.20616e+06	6.24751e+06	7.06177e+06	8.22073e+06	5.04823e+06	3.98049e+06	2.40231e+06	3.43285e+06	2.45575e+06	2.81052e+06	2.92358e+06	2.6235e+06	3.54196e+06	3.68104e+06	3.40335e+06	6.96453e+06	5.39638e+06	5.64868e+06	5.07697e+06	4.1823e+06	3.32806e+06	6.33109e+06	2.70623e+06	3.82108e+06	3.55411e+06
P54577	yars	Tyrosine--tRNA ligase, cytoplasmic OS=Homo sapiens OX=9606 GN=YARS PE=1 SV=4	>sp|P54577|SYYC_HUMAN Tyrosine--tRNA ligase, cytoplasmic OS=Homo sapiens OX=9606 GN=YARS PE=1 SV=4	69	39	2118	39	528	59.1	Nephrotic syndrome	R-HSA-379716	Cytosolic tRNA aminoacylation	5.87538e+08	5.82364e+08	5.77081e+08	5.85979e+08	5.93322e+08	5.91357e+08	5.36214e+08	5.75302e+08	5.55205e+08	5.42319e+08	5.31877e+08	5.35148e+08	5.76308e+08	5.87243e+08	5.8179e+08	5.83388e+08	5.50916e+08	6.05981e+08	6.193e+08	6.1902e+08	5.77049e+08	6.13031e+08	6.77878e+08	6.09909e+08	6.17942e+08	6.40468e+08	6.14894e+08	5.83562e+08	5.76519e+08	5.47254e+08	5.94094e+08	6.09246e+08	6.03678e+08	5.55897e+08	5.51617e+08	5.88573e+08	5.95463e+08
Q9Y277	vdac3	Voltage-dependent anion-selective channel protein 3 OS=Homo sapiens OX=9606 GN=VDAC3 PE=1 SV=1	>sp|Q9Y277|VDAC3_HUMAN Voltage-dependent anion-selective channel protein 3 OS=Homo sapiens OX=9606 GN=VDAC3 PE=1 SV=1	53	11	1002	10	283	30.6	Ferroptosis; Hepatitis B infection	R-HSA-5689880; R-HSA-8949215	Ub-specific processing proteases; Mitochondrial calcium ion transport	2.27354e+08	2.53767e+08	2.0955e+08	2.24327e+08	2.52792e+08	2.54117e+08	2.66689e+08	2.33618e+08	2.57993e+08	2.70541e+08	2.65125e+08	2.85639e+08	2.6161e+08	2.60683e+08	2.50983e+08	2.51868e+08	2.52496e+08	2.41545e+08	2.96596e+08	2.69437e+08	2.50318e+08	2.533e+08	3.04975e+08	2.75732e+08	2.85466e+08	2.73859e+08	2.72484e+08	2.56663e+08	2.59813e+08	2.49126e+08	2.07717e+08	2.47739e+08	2.65398e+08	2.82612e+08	2.54853e+08	2.57467e+08	2.82342e+08
Q14320	fam50a	Protein FAM50A OS=Homo sapiens OX=9606 GN=FAM50A PE=1 SV=2	>sp|Q14320|FA50A_HUMAN Protein FAM50A OS=Homo sapiens OX=9606 GN=FAM50A PE=1 SV=2	43	14	421	13	339	40.2				1.31701e+08	1.21363e+08	1.15685e+08	1.24292e+08	1.15165e+08	1.22497e+08	1.19022e+08	1.16448e+08	9.64093e+07	8.41396e+07	9.27917e+07	9.62088e+07	9.14392e+07	1.16296e+08	1.21641e+08	1.26136e+08	1.2482e+08	1.23561e+08	1.13977e+08	1.23695e+08	1.15981e+08	1.15365e+08	1.01083e+08	8.9679e+07	1.09527e+08	1.12125e+08	1.10428e+08	1.18053e+08	1.12598e+08	1.20385e+08	1.12599e+08	1.19751e+08	1.15822e+08	1.33815e+08	1.2006e+08	1.32777e+08	1.10315e+08
Q99700	atxn2	Ataxin-2 OS=Homo sapiens OX=9606 GN=ATXN2 PE=1 SV=2	>sp|Q99700|ATX2_HUMAN Ataxin-2 OS=Homo sapiens OX=9606 GN=ATXN2 PE=1 SV=2	11	10	127	10	1313	140.2	Parkinsons Disease Pathway; EGF/EGFR Signaling Pathway			1.94848e+07	1.51039e+07	1.69869e+07	1.61682e+07	1.27381e+07	1.58679e+07	1.73724e+07	1.82034e+07	1.70204e+07	1.50491e+07	2.23356e+07	1.54652e+07	1.74493e+07	1.83569e+07	1.69206e+07	9.39147e+06	1.59821e+07	2.49531e+07	1.59032e+07	1.30296e+07	1.91196e+07	1.75972e+07	2.05146e+07	1.65891e+07	2.62943e+07	1.665e+07	1.76073e+07	1.90014e+07	1.74227e+07	1.79497e+07	2.14596e+07	1.6972e+07	1.63113e+07	1.32166e+07	1.68121e+07	1.92166e+07	2.20263e+07
P49768	psen1	Presenilin-1 OS=Homo sapiens OX=9606 GN=PSEN1 PE=1 SV=1	>sp|P49768|PSN1_HUMAN Presenilin-1 OS=Homo sapiens OX=9606 GN=PSEN1 PE=1 SV=1	16	4	101	4	467	52.6	Alzheimers Disease; Notch Signaling; Canonical and Non-canonical Notch signaling; Notch Signaling Pathway Netpath	R-HSA-6798695; R-HSA-1251985; R-HSA-1474228; R-HSA-3928665; R-HSA-2122948; R-HSA-2644606; R-HSA-2894862; R-HSA-2979096; R-HSA-9013507; R-HSA-205043; R-HSA-9013700; R-HSA-193692; R-HSA-9017802	Neutrophil degranulation; Nuclear signaling by ERBB4; Degradation of the extracellular matrix; EPH-ephrin mediated repulsion of cells; Activated NOTCH1 Transmits Signal to the Nucleus; Constitutive Signaling by NOTCH1 PEST Domain Mutants; Constitutive Signaling by NOTCH1 HD+PEST Domain Mutants; NOTCH2 Activation and Transmission of Signal to the Nucleus; NRIF signals cell death from the nucleus; …	1.04092e+07	6.46315e+06	6.26615e+06	6.65849e+06	6.75543e+06	7.58843e+06	8.33469e+06	5.80824e+06	8.80548e+06	9.57782e+06	1.03635e+07	1.15624e+07	9.63375e+06	8.73777e+06	1.02405e+07	7.52574e+06	8.49225e+06	8.70973e+06	1.46912e+07	8.31314e+06	7.92212e+06	6.39676e+06	1.02817e+07	5.57297e+06	9.14422e+06	1.03141e+07	9.97265e+06	8.51566e+06	6.66159e+06	8.0034e+06	6.15782e+06	1.04008e+07	7.90399e+06	1.18693e+07	8.32172e+06	7.06383e+06	1.22239e+07
O95684	fgfr1op	FGFR1 oncogene partner OS=Homo sapiens OX=9606 GN=FGFR1OP PE=1 SV=1	>sp|O95684|FR1OP_HUMAN FGFR1 oncogene partner OS=Homo sapiens OX=9606 GN=FGFR1OP PE=1 SV=1	37	10	77	10	399	43	Genes related to primary cilium development (based on CRISPR); 3q29 copy number variation syndrome	R-HSA-380320; R-HSA-2565942; R-HSA-380259; R-HSA-380270; R-HSA-380284; R-HSA-5620912; R-HSA-8854518; R-HSA-1839117; R-HSA-5655302	Recruitment of NuMA to mitotic centrosomes; Regulation of PLK1 Activity at G2/M Transition; Loss of Nlp from mitotic centrosomes; Recruitment of mitotic centrosome proteins and complexes; Anchoring of the basal body to the plasma membrane; AURKA Activation by TPX2; Signaling by cytosolic FGFR1 fusion mutants; Signaling by FGFR1 in disease	1.70848e+07	1.86823e+07	1.28444e+07	2.23266e+07	1.06541e+07	1.94141e+07	2.13427e+07	1.40173e+07	1.34385e+07	1.76105e+07	1.76128e+07	2.26703e+07	1.68911e+07	1.10632e+07	1.21757e+07	1.31778e+07	1.34258e+07	1.01036e+07	1.63641e+07	1.98292e+07	1.73166e+07	2.19014e+07	1.49076e+07	1.99259e+07	1.89943e+07	2.44034e+07	1.74613e+07	1.40894e+07	1.93166e+07	2.05644e+07	2.14344e+07	1.2401e+07	1.87322e+07	1.79406e+07	1.74645e+07	1.56531e+07	1.11147e+07
Q9H1A4	anapc1	Anaphase-promoting complex subunit 1 OS=Homo sapiens OX=9606 GN=ANAPC1 PE=1 SV=1	>sp|Q9H1A4|APC1_HUMAN Anaphase-promoting complex subunit 1 OS=Homo sapiens OX=9606 GN=ANAPC1 PE=1 SV=1	10	13	194	13	1944	216.4	Cell Cycle	R-HSA-983168; R-HSA-174154; R-HSA-174178; R-HSA-174184; R-HSA-2467813; R-HSA-69017; R-HSA-174084; R-HSA-9687136; R-HSA-2559582; R-HSA-174048; R-HSA-179409; R-HSA-141430; R-HSA-176407; R-HSA-176408; R-HSA-176409; R-HSA-176412; R-HSA-8853884	Antigen processing: Ubiquitination & Proteasome degradation; APC/C:Cdc20 mediated degradation of Securin; APC/C:Cdh1 mediated degradation of Cdc20 and other APC/C:Cdh1 targeted proteins in late mitosis/early G1; Cdc20:Phospho-APC/C mediated degradation of Cyclin A; Separation of Sister Chromatids; CDK-mediated phosphorylation and removal of Cdc6; Autodegradation of Cdh1 by Cdh1:APC/C; Aberrant re…	3.31265e+07	3.87919e+07	3.63623e+07	3.65073e+07	2.8685e+07	2.9995e+07	3.47231e+07	3.4747e+07	3.29943e+07	3.9075e+07	4.17971e+07	3.99804e+07	3.99266e+07	3.08324e+07	3.41709e+07	3.78443e+07	3.65312e+07	2.99081e+07	3.62687e+07	4.43806e+07	3.91384e+07	4.15477e+07	4.45161e+07	3.65419e+07	4.29446e+07	4.24773e+07	4.25936e+07	3.19698e+07	3.5364e+07	4.03013e+07	3.57555e+07	4.01085e+07	3.81314e+07	4.24453e+07	3.67598e+07	3.53816e+07	3.7376e+07
Q969V3	ncln	Nicalin OS=Homo sapiens OX=9606 GN=NCLN PE=1 SV=2	>sp|Q969V3|NCLN_HUMAN Nicalin OS=Homo sapiens OX=9606 GN=NCLN PE=1 SV=2	33	16	486	16	563	62.9				1.08735e+08	1.14645e+08	9.4559e+07	1.06733e+08	1.19417e+08	1.12779e+08	1.16214e+08	1.15561e+08	9.49215e+07	9.98015e+07	1.11835e+08	1.1013e+08	1.04832e+08	1.10929e+08	1.4561e+08	1.11002e+08	1.18091e+08	1.15677e+08	1.2296e+08	1.20748e+08	1.07683e+08	1.15271e+08	1.06315e+08	1.09519e+08	1.11643e+08	1.10311e+08	1.13675e+08	1.10301e+08	1.12944e+08	1.3243e+08	1.14175e+08	1.18219e+08	1.15433e+08	1.08605e+08	1.12903e+08	1.19527e+08	1.16657e+08
Q15054	pold3	DNA polymerase delta subunit 3 OS=Homo sapiens OX=9606 GN=POLD3 PE=1 SV=2	>sp|Q15054|DPOD3_HUMAN DNA polymerase delta subunit 3 OS=Homo sapiens OX=9606 GN=POLD3 PE=1 SV=2	16	6	152	6	466	51.4	Homologous recombination; Retinoblastoma Gene in Cancer; Pyrimidine metabolism; DNA Replication; Base Excision Repair; Nucleotide Excision Repair; DNA Repair Pathways Full Network; DNA Mismatch Repair	R-HSA-5685942; R-HSA-5656169; R-HSA-6782135; R-HSA-6782210; R-HSA-110314; R-HSA-5696400; R-HSA-5696397; R-HSA-5651801; R-HSA-174411; R-HSA-69091; R-HSA-69166; R-HSA-69183; R-HSA-174414; R-HSA-174417; R-HSA-174437; R-HSA-5358565; R-HSA-5358606	HDR through Homologous Recombination (HRR); Termination of translesion DNA synthesis; Dual incision in TC-NER; Gap-filling DNA repair synthesis and ligation in TC-NER; Recognition of DNA damage by PCNA-containing replication complex; Dual Incision in GG-NER; Gap-filling DNA repair synthesis and ligation in GG-NER; PCNA-Dependent Long Patch Base Excision Repair; Polymerase switching on the C-stran…	1.03112e+07	9.13501e+06	1.16942e+07	1.29332e+07	1.21577e+07	4.42297e+06	1.03378e+07	1.4639e+07	1.38235e+07	1.56189e+07	1.09256e+07	1.91435e+07	1.4236e+07	1.61481e+07	1.77045e+07	1.12927e+07	1.53745e+07	7.60956e+06	1.12431e+07	1.4619e+07	1.7298e+07	1.67033e+07	9.76734e+06	3.85634e+06	1.12308e+07	1.31698e+07	1.21207e+07	1.04334e+07	9.62456e+06	1.3072e+07	1.63899e+07	1.08706e+07	1.0601e+07	1.28468e+07	1.50859e+07	1.27167e+07	1.56393e+07
P23526	ahcy	Adenosylhomocysteinase OS=Homo sapiens OX=9606 GN=AHCY PE=1 SV=4	>sp|P23526|SAHH_HUMAN Adenosylhomocysteinase OS=Homo sapiens OX=9606 GN=AHCY PE=1 SV=4	58	26	4746	24	432	47.7	Folate Metabolism; Trans-sulfuration pathway; One Carbon Metabolism; Trans-sulfuration and one carbon metabolism; Methionine De Novo and Salvage Pathway; Ethanol effects on histone modifications	R-HSA-156581; R-HSA-1614635; R-HSA-2408508; R-HSA-5578997	Methylation; Sulfur amino acid metabolism; Metabolism of ingested SeMet, Sec, MeSec into H2Se; Defective AHCY causes HMAHCHD	3.13887e+09	3.00714e+09	3.01696e+09	2.98454e+09	3.21011e+09	3.31782e+09	3.33438e+09	3.4014e+09	3.42792e+09	3.41294e+09	3.43824e+09	3.37848e+09	3.3626e+09	3.306e+09	3.05974e+09	2.97136e+09	3.19934e+09	3.30038e+09	3.13778e+09	3.34346e+09	3.21393e+09	3.31924e+09	3.29694e+09	3.17069e+09	3.16767e+09	3.13763e+09	3.04064e+09	3.1961e+09	3.08473e+09	3.29236e+09	3.195e+09	3.30334e+09	3.1928e+09	3.37118e+09	3.45716e+09	3.36569e+09	3.38539e+09
Q16186	adrm1	Proteasomal ubiquitin receptor ADRM1 OS=Homo sapiens OX=9606 GN=ADRM1 PE=1 SV=2	>sp|Q16186|ADRM1_HUMAN Proteasomal ubiquitin receptor ADRM1 OS=Homo sapiens OX=9606 GN=ADRM1 PE=1 SV=2	20	7	443	7	407	42.1		R-HSA-5689603; R-HSA-5689880	UCH proteinases; Ub-specific processing proteases	1.118e+08	1.06582e+08	1.05176e+08	1.0808e+08	1.00513e+08	1.18422e+08	1.01707e+08	1.05185e+08	8.5002e+07	9.58852e+07	9.39759e+07	8.62695e+07	9.72481e+07	1.22247e+08	1.07056e+08	1.21629e+08	1.15863e+08	1.0567e+08	1.06174e+08	1.14261e+08	1.09488e+08	1.01932e+08	9.75777e+07	9.31133e+07	1.03593e+08	1.00704e+08	9.97133e+07	1.09619e+08	1.11718e+08	1.09166e+08	1.15183e+08	1.06043e+08	1.13362e+08	1.23964e+08	1.07805e+08	1.10993e+08	9.36839e+07
Q01968	ocrl	Inositol polyphosphate 5-phosphatase OCRL OS=Homo sapiens OX=9606 GN=OCRL PE=1 SV=3	>sp|Q01968|OCRL_HUMAN Inositol polyphosphate 5-phosphatase OCRL OS=Homo sapiens OX=9606 GN=OCRL PE=1 SV=3	10	7	18	7	901	104.1	VEGFA-VEGFR2 Signaling Pathway; Ciliopathies	R-HSA-432722; R-HSA-9013423; R-HSA-9013409; R-HSA-8856828; R-HSA-1855204; R-HSA-1660499; R-HSA-1660514; R-HSA-1855183	Golgi Associated Vesicle Biogenesis; RAC3 GTPase cycle; RHOJ GTPase cycle; Clathrin-mediated endocytosis; Synthesis of IP3 and IP4 in the cytosol; Synthesis of PIPs at the plasma membrane; Synthesis of PIPs at the Golgi membrane; Synthesis of IP2, IP, and Ins in the cytosol	971730		1.24813e+06											2.5359e+06	1.33361e+06		2.03517e+06	1.44615e+06		1.22858e+06	1.23083e+06											739441	1.07862e+06	1.15535e+06	976547	979696
P25490	yy1	Transcriptional repressor protein YY1 OS=Homo sapiens OX=9606 GN=YY1 PE=1 SV=2	>sp|P25490|TYY1_HUMAN Transcriptional repressor protein YY1 OS=Homo sapiens OX=9606 GN=YY1 PE=1 SV=2	28	9	151	9	414	44.7	Sterol Regulatory Element-Binding Proteins (SREBP) signalling; Mammary gland development pathway - Pregnancy and lactation (Stage 3 of 4)	R-HSA-5689603; R-HSA-9018519; R-HSA-5617472; R-HSA-5696394; R-HSA-8866910	UCH proteinases; Estrogen-dependent gene expression; Activation of anterior HOX genes in hindbrain development during early embryogenesis; DNA Damage Recognition in GG-NER; TFAP2 (AP-2) family regulates transcription of growth factors and their receptors	9.89498e+06	1.24314e+07	1.04589e+07	9.90749e+06	7.90682e+06	7.17771e+06	7.01866e+06	5.20873e+06	1.12491e+07	1.39365e+07	1.25322e+07	1.01265e+07	1.16953e+07	5.21226e+06	1.46293e+07	1.41355e+07	1.18401e+07	6.03929e+06	9.16566e+06	7.94237e+06	7.25747e+06	6.94922e+06	5.70139e+06	1.043e+07	1.20324e+07	9.99198e+06	7.31183e+06	1.31878e+07	1.81509e+07	9.59949e+06	1.24794e+07	8.41002e+06	1.15777e+07	5.8049e+06	1.20283e+07	9.67533e+06	7.53487e+06
Q14142	trim14	Tripartite motif-containing protein 14 OS=Homo sapiens OX=9606 GN=TRIM14 PE=1 SV=2	>sp|Q14142|TRI14_HUMAN Tripartite motif-containing protein 14 OS=Homo sapiens OX=9606 GN=TRIM14 PE=1 SV=2	12	4	49	4	442	49.7		R-HSA-877300	Interferon gamma signaling	6.38723e+06	4.48887e+06	5.63975e+06	4.1755e+06	5.11548e+06	5.06677e+06	4.36193e+06	5.57915e+06	7.29022e+06	6.93815e+06	7.74323e+06	7.02536e+06	7.89723e+06	7.54902e+06	5.35449e+06	5.65241e+06	4.19149e+06	5.48846e+06	5.74381e+06	5.39585e+06	3.91471e+06	4.56728e+06	7.82182e+06	7.15401e+06	6.11468e+06	5.23333e+06	6.24269e+06	3.6801e+06	2.60115e+06	2.22232e+06	2.43778e+06	6.24649e+06	4.88935e+06	6.93503e+06	5.24837e+06	4.34023e+06	8.84604e+06
O60504	sorbs3	Vinexin OS=Homo sapiens OX=9606 GN=SORBS3 PE=1 SV=2	>sp|O60504|VINEX_HUMAN Vinexin OS=Homo sapiens OX=9606 GN=SORBS3 PE=1 SV=2	16	8	113	8	671	75.3		R-HSA-445355	Smooth Muscle Contraction	1.78386e+07	1.77899e+07	1.78385e+07	1.53417e+07	1.34036e+07	2.25466e+07	1.56727e+07	1.60207e+07	1.69251e+07	2.04907e+07	2.00614e+07	1.87694e+07	1.76856e+07	1.56633e+07	1.80612e+07	1.92335e+07	1.66595e+07	1.83531e+07	1.65227e+07	2.23843e+07	1.83786e+07	1.97206e+07	2.07048e+07	1.76626e+07	1.45767e+07	1.60701e+07	1.75771e+07	1.75747e+07	1.97309e+07	1.81011e+07	1.68146e+07	1.92898e+07	1.98039e+07	2.45476e+07	1.96498e+07	2.03114e+07	2.29675e+07
Q6NUQ4	tmem214	Transmembrane protein 214 OS=Homo sapiens OX=9606 GN=TMEM214 PE=1 SV=2	>sp|Q6NUQ4|TM214_HUMAN Transmembrane protein 214 OS=Homo sapiens OX=9606 GN=TMEM214 PE=1 SV=2	26	15	174	15	689	77.1				5.42136e+07	3.08515e+07	3.71024e+07	3.66278e+07	3.63383e+07	3.1257e+07	3.33606e+07	3.52128e+07	3.67013e+07	3.28811e+07	3.31561e+07	3.4023e+07	3.01255e+07	5.06043e+07	3.95586e+07	4.64823e+07	4.0834e+07	4.31597e+07	3.09034e+07	3.97796e+07	3.36547e+07	3.67511e+07	4.3881e+07	4.66788e+07	4.29678e+07	3.73283e+07	4.01059e+07	4.54179e+07	4.03546e+07	3.90716e+07	4.13947e+07	3.46297e+07	3.62121e+07	4.11521e+07	3.65696e+07	3.36977e+07	5.3228e+07
P50148	gnaq	Guanine nucleotide-binding protein G(q) subunit alpha OS=Homo sapiens OX=9606 GN=GNAQ PE=1 SV=4	>sp|P50148|GNAQ_HUMAN Guanine nucleotide-binding protein G(q) subunit alpha OS=Homo sapiens OX=9606 GN=GNAQ PE=1 SV=4	25	7	124	3	359	42.1	Human Thyroid Stimulating Hormone (TSH) signaling pathway; Regulation of Microtubule Cytoskeleton; Alzheimers Disease; Corticotropin-releasing hormone signaling pathway; Myometrial Relaxation and Contraction Pathways; G Protein Signaling Pathways; Circadian rhythm related genes; Cell-type Dependent Selectivity of CCK2R Signaling; Pathways Regulating Hippo Signaling; Gastrin Signaling Pathway; PKC…	R-HSA-416476; R-HSA-456926; R-HSA-202040; R-HSA-418592; R-HSA-428930; R-HSA-6814122; R-HSA-434316; R-HSA-112043; R-HSA-399997	G alpha (q) signalling events; Thrombin signalling through proteinase activated receptors (PARs); G-protein activation; ADP signalling through P2Y purinoceptor 1; Thromboxane signalling through TP receptor; Cooperation of PDCL (PhLP1) and TRiC/CCT in G-protein beta folding; Fatty Acids bound to GPR40 (FFAR1) regulate insulin secretion; PLC beta mediated events; Acetylcholine regulates insulin sec…	1.85491e+06	2.24418e+06	4.33723e+06	1.58825e+06	1.06006e+06	1.23406e+06	1.46548e+06	1.80826e+06	1.21117e+06	1.1171e+06	1.79307e+06	1.67883e+06	1.44017e+06	950856	1.1646e+06	1.89609e+06	1.41317e+06	1.05399e+06	1.43494e+06	1.84187e+06	1.32784e+06	1.46486e+06		1.67056e+06	1.631e+06	1.58492e+06	1.48527e+06	561879	1.54815e+06	1.23818e+06	1.15955e+06	1.62807e+06	1.43482e+06	1.69956e+06	1.44089e+06	1.47621e+06
Q7L576	cyfip1	Cytoplasmic FMR1-interacting protein 1 OS=Homo sapiens OX=9606 GN=CYFIP1 PE=1 SV=1	>sp|Q7L576|CYFP1_HUMAN Cytoplasmic FMR1-interacting protein 1 OS=Homo sapiens OX=9606 GN=CYFIP1 PE=1 SV=1	27	28	990	28	1253	145.1	Brain-Derived Neurotrophic Factor (BDNF) signaling pathway; Prader-Willi and Angelman Syndrome; Fragile X Syndrome ; Disruption of postsynaptic signalling by CNV; 15q11.2 copy number variation syndrome; G13 Signaling Pathway	R-HSA-6798695; R-HSA-2029482; R-HSA-9664422; R-HSA-5663213; R-HSA-9013149; R-HSA-9013408; R-HSA-9013404; R-HSA-9013423; R-HSA-4420097	Neutrophil degranulation; Regulation of actin dynamics for phagocytic cup formation; FCGR3A-mediated phagocytosis; RHO GTPases Activate WASPs and WAVEs; RAC1 GTPase cycle; RHOG GTPase cycle; RAC2 GTPase cycle; RAC3 GTPase cycle; VEGFA-VEGFR2 Pathway	1.34332e+08	1.35201e+08	1.18749e+08	1.33784e+08	1.38915e+08	1.42406e+08	1.498e+08	1.42854e+08	1.30744e+08	1.4698e+08	1.36625e+08	1.44759e+08	1.44591e+08	1.66302e+08	1.41556e+08	1.29224e+08	1.37807e+08	1.31438e+08	1.5226e+08	1.49255e+08	1.39253e+08	1.44203e+08	1.56683e+08	1.50558e+08	1.51627e+08	1.50386e+08	1.64444e+08	1.47815e+08	1.34558e+08	1.49565e+08	1.36476e+08	1.47599e+08	1.51024e+08	1.42283e+08	1.50494e+08	1.4696e+08	1.52873e+08
Q9BQE9	bcl7b	B-cell CLL/lymphoma 7 protein family member B OS=Homo sapiens OX=9606 GN=BCL7B PE=1 SV=1	>sp|Q9BQE9|BCL7B_HUMAN B-cell CLL/lymphoma 7 protein family member B OS=Homo sapiens OX=9606 GN=BCL7B PE=1 SV=1	37	4	46	4	202	22.2				3.07488e+06	3.74569e+06	3.17226e+06	3.12886e+06	3.22858e+06	3.71751e+06	3.7513e+06	3.48296e+06	2.71124e+06	3.3657e+06	2.48942e+06	4.44772e+06	3.06643e+06	3.50032e+06	2.69291e+06	3.54754e+06	2.82599e+06	2.96229e+06	3.01558e+06	3.52133e+06	3.65418e+06	3.67564e+06	2.24832e+06	2.90826e+06	3.08327e+06	4.40193e+06	3.02849e+06	3.31022e+06	2.67226e+06	2.77391e+06	2.90584e+06	3.21284e+06	3.93723e+06	3.25796e+06	3.10342e+06	3.25961e+06	3.46211e+06
Q9UDR5	aass	Alpha-aminoadipic semialdehyde synthase, mitochondrial OS=Homo sapiens OX=9606 GN=AASS PE=1 SV=1	>sp|Q9UDR5|AASS_HUMAN Alpha-aminoadipic semialdehyde synthase, mitochondrial OS=Homo sapiens OX=9606 GN=AASS PE=1 SV=1	40	27	673	27	926	102.1	Vitamin B6-dependent and responsive disorders	R-HSA-71064	Lysine catabolism	1.00598e+08	1.01031e+08	1.03749e+08	9.94139e+07	1.0245e+08	1.21059e+08	1.16606e+08	1.04352e+08	9.80103e+07	1.00146e+08	1.00836e+08	9.05547e+07	9.12955e+07	1.06322e+08	1.01475e+08	9.87714e+07	1.07841e+08	1.06223e+08	1.03385e+08	1.01318e+08	1.0112e+08	9.70003e+07	7.93132e+07	9.7338e+07	9.30002e+07	9.25612e+07	9.04986e+07	8.57625e+07	1.02873e+08	1.0249e+08	9.8309e+07	1.03479e+08	1.03125e+08	1.06665e+08	1.11011e+08	8.92364e+07	8.3556e+07
Q8IYU8	micu2	Calcium uptake protein 2, mitochondrial OS=Homo sapiens OX=9606 GN=MICU2 PE=1 SV=2	>sp|Q8IYU8|MICU2_HUMAN Calcium uptake protein 2, mitochondrial OS=Homo sapiens OX=9606 GN=MICU2 PE=1 SV=2	9	2	21	2	434	49.6		R-HSA-8949664; R-HSA-8949215	Processing of SMDT1	1.05276e+06	1.62918e+06	1.6474e+06	1.14711e+06	2.54571e+06	4.78885e+06	7.28544e+06	3.23536e+06	1.21364e+06	3.95231e+06	1.25812e+06	958576	2.52664e+06	2.11796e+06	3.78992e+06	5.61985e+06	4.14251e+06	676006	3.41112e+06	6.5255e+06	3.2357e+06	4.21963e+06	1.28183e+06	2.73858e+06	1.47985e+06	1.52985e+06		4.20927e+06	6.9044e+06	3.8196e+06	3.82783e+06	1.36731e+06	4.33563e+06	6.11918e+06	3.77222e+06	1.85501e+06	4.14783e+06
Q6PD62	ctr9	RNA polymerase-associated protein CTR9 homolog OS=Homo sapiens OX=9606 GN=CTR9 PE=1 SV=1	>sp|Q6PD62|CTR9_HUMAN RNA polymerase-associated protein CTR9 homolog OS=Homo sapiens OX=9606 GN=CTR9 PE=1 SV=1	11	11	101	11	1173	133.4	Endoderm Differentiation	R-HSA-8866654; R-HSA-112382; R-HSA-674695; R-HSA-75955	E3 ubiquitin ligases ubiquitinate target proteins; Formation of RNA Pol II elongation complex ; RNA Polymerase II Pre-transcription Events	2.02269e+07	1.51089e+07	1.92624e+07	1.15823e+07	1.60391e+07	2.39302e+07	2.77292e+07	1.67029e+07	1.71921e+07	1.67179e+07	2.26692e+07	1.48324e+07	1.68064e+07	2.70737e+07	3.58491e+07	2.11149e+07	2.80961e+07	1.82135e+07	2.08522e+07	1.71248e+07	1.9704e+07	2.04767e+07	1.89316e+07	2.18661e+07	2.54727e+07	1.7437e+07	1.98243e+07	1.67722e+07	1.70114e+07	1.41361e+07	1.24152e+07	1.91596e+07	2.00844e+07	2.08039e+07	2.35056e+07	2.11409e+07	2.19024e+07
P01034	cst3	Cystatin-C OS=Homo sapiens OX=9606 GN=CST3 PE=1 SV=1	>sp|P01034|CYTC_HUMAN Cystatin-C OS=Homo sapiens OX=9606 GN=CST3 PE=1 SV=1	31	4	144	4	146	15.8		R-HSA-6798695; R-HSA-381426; R-HSA-8957275; R-HSA-977225	Neutrophil degranulation; Regulation of Insulin-like Growth Factor (IGF) transport and uptake by Insulin-like Growth Factor Binding Proteins (IGFBPs); Post-translational protein phosphorylation; Amyloid fiber formation	2.32265e+07	1.74595e+07	1.90986e+07	1.94153e+07	2.1785e+07	2.26182e+07	2.06997e+07	2.32481e+07	2.06113e+07	2.07331e+07	2.15575e+07	2.43746e+07	2.26277e+07	2.14654e+07	1.74616e+07	1.69253e+07	1.8372e+07	1.75355e+07	1.55384e+07	1.66291e+07	1.86932e+07	1.55892e+07	2.3607e+07	2.12355e+07	2.18431e+07	2.34125e+07	2.11968e+07	1.97808e+07	1.5435e+07	2.04617e+07	1.5101e+07	2.04761e+07	2.04376e+07	2.34953e+07	2.24416e+07	2.44635e+07	2.94047e+07
Q15773	mlf2	Myeloid leukemia factor 2 OS=Homo sapiens OX=9606 GN=MLF2 PE=1 SV=1	>sp|Q15773|MLF2_HUMAN Myeloid leukemia factor 2 OS=Homo sapiens OX=9606 GN=MLF2 PE=1 SV=1	21	4	27	4	248	28.1				1.65153e+06	563931	3.3788e+06		1.78387e+06		2.03816e+06	1.11397e+06							1.22296e+06		1.76387e+06							1.43507e+06	1.13125e+06	1.65774e+06	1.46953e+06	4.01275e+06	1.01829e+06	2.633e+06	1.31425e+06
P15121	akr1b1	Aldo-keto reductase family 1 member B1 OS=Homo sapiens OX=9606 GN=AKR1B1 PE=1 SV=3	>sp|P15121|ALDR_HUMAN Aldo-keto reductase family 1 member B1 OS=Homo sapiens OX=9606 GN=AKR1B1 PE=1 SV=3	48	11	338	10	316	35.8	Eicosanoid metabolism via Cyclo Oxygenases (COX); Polyol Pathway; Metapathway biotransformation Phase I and II	R-HSA-196108; R-HSA-5652227	Pregnenolone biosynthesis; Fructose biosynthesis	5.82924e+07	6.66857e+07	6.09836e+07	5.33925e+07	6.13241e+07	5.58729e+07	6.07659e+07	5.84804e+07	6.28343e+07	6.91159e+07	5.7965e+07	5.98289e+07	6.53752e+07	5.10713e+07	6.00852e+07	6.78797e+07	6.46242e+07	6.16523e+07	5.65105e+07	6.10988e+07	5.93634e+07	6.81237e+07	4.4108e+07	6.05395e+07	6.17283e+07	6.17671e+07	5.88846e+07	4.88202e+07	6.12516e+07	6.10064e+07	5.15869e+07	6.03583e+07	5.83357e+07	4.38411e+07	6.21791e+07	5.89568e+07	3.93583e+07
O94952	fbxo21	F-box only protein 21 OS=Homo sapiens OX=9606 GN=FBXO21 PE=2 SV=2	>sp|O94952|FBX21_HUMAN F-box only protein 21 OS=Homo sapiens OX=9606 GN=FBXO21 PE=2 SV=2	7	3	22	3	628	72.2		R-HSA-983168; R-HSA-8951664	Antigen processing: Ubiquitination & Proteasome degradation; Neddylation	791553	876970	752210	810843	822661	898837	823583	1.01014e+06	797668	599905		747450	1.08771e+06	1.04537e+06	590900	787301	847309	463682	456030	689744	588579	907811	661639	475229	657068	631181	1.29734e+06	870938	736501	1.03873e+06	816004	940825	725712	464280	604345	899167	750092
Q16740	clpp	ATP-dependent Clp protease proteolytic subunit, mitochondrial OS=Homo sapiens OX=9606 GN=CLPP PE=1 SV=1	>sp|Q16740|CLPP_HUMAN ATP-dependent Clp protease proteolytic subunit, mitochondrial OS=Homo sapiens OX=9606 GN=CLPP PE=1 SV=1	37	9	332	9	277	30.2				3.39967e+07	2.76038e+07	2.92405e+07	3.12471e+07	2.99686e+07	3.57714e+07	2.9999e+07	3.34706e+07	2.81514e+07	3.18797e+07	3.20793e+07	3.07624e+07	3.21808e+07	3.17788e+07	3.06961e+07	2.94309e+07	3.40426e+07	2.749e+07	3.04153e+07	3.43492e+07	3.31562e+07	3.22743e+07	3.40301e+07	3.04924e+07	3.17637e+07	3.0639e+07	2.90508e+07	2.91529e+07	2.88249e+07	3.08961e+07	2.87408e+07	3.06253e+07	3.53414e+07	3.2124e+07	3.05911e+07	3.33936e+07	2.64589e+07
P46782	rps5	40S ribosomal protein S5 OS=Homo sapiens OX=9606 GN=RPS5 PE=1 SV=4	>sp|P46782|RS5_HUMAN 40S ribosomal protein S5 OS=Homo sapiens OX=9606 GN=RPS5 PE=1 SV=4	51	12	1620	12	204	22.9	Cytoplasmic Ribosomal Proteins	R-HSA-9010553; R-HSA-6791226; R-HSA-156902; R-HSA-156827; R-HSA-72649; R-HSA-72689; R-HSA-72695; R-HSA-72702; R-HSA-72706; R-HSA-975957; R-HSA-1799339; R-HSA-192823; R-HSA-9633012; R-HSA-2408557; R-HSA-72764; R-HSA-975956	Regulation of expression of SLITs and ROBOs; Major pathway of rRNA processing in the nucleolus and cytosol; Peptide chain elongation; L13a-mediated translational silencing of Ceruloplasmin expression; Translation initiation complex formation; Formation of a pool of free 40S subunits; Formation of the ternary complex, and subsequently, the 43S complex; Ribosomal scanning and start codon recognitio…	4.55967e+08	5.19424e+08	5.71148e+08	5.25459e+08	5.43673e+08	3.11901e+08	6.23792e+08	5.62154e+08	4.95264e+08	8.1453e+08	5.94913e+08	4.83505e+08	4.92542e+08	5.8501e+08	4.90784e+08	4.99045e+08	6.72032e+08	7.62931e+08	5.19145e+08	5.00805e+08	6.31017e+08	5.22023e+08	4.49486e+08	5.81777e+08	4.74542e+08	5.09145e+08	5.05688e+08	6.13432e+08	6.38632e+08	5.20439e+08	5.50334e+08	6.30703e+08	5.85441e+08	4.80872e+08	7.48426e+08	4.50396e+08	4.87838e+08
P68400	csnk2a1	Casein kinase II subunit alpha OS=Homo sapiens OX=9606 GN=CSNK2A1 PE=1 SV=1	>sp|P68400|CSK21_HUMAN Casein kinase II subunit alpha OS=Homo sapiens OX=9606 GN=CSNK2A1 PE=1 SV=1	54	19	1475	18	391	45.1	TNF alpha Signaling Pathway; Brain-Derived Neurotrophic Factor (BDNF) signaling pathway; LncRNA involvement in canonical Wnt signaling and colorectal cancer; Breast cancer pathway; Wnt Signaling; ncRNAs involved in Wnt signaling in hepatocellular carcinoma; Translation inhibitors in chronically activated PDGFRA cells	R-HSA-8932339; R-HSA-8948751; R-HSA-6804756; R-HSA-6814122; R-HSA-445144; R-HSA-8939243; R-HSA-201688; R-HSA-8934903; R-HSA-2514853; R-HSA-1483191	ROS sensing by NFE2L2; Regulation of PTEN stability and activity; Regulation of TP53 Activity through Phosphorylation; Cooperation of PDCL (PhLP1) and TRiC/CCT in G-protein beta folding; Signal transduction by L1; RUNX1 interacts with co-factors whose precise effect on RUNX1 targets is not known; WNT mediated activation of DVL; Receptor Mediated Mitophagy; Condensation of Prometaphase Chromosomes…	2.86746e+08	3.13263e+08	2.60731e+08	2.85531e+08	2.76684e+08	3.14277e+08	3.06229e+08	2.65071e+08	2.21231e+08	3.13926e+08	2.95442e+08	3.04931e+08	2.92556e+08	2.96107e+08	2.9908e+08	3.12784e+08	2.83811e+08	2.74404e+08	2.99258e+08	2.78636e+08	3.00623e+08	2.68391e+08	3.1261e+08	2.79829e+08	2.93685e+08	3.2273e+08	3.23187e+08	2.72702e+08	2.8798e+08	2.81632e+08	2.62721e+08	3.10303e+08	2.86785e+08	3.31436e+08	2.82528e+08	2.56213e+08	3.23471e+08
P23142	fbln1	Fibulin-1 OS=Homo sapiens OX=9606 GN=FBLN1 PE=1 SV=4	>sp|P23142|FBLN1_HUMAN Fibulin-1 OS=Homo sapiens OX=9606 GN=FBLN1 PE=1 SV=4	18	9	98	9	703	77.2		R-HSA-2129379	Molecules associated with elastic fibres	9.95814e+06	6.8237e+06	1.52215e+06	7.12146e+06	1.14128e+07	9.45297e+06	8.00404e+06	8.77422e+06	1.00361e+07	1.07597e+07	1.15625e+07	1.19839e+07	1.12816e+07	9.02059e+06	3.97847e+06	9.94207e+06	7.56186e+06	4.89946e+06	6.32806e+06	5.86113e+06	2.63511e+06	3.76376e+06	1.73731e+07	1.51113e+07	1.4983e+07	1.38111e+07	1.16604e+07	4.71349e+06	7.13776e+06	4.83491e+06	8.43201e+06	8.06116e+06	7.19757e+06	8.89785e+06	7.86945e+06	9.47389e+06	1.99027e+07
O60684	kpna6	Importin subunit alpha-7 OS=Homo sapiens OX=9606 GN=KPNA6 PE=1 SV=1	>sp|O60684|IMA7_HUMAN Importin subunit alpha-7 OS=Homo sapiens OX=9606 GN=KPNA6 PE=1 SV=1	40	17	556	9	536	60				2.63031e+07	2.9064e+07	2.74397e+07	2.64501e+07	2.38688e+07	2.59873e+07	2.65938e+07	2.19554e+07	2.1962e+07	2.57186e+07	2.68189e+07	2.15463e+07	2.28551e+07	3.05093e+07	2.4724e+07	2.84394e+07	2.49971e+07	3.17617e+07	2.36988e+07	3.05583e+07	2.6789e+07	2.62184e+07	2.74896e+07	2.62918e+07	2.67232e+07	2.14327e+07	2.53344e+07	3.0326e+07	2.67818e+07	2.84175e+07	2.93728e+07	2.8538e+07	2.12905e+07	2.68182e+07	3.17586e+07	2.60263e+07	2.6745e+07
Q96CM8	acsf2	Medium-chain acyl-CoA ligase ACSF2, mitochondrial OS=Homo sapiens OX=9606 GN=ACSF2 PE=1 SV=2	>sp|Q96CM8|ACSF2_HUMAN Medium-chain acyl-CoA ligase ACSF2, mitochondrial OS=Homo sapiens OX=9606 GN=ACSF2 PE=1 SV=2	49	23	1101	23	615	68.1	Mitochondrial LC-Fatty Acid Beta-Oxidation	R-HSA-77289	Mitochondrial Fatty Acid Beta-Oxidation	2.26145e+08	1.71756e+08	1.85367e+08	1.80259e+08	1.83453e+08	1.88568e+08	1.88623e+08	2.01818e+08	2.16967e+08	2.12511e+08	1.99802e+08	2.06146e+08	2.07902e+08	2.20473e+08	2.09359e+08	1.86712e+08	2.03454e+08	1.97461e+08	1.89754e+08	1.90587e+08	2.03479e+08	1.89837e+08	2.28068e+08	2.22055e+08	2.11322e+08	1.97556e+08	2.15405e+08	1.88574e+08	1.95439e+08	2.00713e+08	2.03648e+08	1.76151e+08	1.9396e+08	1.9387e+08	1.93095e+08	2.00587e+08	2.32343e+08
P05362	icam1	Intercellular adhesion molecule 1 OS=Homo sapiens OX=9606 GN=ICAM1 PE=1 SV=2	>sp|P05362|ICAM1_HUMAN Intercellular adhesion molecule 1 OS=Homo sapiens OX=9606 GN=ICAM1 PE=1 SV=2	21	8	213	8	532	57.8	Selenium Micronutrient Network; Vitamin B12 Metabolism; Folate Metabolism; RANKL/RANK (Receptor activator of NFKB (ligand)) Signaling Pathway; Interleukin-11 Signaling Pathway; Spinal Cord Injury; Human Complement System; IL1 and megakaryocytes in obesity; Photodynamic therapy-induced NF-kB survival signaling; VEGFA-VEGFR2 Signaling Pathway; miRNAs involvement in the immune response in sepsis; Ce…	R-HSA-198933; R-HSA-877300; R-HSA-6785807; R-HSA-216083; R-HSA-6783783	Immunoregulatory interactions between a Lymphoid and a non-Lymphoid cell; Interferon gamma signaling; Interleukin-4 and Interleukin-13 signaling; Integrin cell surface interactions; Interleukin-10 signaling	2.06786e+07	2.31923e+07	1.92968e+07	1.97492e+07	2.20997e+07	2.27798e+07	2.28257e+07	1.68385e+07	1.76948e+07	1.86102e+07	1.81114e+07	2.04143e+07	1.44057e+07	2.33971e+07	2.19633e+07	2.70418e+07	2.45366e+07	2.53676e+07	2.65755e+07	2.48695e+07	2.25089e+07	2.51436e+07	1.90394e+07	1.87922e+07	2.39829e+07	2.50166e+07	2.17884e+07	1.95394e+07	2.32096e+07	2.36051e+07	2.15103e+07	2.4397e+07	2.17316e+07	2.77881e+07	2.29263e+07	2.40461e+07	1.92468e+07
P78345	rpp38	Ribonuclease P protein subunit p38 OS=Homo sapiens OX=9606 GN=RPP38 PE=1 SV=2	>sp|P78345|RPP38_HUMAN Ribonuclease P protein subunit p38 OS=Homo sapiens OX=9606 GN=RPP38 PE=1 SV=2	29	8	89	8	283	31.8	Integrated Breast Cancer Pathway	R-HSA-6791226; R-HSA-6784531	Major pathway of rRNA processing in the nucleolus and cytosol; tRNA processing in the nucleus	3.70391e+06	2.68662e+06	3.03951e+06	2.66127e+06	2.20818e+06	4.42715e+06	3.48591e+06	4.03553e+06	3.90443e+06	3.49107e+06	4.16467e+06	4.49696e+06	2.84064e+06	5.37781e+06	3.53382e+06	3.16974e+06	3.5917e+06	3.68319e+06	5.4551e+06	4.06995e+06	3.44839e+06	3.55995e+06	4.26492e+06	2.79802e+06	3.13677e+06	3.10364e+06	3.5853e+06	2.91893e+06	3.05111e+06	2.65536e+06	3.70907e+06	3.17912e+06	3.65301e+06	4.73668e+06	4.05451e+06	4.31598e+06	5.13731e+06
P62993	grb2	Growth factor receptor-bound protein 2 OS=Homo sapiens OX=9606 GN=GRB2 PE=1 SV=1	>sp|P62993|GRB2_HUMAN Growth factor receptor-bound protein 2 OS=Homo sapiens OX=9606 GN=GRB2 PE=1 SV=1	54	11	545	11	217	25.2	IL-5 Signaling Pathway; Integrin-mediated Cell Adhesion; Leptin signaling pathway; Prolactin Signaling Pathway; IL-9 Signaling Pathway; Pilocytic astrocytoma; Signaling Pathways in Glioblastoma; B Cell Receptor Signaling Pathway; TNF alpha Signaling Pathway; Interleukin-11 Signaling Pathway; Oncostatin M Signaling Pathway; Brain-Derived Neurotrophic Factor (BDNF) signaling pathway; Alpha 6 Beta 4…	R-HSA-9703648; R-HSA-9674555; R-HSA-8983432; R-HSA-9702518	Signaling by FLT3 ITD and TKD mutants; Signaling by CSF3 (G-CSF); Interleukin-15 signaling; STAT5 activation downstream of FLT3 ITD mutants	9.97836e+07	9.99328e+07	1.08529e+08	1.02524e+08	9.90548e+07	1.13754e+08	1.00234e+08	1.07163e+08	9.6601e+07	1.03539e+08	9.85077e+07	1.01755e+08	1.03033e+08	1.03944e+08	9.7567e+07	1.03409e+08	1.00791e+08	1.00482e+08	1.03188e+08	1.05879e+08	1.0259e+08	1.09821e+08	1.09446e+08	1.13374e+08	1.12865e+08	1.14677e+08	1.04931e+08	1.02084e+08	9.92112e+07	1.05095e+08	9.87256e+07	1.04636e+08	1.10212e+08	1.02497e+08	1.07918e+08	1.09655e+08	1.08773e+08
Q92804	taf15	TATA-binding protein-associated factor 2N OS=Homo sapiens OX=9606 GN=TAF15 PE=1 SV=1	>sp|Q92804|RBP56_HUMAN TATA-binding protein-associated factor 2N OS=Homo sapiens OX=9606 GN=TAF15 PE=1 SV=1	22	10	719	8	592	61.8		R-HSA-6804756; R-HSA-674695; R-HSA-167161; R-HSA-167162; R-HSA-167172; R-HSA-73776; R-HSA-73779; R-HSA-75953; R-HSA-76042	Regulation of TP53 Activity through Phosphorylation; RNA Polymerase II Pre-transcription Events; HIV Transcription Initiation; RNA Polymerase II HIV Promoter Escape; RNA Polymerase II Promoter Escape; RNA Polymerase II Transcription Pre-Initiation And Promoter Opening; RNA Polymerase II Transcription Initiation	6.44322e+07	7.08493e+07	7.56897e+07	7.57637e+07	7.49071e+07	9.46845e+07	8.40687e+07	8.61789e+07	7.72507e+07	9.28184e+07	9.51218e+07	9.06838e+07	8.36818e+07	8.45231e+07	7.83613e+07	8.10298e+07	8.10213e+07	8.16566e+07	9.25185e+07	9.5932e+07	9.03621e+07	7.69369e+07	7.92947e+07	7.54245e+07	9.7926e+07	8.82791e+07	7.63368e+07	7.62038e+07	8.29552e+07	7.13152e+07	6.95382e+07	9.02179e+07	8.54841e+07	1.01932e+08	1.0272e+08	8.93071e+07	9.09186e+07
P12694	bckdha	2-oxoisovalerate dehydrogenase subunit alpha, mitochondrial OS=Homo sapiens OX=9606 GN=BCKDHA PE=1 SV=2	>sp|P12694|ODBA_HUMAN 2-oxoisovalerate dehydrogenase subunit alpha, mitochondrial OS=Homo sapiens OX=9606 GN=BCKDHA PE=1 SV=2	18	6	84	6	445	50.4	Lipid Metabolism Pathway	R-HSA-70895; R-HSA-389661	Branched-chain amino acid catabolism; Glyoxylate metabolism and glycine degradation	5.8861e+06	5.9345e+06	5.11272e+06	3.64838e+06	7.93294e+06	7.15115e+06	4.0145e+06	4.41739e+06	7.00707e+06	1.25643e+07	6.83027e+06	1.3603e+07	1.45707e+07	7.21595e+06	4.86785e+06	7.61609e+06	5.14528e+06	5.50632e+06	4.64676e+06	5.03457e+06	5.31281e+06	3.53854e+06	1.34097e+07	9.60621e+06	6.13709e+06	6.64035e+06	1.32944e+07	4.20751e+06	4.01939e+06	1.08605e+07	8.95049e+06	4.32246e+06	3.54361e+06	5.4289e+06	3.47399e+06		1.36335e+07
Q96M96	fgd4	FYVE, RhoGEF and PH domain-containing protein 4 OS=Homo sapiens OX=9606 GN=FGD4 PE=1 SV=2	>sp|Q96M96|FGD4_HUMAN FYVE, RhoGEF and PH domain-containing protein 4 OS=Homo sapiens OX=9606 GN=FGD4 PE=1 SV=2	11	7	50	6	766	86.6	Glucocorticoid Receptor Pathway; Nuclear Receptors Meta-Pathway; Intracellular trafficking proteins involved in CMT neuropathy	R-HSA-9013148; R-HSA-193648; R-HSA-416482	CDC42 GTPase cycle; NRAGE signals death through JNK; G alpha (12/13) signalling events					3.2721e+06	2.20574e+06	5.68589e+06	2.15081e+06	1.91662e+06	2.64955e+06	1.39954e+06	1.54545e+06	1.31664e+06	1.56805e+06	599172	754320	1.98039e+06	617584	864907	952754	611158	1.6755e+06	489535	1.47402e+06	1.08996e+06	1.14822e+06	1.6603e+06	1.67377e+06	2.10761e+06	2.22043e+06	1.79811e+06	1.34007e+06	1.22164e+06	2.37183e+06	3.9174e+06
O95822	mlycd	Malonyl-CoA decarboxylase, mitochondrial OS=Homo sapiens OX=9606 GN=MLYCD PE=1 SV=3	>sp|O95822|DCMC_HUMAN Malonyl-CoA decarboxylase, mitochondrial OS=Homo sapiens OX=9606 GN=MLYCD PE=1 SV=3	16	6	41	6	493	55				3.8768e+06	3.88418e+06	5.16416e+06	3.08416e+06	5.08128e+06	3.4061e+06	3.56727e+06	2.81502e+06	7.03345e+06	5.22847e+06	6.22008e+06	7.85319e+06	5.94508e+06	5.64385e+06	6.47179e+06	4.59294e+06	6.56336e+06	4.2106e+06	4.72761e+06	4.28251e+06	2.53749e+06	4.79927e+06	5.3571e+06	3.66725e+06	6.07986e+06	7.6368e+06	5.80148e+06	5.05675e+06	5.401e+06	3.03683e+06	3.25222e+06	5.59177e+06	4.18328e+06	6.18279e+06	6.39983e+06	4.81873e+06	5.09919e+06
O75794	cdc123	Cell division cycle protein 123 homolog OS=Homo sapiens OX=9606 GN=CDC123 PE=1 SV=1	>sp|O75794|CD123_HUMAN Cell division cycle protein 123 homolog OS=Homo sapiens OX=9606 GN=CDC123 PE=1 SV=1	33	10	243	10	336	39.1				5.2962e+07	5.12397e+07	5.24537e+07	4.96773e+07	4.71636e+07	5.22445e+07	4.67918e+07	5.28763e+07	3.68914e+07	3.08929e+07	3.65329e+07	3.87934e+07	3.61315e+07	5.3961e+07	5.022e+07	5.90889e+07	5.40052e+07	5.11617e+07	5.00189e+07	4.96468e+07	4.43186e+07	4.43848e+07	3.99179e+07	3.60695e+07	3.63425e+07	3.92677e+07	3.82791e+07	5.21796e+07	5.1559e+07	5.61214e+07	3.92323e+07	4.69773e+07	4.97828e+07	4.92005e+07	4.28995e+07	4.59251e+07	3.70148e+07
Q12788	tbl3	Transducin beta-like protein 3 OS=Homo sapiens OX=9606 GN=TBL3 PE=1 SV=2	>sp|Q12788|TBL3_HUMAN Transducin beta-like protein 3 OS=Homo sapiens OX=9606 GN=TBL3 PE=1 SV=2	41	22	592	22	808	89		R-HSA-6791226; R-HSA-6790901	Major pathway of rRNA processing in the nucleolus and cytosol; rRNA modification in the nucleus and cytosol	8.13855e+07	7.80188e+07	7.00815e+07	7.76083e+07	6.57882e+07	7.72888e+07	7.21763e+07	7.70737e+07	6.49018e+07	7.494e+07	6.25964e+07	7.04881e+07	7.32184e+07	8.31972e+07	9.03279e+07	7.38203e+07	9.40001e+07	7.22258e+07	6.77937e+07	8.78994e+07	8.5507e+07	7.624e+07	8.07216e+07	8.9253e+07	8.78593e+07	8.03331e+07	9.1864e+07	7.07067e+07	8.18058e+07	8.52818e+07	8.08396e+07	7.99523e+07	8.33885e+07	7.36641e+07	9.63274e+07	8.6198e+07	7.02735e+07
Q9NP97	dynlrb1	Dynein light chain roadblock-type 1 OS=Homo sapiens OX=9606 GN=DYNLRB1 PE=1 SV=3	>sp|Q9NP97|DLRB1_HUMAN Dynein light chain roadblock-type 1 OS=Homo sapiens OX=9606 GN=DYNLRB1 PE=1 SV=3	74	4	212	4	96	10.9	Ciliary landscape; Intraflagellar transport proteins binding to dynein; 3q29 copy number variation syndrome	R-HSA-5620924	Intraflagellar transport	4.9412e+07	5.49277e+07	4.87981e+07	4.53308e+07	7.71842e+07	6.13714e+07	6.24586e+07	4.23545e+07	7.42277e+07	5.37894e+07	6.28053e+07	5.79682e+07	5.03521e+07	4.80672e+07	4.01394e+07	5.46512e+07	5.47127e+07	5.32892e+07	6.10493e+07	5.29125e+07	5.60756e+07	4.48709e+07	5.61959e+07	4.94024e+07	5.43503e+07	6.62768e+07	6.3034e+07	6.59268e+07	4.69645e+07	7.59174e+07	5.07155e+07	5.83595e+07	4.83608e+07	6.38184e+07	5.98864e+07	4.58506e+07	7.16302e+07
Q96RQ3	mccc1	Methylcrotonoyl-CoA carboxylase subunit alpha, mitochondrial OS=Homo sapiens OX=9606 GN=MCCC1 PE=1 SV=3	>sp|Q96RQ3|MCCA_HUMAN Methylcrotonoyl-CoA carboxylase subunit alpha, mitochondrial OS=Homo sapiens OX=9606 GN=MCCC1 PE=1 SV=3	43	19	323	19	725	80.4	Amino Acid metabolism	R-HSA-70895; R-HSA-196780; R-HSA-3371599	Branched-chain amino acid catabolism; Biotin transport and metabolism; Defective HLCS causes multiple carboxylase deficiency	3.42163e+07	3.44008e+07	3.85916e+07	2.81184e+07	3.64765e+07	4.05111e+07	3.52951e+07	3.62237e+07	4.3695e+07	5.81747e+07	5.96581e+07	4.3239e+07	4.47731e+07	3.14628e+07	3.459e+07	3.24241e+07	4.05205e+07	3.44848e+07	3.64486e+07	3.35341e+07	3.28768e+07	2.88036e+07	4.36687e+07	4.14583e+07	4.15972e+07	3.87313e+07	4.11542e+07	3.30317e+07	3.70971e+07	4.40471e+07	3.46341e+07	3.43553e+07	3.37978e+07	4.00048e+07	4.07285e+07	3.89304e+07	3.87314e+07
P48729	csnk1a1	Casein kinase I isoform alpha OS=Homo sapiens OX=9606 GN=CSNK1A1 PE=1 SV=2	>sp|P48729|KC1A_HUMAN Casein kinase I isoform alpha OS=Homo sapiens OX=9606 GN=CSNK1A1 PE=1 SV=2	44	14	526	14	337	38.9	T-Cell Receptor and Co-stimulatory Signaling; Human Complement System; Wnt Signaling Pathway; Wnt/beta-catenin Signaling Pathway in Leukemia; Regulation of Wnt/B-catenin Signaling by Small Molecule Compounds; Chromosomal and microsatellite instability in colorectal cancer ; Hedgehog Signaling Pathway; LncRNA involvement in canonical Wnt signaling and colorectal cancer; Breast cancer pathway; Wnt …	R-HSA-195253; R-HSA-5610783; R-HSA-5610785; R-HSA-4641262; R-HSA-196299; R-HSA-5339716; R-HSA-5358747; R-HSA-5358749; R-HSA-5358751; R-HSA-5358752; R-HSA-5635838; R-HSA-5467337; R-HSA-5467340; R-HSA-5467348	Degradation of GLI2 by the proteasome; GLI3 is processed to GLI3R by the proteasome; Disassembly of the destruction complex and recruitment of AXIN to the membrane; Beta-catenin phosphorylation cascade; Signaling by GSK3beta mutants; S33 mutants of beta-catenin aren't phosphorylated; S37 mutants of beta-catenin aren't phosphorylated; S45 mutants of beta-catenin aren't phosphorylated; T41 mutants …	1.03701e+08	9.55971e+07	1.11286e+08	1.03846e+08	1.17489e+08	1.20509e+08	1.3003e+08	1.37706e+08	1.16381e+08	1.13597e+08	1.04657e+08	1.1353e+08	1.37146e+08	9.9052e+07	1.0105e+08	1.00723e+08	1.10942e+08	1.09852e+08	1.14218e+08	1.13639e+08	1.18788e+08	1.3202e+08	1.11519e+08	1.16945e+08	1.16721e+08	1.10965e+08	1.10219e+08	9.96519e+07	1.0397e+08	1.07809e+08	1.23296e+08	1.1378e+08	1.23185e+08	1.12336e+08	1.20225e+08	1.29188e+08	9.94317e+07
P62854	rps26	40S ribosomal protein S26 OS=Homo sapiens OX=9606 GN=RPS26 PE=1 SV=3	>sp|P62854|RS26_HUMAN 40S ribosomal protein S26 OS=Homo sapiens OX=9606 GN=RPS26 PE=1 SV=3	44	4	1004	4	115	13	Cytoplasmic Ribosomal Proteins	R-HSA-9010553; R-HSA-6791226; R-HSA-156902; R-HSA-156827; R-HSA-72649; R-HSA-72689; R-HSA-72695; R-HSA-72702; R-HSA-72706; R-HSA-975957; R-HSA-1799339; R-HSA-192823; R-HSA-9633012; R-HSA-2408557; R-HSA-72764; R-HSA-975956	Regulation of expression of SLITs and ROBOs; Major pathway of rRNA processing in the nucleolus and cytosol; Peptide chain elongation; L13a-mediated translational silencing of Ceruloplasmin expression; Translation initiation complex formation; Formation of a pool of free 40S subunits; Formation of the ternary complex, and subsequently, the 43S complex; Ribosomal scanning and start codon recognitio…	4.7326e+08	4.50228e+08	4.44133e+08	4.47934e+08	4.80781e+08	4.70247e+08	5.83851e+08	5.56913e+08	4.38538e+08	5.20028e+08	4.75036e+08	4.56199e+08	4.67396e+08	5.48057e+08	4.79532e+08	4.5444e+08	4.89912e+08	4.8682e+08	5.01316e+08	5.5078e+08	5.37024e+08	4.55856e+08	4.38631e+08	4.40476e+08	4.64982e+08	4.37416e+08	3.99779e+08	4.89764e+08	4.33658e+08	5.12745e+08	4.78432e+08	5.2886e+08	5.23922e+08	5.09392e+08	5.54329e+08	5.21875e+08	4.61462e+08
P36542	atp5f1c	ATP synthase subunit gamma, mitochondrial OS=Homo sapiens OX=9606 GN=ATP5F1C PE=1 SV=1	>sp|P36542|ATPG_HUMAN ATP synthase subunit gamma, mitochondrial OS=Homo sapiens OX=9606 GN=ATP5F1C PE=1 SV=1	42	10	885	10	298	33	Electron Transport Chain (OXPHOS system in mitochondria)	R-HSA-8949613; R-HSA-163210	Cristae formation; Formation of ATP by chemiosmotic coupling	3.13886e+08	4.07027e+08	3.16311e+08	4.43233e+08	3.69421e+08	3.5657e+08	4.66334e+08	4.84262e+08	3.65099e+08	3.97559e+08	3.92623e+08	3.7112e+08	3.68109e+08	3.26308e+08	3.44415e+08	3.5646e+08	4.69735e+08	3.36551e+08	3.78081e+08	3.5534e+08	3.44167e+08	3.56514e+08	3.98019e+08	4.31584e+08	3.58208e+08	4.65838e+08	4.18882e+08	3.39649e+08	4.67654e+08	4.74067e+08	3.94126e+08	3.65974e+08	4.29872e+08	3.64518e+08	3.97553e+08	4.48493e+08	3.99007e+08
P61225	rap2b	Ras-related protein Rap-2b OS=Homo sapiens OX=9606 GN=RAP2B PE=1 SV=1	>sp|P61225|RAP2B_HUMAN Ras-related protein Rap-2b OS=Homo sapiens OX=9606 GN=RAP2B PE=1 SV=1	41	5	88	5	183	20.5		R-HSA-6798695	Neutrophil degranulation	2.20475e+07	2.15134e+07	2.24084e+07	1.99338e+07	1.39827e+07	1.95592e+07	1.75694e+07	1.51247e+07	2.35268e+07	2.32667e+07	2.03635e+07	2.6826e+07	2.228e+07	2.51028e+07	2.10513e+07	2.22495e+07	2.02165e+07	1.68327e+07	2.11937e+07	1.92802e+07	1.981e+07	2.01727e+07	2.05954e+07	1.99091e+07	1.91842e+07	2.16383e+07	1.76823e+07	2.55179e+07	2.15877e+07	2.24053e+07	2.10941e+07	2.20519e+07	1.74116e+07	2.1837e+07	8.31562e+06	1.91798e+07	2.13875e+07
Q96RQ1	ergic2	Endoplasmic reticulum-Golgi intermediate compartment protein 2 OS=Homo sapiens OX=9606 GN=ERGIC2 PE=1 SV=2	>sp|Q96RQ1|ERGI2_HUMAN Endoplasmic reticulum-Golgi intermediate compartment protein 2 OS=Homo sapiens OX=9606 GN=ERGIC2 PE=1 SV=2	19	6	117	6	377	42.5				2.10195e+07	2.3523e+07	2.21961e+07	1.32279e+07	1.87991e+07	2.63317e+07	2.42077e+07	2.29413e+07	2.70578e+07	2.85684e+07	2.45811e+07	1.99201e+07	1.84877e+07	3.03291e+07	2.26917e+07	2.72307e+07	2.05576e+07	2.37216e+07	2.38836e+07	2.41735e+07	2.58775e+07	2.34996e+07	2.17764e+07	2.34037e+07	2.44613e+07	1.58396e+07	1.62359e+07	1.87642e+07	1.95319e+07	2.36464e+07	2.18596e+07	2.04154e+07	2.2343e+07	2.45673e+07	2.44769e+07	1.49007e+07	2.20724e+07
Q05655	prkcd	Protein kinase C delta type OS=Homo sapiens OX=9606 GN=PRKCD PE=1 SV=2	>sp|Q05655|KPCD_HUMAN Protein kinase C delta type OS=Homo sapiens OX=9606 GN=PRKCD PE=1 SV=2	12	7	51	7	676	77.5	Type II diabetes mellitus; Signaling Pathways in Glioblastoma; B Cell Receptor Signaling Pathway; AGE/RAGE pathway; Corticotropin-releasing hormone signaling pathway; Oncostatin M Signaling Pathway; Brain-Derived Neurotrophic Factor (BDNF) signaling pathway; Alpha 6 Beta 4 signaling pathway; Myometrial Relaxation and Contraction Pathways; G Protein Signaling Pathways; IL-6 signaling pathway; MAPK…	R-HSA-5607764; R-HSA-8932339; R-HSA-6798695; R-HSA-1250196; R-HSA-5218921; R-HSA-877300; R-HSA-5668599; R-HSA-111465; R-HSA-418597; R-HSA-2029485; R-HSA-450520; R-HSA-1489509; R-HSA-114508; R-HSA-111933	CLEC7A (Dectin-1) signaling; ROS sensing by NFE2L2; Neutrophil degranulation; SHC1 events in ERBB2 signaling; VEGFR2 mediated cell proliferation; Interferon gamma signaling; RHO GTPases Activate NADPH Oxidases; Apoptotic cleavage of cellular proteins; G alpha (z) signalling events; Role of phospholipids in phagocytosis; HuR (ELAVL1) binds and stabilizes mRNA; DAG and IP3 signaling; Effects of PIP…									2.49746e+06	1.50378e+06	1.77172e+06	1.9241e+06						2.23738e+06	1.95017e+06	2.38357e+06	3.15748e+06	1.69504e+06							1.73372e+06	1.39642e+06
Q9Y2W2	wbp11	WW domain-binding protein 11 OS=Homo sapiens OX=9606 GN=WBP11 PE=1 SV=1	>sp|Q9Y2W2|WBP11_HUMAN WW domain-binding protein 11 OS=Homo sapiens OX=9606 GN=WBP11 PE=1 SV=1	34	18	702	18	641	70		R-HSA-72163	mRNA Splicing - Major Pathway	8.30539e+07	1.04758e+08	1.10082e+08	1.09347e+08	1.17784e+08	1.04604e+08	1.23857e+08	1.16606e+08	1.13476e+08	1.06255e+08	1.12272e+08	1.20866e+08	1.25188e+08	8.54723e+07	9.78021e+07	9.62218e+07	1.09739e+08	1.10989e+08	1.23297e+08	1.10686e+08	1.11646e+08	1.12343e+08	1.01202e+08	1.24341e+08	1.26162e+08	1.36781e+08	1.32416e+08	7.94101e+07	1.05363e+08	1.15995e+08	9.51151e+07	1.13722e+08	1.18761e+08	1.14415e+08	1.1398e+08	1.19584e+08	1.03692e+08
Q68EM7	arhgap17	Rho GTPase-activating protein 17 OS=Homo sapiens OX=9606 GN=ARHGAP17 PE=1 SV=1	>sp|Q68EM7|RHG17_HUMAN Rho GTPase-activating protein 17 OS=Homo sapiens OX=9606 GN=ARHGAP17 PE=1 SV=1	17	8	74	8	881	95.4		R-HSA-9013148; R-HSA-9013149; R-HSA-9013404; R-HSA-9013423; R-HSA-9013406; R-HSA-9013405	CDC42 GTPase cycle; RAC1 GTPase cycle; RAC2 GTPase cycle; RAC3 GTPase cycle; RHOQ GTPase cycle; RHOD GTPase cycle	4.88418e+06	5.39534e+06	5.36253e+06	7.12922e+06	3.13042e+06	3.98031e+06	7.76438e+06	1.91746e+06	5.39839e+06	8.7038e+06	8.43155e+06	6.39055e+06	8.18652e+06	3.41239e+06	7.32984e+06	2.78086e+06	8.57512e+06	6.45979e+06	1.12141e+07	5.89679e+06	4.13907e+06	3.60216e+06	5.86526e+06	3.78132e+06	5.46093e+06	5.88251e+06	6.39002e+06	9.18444e+06	7.9312e+06	1.50129e+07	6.86405e+06	6.77024e+06	5.20699e+06	6.18229e+06	9.91987e+06	5.26601e+06	6.83673e+06
Q9NPQ8	ric8a	Synembryn-A OS=Homo sapiens OX=9606 GN=RIC8A PE=1 SV=3	>sp|Q9NPQ8|RIC8A_HUMAN Synembryn-A OS=Homo sapiens OX=9606 GN=RIC8A PE=1 SV=3	34	14	299	13	531	59.7				3.73985e+07	4.07779e+07	4.14337e+07	3.62139e+07	3.19993e+07	3.27191e+07	4.01275e+07	4.70829e+07	3.60557e+07	3.48583e+07	3.42733e+07	4.19683e+07	4.02744e+07	4.34572e+07	3.8682e+07	3.72068e+07	3.87516e+07	4.10101e+07	2.88503e+07	3.43834e+07	3.31977e+07	3.70558e+07	3.72816e+07	3.51301e+07	3.60833e+07	4.05307e+07	4.34185e+07	3.57377e+07	3.15819e+07	3.30619e+07	3.71429e+07	3.28326e+07	3.31574e+07	3.45469e+07	3.71797e+07	4.43625e+07	3.20279e+07
Q9HAU5	upf2	Regulator of nonsense transcripts 2 OS=Homo sapiens OX=9606 GN=UPF2 PE=1 SV=1	>sp|Q9HAU5|RENT2_HUMAN Regulator of nonsense transcripts 2 OS=Homo sapiens OX=9606 GN=UPF2 PE=1 SV=1	10	9	153	9	1272	147.7		R-HSA-9010553; R-HSA-975957	Regulation of expression of SLITs and ROBOs; Nonsense Mediated Decay (NMD) enhanced by the Exon Junction Complex (EJC)	9.31199e+06	6.38034e+06	6.42398e+06	8.0846e+06	1.04101e+07	7.0531e+06	8.0474e+06	7.61087e+06	8.82204e+06	7.51059e+06	8.59266e+06	9.1174e+06	7.33976e+06	8.95248e+06	7.20253e+06	7.53311e+06	8.5241e+06	7.78056e+06	9.60034e+06	8.16637e+06	7.25902e+06	7.98731e+06	7.52513e+06	8.98423e+06	1.03179e+07	8.81367e+06	9.10315e+06	9.46334e+06	9.29269e+06	9.32311e+06	7.39777e+06	7.10536e+06	8.15479e+06	9.17581e+06	8.01523e+06	8.4812e+06	1.07309e+07
Q03001	dst	Dystonin OS=Homo sapiens OX=9606 GN=DST PE=1 SV=4	>sp|Q03001|DYST_HUMAN Dystonin OS=Homo sapiens OX=9606 GN=DST PE=1 SV=4	3	14	82	12	7570	860.1		R-HSA-9696270; R-HSA-9013424; R-HSA-9013420; R-HSA-9696264; R-HSA-9696273; R-HSA-446107	RND2 GTPase cycle; RHOV GTPase cycle; RHOU GTPase cycle; RND3 GTPase cycle; RND1 GTPase cycle; Type I hemidesmosome assembly	2.1517e+06	3.15218e+06	2.25516e+06	823679					952959		993788	2.1861e+06	1.18807e+06		773032	1.25361e+06	1.11196e+06	1.07384e+06	1.05064e+06	1.16228e+06	1.23794e+06	789866	685861	691061	876250	737992		2.42385e+06	2.79632e+06	2.96079e+06	3.13776e+06	1.6968e+06	1.47245e+06	1.70984e+06	1.08719e+06	1.48371e+06	2.78063e+06
P19388	polr2e	DNA-directed RNA polymerases I, II, and III subunit RPABC1 OS=Homo sapiens OX=9606 GN=POLR2E PE=1 SV=4	>sp|P19388|RPAB1_HUMAN DNA-directed RNA polymerases I, II, and III subunit RPABC1 OS=Homo sapiens OX=9606 GN=POLR2E PE=1 SV=4	59	8	394	8	210	24.5	Pyrimidine metabolism; Eukaryotic Transcription Initiation; Cytosolic DNA-sensing pathway	R-HSA-9018519; R-HSA-72163; R-HSA-5250924; R-HSA-427413; R-HSA-73762; R-HSA-73772; R-HSA-73863; R-HSA-5578749; R-HSA-5617472; R-HSA-9670095; R-HSA-6781823; R-HSA-6781827; R-HSA-6782135; R-HSA-6782210; R-HSA-749476; R-HSA-76061; R-HSA-76066; R-HSA-76071; R-HSA-112382; R-HSA-167152; R-HSA-167200; R-HSA-167238; R-HSA-167243; R-HSA-167246; R-HSA-167287; R-HSA-167290; R-HSA-674695; R-HSA-6796648; R-HS…	Estrogen-dependent gene expression; mRNA Splicing - Major Pathway; B-WICH complex positively regulates rRNA expression; NoRC negatively regulates rRNA expression; RNA Polymerase I Transcription Initiation; RNA Polymerase I Promoter Escape; RNA Polymerase I Transcription Termination; Transcriptional regulation by small RNAs; Activation of anterior HOX genes in hindbrain development during early em…	7.08458e+07	7.1359e+07	7.04158e+07	6.41419e+07	7.26745e+07	7.92153e+07	8.84649e+07	6.65155e+07	4.98583e+07	5.71223e+07	6.32161e+07	6.17142e+07	5.56503e+07	6.93855e+07	6.96134e+07	7.10278e+07	6.73962e+07	6.12644e+07	7.5032e+07	7.75525e+07	6.6463e+07	7.2165e+07	5.61389e+07	5.87154e+07	6.74437e+07	6.22587e+07	6.12859e+07	7.73061e+07	6.61473e+07	6.35511e+07	7.03031e+07	6.81658e+07	7.2956e+07	7.66798e+07	6.68918e+07	6.9713e+07	6.60215e+07
P13639	eef2	Elongation factor 2 OS=Homo sapiens OX=9606 GN=EEF2 PE=1 SV=4	>sp|P13639|EF2_HUMAN Elongation factor 2 OS=Homo sapiens OX=9606 GN=EEF2 PE=1 SV=4	71	53	9721	52	858	95.3	Translation Factors; AMP-activated Protein Kinase (AMPK) Signaling; Brain-Derived Neurotrophic Factor (BDNF) signaling pathway; IL-18 signaling pathway	R-HSA-6798695; R-HSA-8876725; R-HSA-5336415; R-HSA-156902; R-HSA-5358493	Neutrophil degranulation; Protein methylation; Uptake and function of diphtheria toxin; Peptide chain elongation; Synthesis of diphthamide-EEF2	4.90747e+09	4.878e+09	5.33406e+09	4.93042e+09	5.07487e+09	5.47328e+09	5.07935e+09	5.17803e+09	4.38537e+09	4.76092e+09	4.72452e+09	4.06622e+09	4.09102e+09	4.93575e+09	5.05069e+09	4.59586e+09	4.87413e+09	5.21305e+09	5.22077e+09	5.45525e+09	4.91273e+09	4.65619e+09	4.38157e+09	4.44916e+09	4.47795e+09	4.04561e+09	4.11075e+09	5.139e+09	4.99805e+09	4.80576e+09	5.45176e+09	5.13351e+09	5.07249e+09	5.48254e+09	5.3998e+09	4.61922e+09	4.30302e+09
Q92485	smpdl3b	Acid sphingomyelinase-like phosphodiesterase 3b OS=Homo sapiens OX=9606 GN=SMPDL3B PE=1 SV=2	>sp|Q92485|ASM3B_HUMAN Acid sphingomyelinase-like phosphodiesterase 3b OS=Homo sapiens OX=9606 GN=SMPDL3B PE=1 SV=2	8	2	19	2	455	50.8				3.46634e+06	2.98986e+06	3.93119e+06	3.16416e+06	1.71292e+06	2.36771e+06	1.89445e+06	1.3713e+06	3.24803e+06	4.70771e+06	4.15187e+06	2.51937e+06	3.23277e+06	3.60829e+06	3.20727e+06	3.92445e+06	3.96717e+06	1.95009e+06	3.43291e+06	2.84028e+06	3.32619e+06	2.75758e+06	3.74736e+06	4.07503e+06	5.29892e+06	2.46455e+06	5.1261e+06	1.92126e+06	2.07039e+06	1.52358e+06	973505		2.02657e+06	2.16388e+06	2.43946e+06	1.19389e+06	3.91586e+06
Q6NW34	nepro	Nucleolus and neural progenitor protein OS=Homo sapiens OX=9606 GN=NEPRO PE=1 SV=3	>sp|Q6NW34|NEPRO_HUMAN Nucleolus and neural progenitor protein OS=Homo sapiens OX=9606 GN=NEPRO PE=1 SV=3	6	3	13	3	567	64.5				474110	388418	409622	452473	634082	459775	726925	355133	402515	563324	586308	555344	714939	718470	474929	470768	562844	324540	521967	566194	659388	904469	547099	587549	621860	481249	453174	654970	400506	543221	464341	448752	488706	797006	914588	578381	797290
Q9NVA2	septin11	Septin-11 OS=Homo sapiens OX=9606 GN=SEPTIN11 PE=1 SV=3	>sp|Q9NVA2|SEP11_HUMAN Septin-11 OS=Homo sapiens OX=9606 GN=SEPTIN11 PE=1 SV=3	48	17	1042	12	429	49.4	22q11.2 copy number variation syndrome			1.55946e+08	1.39598e+08	1.41851e+08	1.1797e+08	1.62101e+08	1.44818e+08	1.41282e+08	1.2233e+08	1.67441e+08	1.48383e+08	1.52799e+08	1.26664e+08	1.25433e+08	1.59524e+08	1.56251e+08	1.41945e+08	1.25997e+08	1.47216e+08	1.51919e+08	1.56743e+08	1.45134e+08	1.40478e+08	1.3526e+08	1.5112e+08	1.6423e+08	1.23554e+08	1.32078e+08	1.69233e+08	1.42751e+08	1.44468e+08	1.32394e+08	1.45225e+08	1.38009e+08	1.51856e+08	1.44113e+08	1.18456e+08	1.29535e+08
P41229	kdm5c	Lysine-specific demethylase 5C OS=Homo sapiens OX=9606 GN=KDM5C PE=1 SV=2	>sp|P41229|KDM5C_HUMAN Lysine-specific demethylase 5C OS=Homo sapiens OX=9606 GN=KDM5C PE=1 SV=2	3	3	4	2	1560	175.6	Pathways in clear cell renal cell carcinoma	R-HSA-3214842	HDMs demethylate histones	5.00782e+06	6.051e+06	5.9981e+06	2.33606e+06	5.55381e+06	6.87255e+06	5.31667e+06	2.11942e+06	5.58975e+06	6.23665e+06	6.75469e+06	1.87389e+06		5.21933e+06	6.61732e+06	6.0793e+06	1.50068e+06	5.5947e+06	7.32465e+06	7.18609e+06	3.33906e+06	3.50782e+06	6.03999e+06	6.38528e+06	7.53368e+06	2.34376e+06		6.74707e+06	6.00833e+06	2.82211e+06	2.38413e+06	5.40082e+06	6.3689e+06	6.81522e+06	4.17704e+06	2.37241e+06	6.38605e+06
P46087	nop2	Probable 28S rRNA (cytosine(4447)-C(5))-methyltransferase OS=Homo sapiens OX=9606 GN=NOP2 PE=1 SV=2	>sp|P46087|NOP2_HUMAN Probable 28S rRNA (cytosine(4447)-C(5))-methyltransferase OS=Homo sapiens OX=9606 GN=NOP2 PE=1 SV=2	51	31	1810	31	812	89.2	Imatinib and Chronic Myeloid Leukemia	R-HSA-6790901; R-HSA-8869496	rRNA modification in the nucleus and cytosol; TFAP2A acts as a transcriptional repressor during retinoic acid induced cell differentiation	5.34153e+08	4.87507e+08	4.3984e+08	4.9939e+08	4.79673e+08	5.13931e+08	4.69011e+08	4.96565e+08	4.49746e+08	4.32843e+08	4.24164e+08	4.1056e+08	4.3975e+08	5.62066e+08	5.46824e+08	5.13285e+08	4.85685e+08	5.01856e+08	5.21032e+08	5.25877e+08	4.81438e+08	5.12185e+08	5.23783e+08	4.79329e+08	5.2076e+08	4.73503e+08	4.67205e+08	5.38332e+08	4.78131e+08	4.65333e+08	5.05238e+08	5.25673e+08	4.83161e+08	5.14391e+08	4.60955e+08	4.99413e+08	5.1598e+08
[truncated: 4,185 more rows]
[truncated: 123 more columns]
